# Supplementary material for: Global Extension and Predominance of Human Metapneumovirus A2 Genotype with Partial G Gene Duplication
Source: Viruses. 2022 May 16;14(5):1058. doi: 10.3390/v14051058 (PMC9146545; doi:10.3390/v14051058)
Supplement: Supplementary file 1 [file viruses-14-01058-s001.zip]

Archive with 3 entries (3 files):
- File S1-HMPV G ectodomain A.fas
- File S2-HMPV G ectodomain B.fas
- viruses-1676363-Supplementary.pdf
