# Supplementary material for: Global Extension and Predominance of Human Metapneumovirus A2 Genotype with Partial G Gene Duplication
Source: Viruses. 2022 May 16;14(5):1058. doi: 10.3390/v14051058 (PMC9146545; doi:10.3390/v14051058)
Supplement: Supplementary file 1 [file viruses-14-01058-s001.zip › File S1-HMPV G ectodomain A.fas]

>HMPV/A/HRV/MH918037.1/2015
tttaaaaatgcttctttaatcctcataggaataactgctatgagtatagccctcaatatc
tatctgatcataaactacacaatacaaaaaactgcatctgaatcagaacaccatactagc
tctccacccacagaatccaacaaagaaacttcaacaatccctatagacaacccagacatc
aatccaaactcacagcttccaactcaacagtccacagaaagccccacactcaactccgca
gcctcagtgagcccatcagaaacagagccaacatcaacatcagacacaacaaatcgtctg
tcctctgtagacagatccacaacacaaccaagtgaaagcagaacaaagacaaaatcgaca
gcccacagaagaaacatcccaagtacagtttccagaacacaattcccatcacgggcaaca
acgaaagcggcccccagatccaccaccctccgcacgagcagcgcaataacaaatcgtctg
tcctctgtagacagatccacaacacaaccaagtgaaagcagaacaaagacaaaatcgaca
gcccacagaagaaacatcccaagtacagtttccagaacacaattcccatcacgggcaaca
acgaaggcggcccccagagccaccaccctccgcacgagcagcgcaacaaggagaccaact
gcaacatcagtccagtccgacagcagcaccacagctcaaaaccatgaagaaacaggttca
gtgaacccacaggcatctgcaagcacaatgcaa--------------------aaatagc
acaccaacattgtaaaaacaaattag
>HMPV/A/JPN/LC192239.1/2014
tttaaaaatgcttctttaatcctcataggaataactgctatgagtatagccctcaatatc
tatctgatcataaactacacaatacaaaaaactgcatctgaatcagaacaccatactagc
tctccacccacagaatccaacaaagaagcttcaacagtccctatagacaacccagacatc
aatccaaactcacagcttccaactcaacagtccacagaaagccccacactcaactccgca
gcctcggtgagcccatcagaaacagagccaacatcaacatcagacacaacaaatcgtctg
tcctctgtagacagatccacaacacaaccaagtgaaagcagaacaaagacaaaatcgaca
gcccacagaagaaacatcccaagtacagtttccagaacacaattcccatcacgggcaaca
acgaaagcggcccccagagccaccaccctccgcacgagcagcgcaataacaaatcgtctg
tcctctgtagacagatccacaacacaaccaagtgaaagcagaacaaagacaaaatcgaca
gcccacagaagaaacatcccaagtacagtttccagaatacaattcccatcacgggcaaca
acgaaggcggcccccagagccaccaccctccgcacgagcagcgcaataaggagaccaact
gcaacatcagtccagtccgacagcagcaccacagctcaaaaccatgaagaaacaggttca
gtgaacccacaggcatctgcaagcacaatgcaa--------------------aaatag-
--------------------------
>HMPV/A/JPN/LC192240.1/2014
tttaaaaatgcttctttaatcctcataggaataactgctatgagtatagccctcaatatc
tatctgatcataaactacacaatacaaaaaactgcatctgaatcagaacaccatactagc
tctccacccacagaatccaacaaagaagcttcaacagtccctatagacaacccagacatc
aatccaaactcacagcttccaactcaacagtccacagaaagccccacactcaactccgca
gcctcggtgagcccatcagaaacagagccaacatcaacatcagacacaacaaatcgtctg
tcctctgtagacagatccacaacacaaccaagtgaaagcagaacaaagacaaaatcgaca
gcccacagaagaaacatcccaagtacagtttccagaacacaattcccatcacgggcaaca
acgaaagcggcccccagagccaccaccctccgcacgagcagcgcaataacaaatcgtctg
tcctctgtagacagatccacaacacaaccaagtgaaagcagaacaaagacaaaatcgaca
gcccacagaagaaacatcccaagtacagtttccagaacacaattcccatcacgggcaaca
acgaaggcggcccccagagccaccaccctccgcacgagcagcgcaataaggagaccaact
gcaacatcagtccagtccgacagcagcaccacagctcaaaaccatgaagaaacaggttca
gtgaacccacaggcatctgcaagcacaatgcaa--------------------aaatag-
--------------------------
>HMPV/A/JPN/LC192241.1/2014
tttaaaaatgcttctttaatcctcataggaataactgctatgagtatagccctcaatatc
tatctgatcataaactacacaatacaaaaaactgcatctgaatcagaacaccatactagc
tctccacccacagaatccaacaaagaagcttcaacagtccctatagacaacccagacatc
aatccaaactcacagcttccaactcaacagtccacagaaagccccacactcaactccgca
gcctcggtgagcccatcagaaacagagccaacatcaacatcagacacaacaaatcgtctg
tcctctgtagacagatccacaacacaaccaagtgaaagcagaacaaagacaaaatcgaca
gcccacagaagaaacatcctaagtacagtttccagaacacaattcccatcacgggcaaca
acgaaagcggcccccagagccaccaccctccgcacgagcagcgcaataacaaatcgtctg
tcctctgtagacagatccacaacacaaccaagtgaaagcagaacaaagacaaaatcgaca
gcccacagaagaaacatcccaagtacagtttccagaacacaattcccatcacgggcaaca
acgaaggcggcccccagagccaccaccctccgcacgagcagcgcaacaaggagaccaact
gcaacatcagtccagtccgacagcagcaccacagctcaaaaccatgaagaaacaggttca
gtgaacccacaggcatctgtaagcacaatgcaa--------------------aaatag-
--------------------------
>HMPV/A/JPN/LC192250.1/2015
tttaaaaatgcttctttaatcctcataggaataactgctatgagtatagccctcaatatc
tatctgatcataaactacacaatacaaaaaactgcatctgaatcagaacaccatactagc
tctccacccacagaatccaacaaagaaacttcaacaatccctatagacaacccagacatc
aatccaaactcacagcttccaactcaacagtccacagaaagccccacactcaactccgca
gcctcggtgagcccatcagaaacagagccaacatcaacatcagacacaacaaatcgtctg
tcctctgtagacagatccacaacacaaccaagtgaaagcagaacaaagacaaaatcgaca
gcccacagaagaaacatcccaagtacagtttccagaacacaattcccatcacgggcaaca
acgaaggcggcccccagagccaccaccctccgcacgagcagcgcaataacaaatcgtctg
tcctctgtagacagatccacaacacaaccaagtgaaagcagaacaaagacaaaatcgaca
gcccacagaagaaacatcccaagtacagtttccagaacacaattcccatcacgggcaaca
acgaaggcggcccccagagccaccaccctccgcacgagcagcgcaacaaggagaccaact
gcaacatcagtccagtccgacagcagcaccacagctcaaaaccatgaagaaacaggttca
gtgaacccacaggcatctgcaagcacaatgcaa--------------------aaatag-
--------------------------
>HMPV/A/JPN/LC192248.1/2015
tttaaaaatgcttctttaatcctcataggaataactgctatgagtatagccctcaatatc
tatctgatcataaactacacaatacaaaaaactgcatctgaatcagaacaccatactagc
tctccacccacagaatccaacaaagaaacttcaacaatccctatagacaacccagacatc
aatccaaactcacagcttccaactcaacagtccacagaaagccccacattcaactccgca
gcctcggtgagcccatcagaaacagagccaacatcaacatcagacacaacaaatcgtctg
tcctctgtagacagatccacaacacaaccaagtgaaagcagaacaaagacaaaatcgaca
gcccacagaagaaacatcccaagtacagtttccagaacacaattcccatcacgggcaaca
acgaaagcggcccccagagccaccaccctccgcacgagcagcgcaataacaaatcgtctg
tcctctgtagacagatccacaacacaaccaagtgaaagcagaacaaagacaaattcgaca
gcccacagaagaaacatcccaagtacagtttccagaacacaattcccatcacgggcaaca
acgaaggcggcccccagagccaccaccctccgcacgagcagcgcaataaggagaccaact
gcaacatcagtccagtccgacagcagcaccacagctcaaaaccatgaagaaacaggttca
gtgaacccacaggcatctgcaagcacaatgcaa--------------------aaatag-
--------------------------
>HMPV/A/JPN/LC192242.1/2015
tttaaaaatgcttctttaatcctcataggaataactgctatgagtatagccctcaatatc
tatctgatcataaactacacaatacaaagaactgcatctgaatcagaacaccatactagc
tctccacccacagaatccaacaaagaaacttcaacaatccctatagacaacccagacatc
aatccaaactcacagcttccaactcaacagtccacagaaagccccacattcaactccgca
gcctcggtgagcccatcagaaacagagccaacatcaacatcagacacaacaaatcgtctg
tcctctgtagacagatccacaaaacaaccaagtgaaagcagaacaaagacaaaatcgaca
gcccacagaagaaacatcccaagtacagtttccagaacacaattcccatcacgggcaaca
acgaaagcggcccccagagccaccaccctccgcacgagcagcgcaacaacaaatcgtctg
tcctctgtagacagatccacaacacaaccaagtgaaagcagaacaaagacaaaatcgaca
gcccacagaagaaacatcccaagtacagtttccagaacacaattcccatcacgggcaaca
acgaaggcggcccccagagccaccaccctccgcacgagcagcgcaacaaggagaccaact
gcaacatcagtccagtccgacagcagcaccacagctcaaaaccatgaagaaacaggttca
gtgaacccacaggcatctgcaagcacaatgcaa--------------------aaatag-
--------------------------
>HMPV/A/JPN/LC192243.1/2015
tttaaaaatgcttctttaatcctcataggaataactgctatgagtatagccctcaatatc
tatctgatcataaactacacaatacaaaaaactgcatctgaatcagaacaccatactagc
tctccacccacagaatccaacaaagaaacttcaacaatccctatagacaacccagacatc
aatccaaactcacagcttccaactcaacagtccacagaaagccccacactcaactccgca
gcctcggtgagcccatcagaaacagagccaacatcaacatcagacacaacaaatcgtctg
tcctctgtagacagatccacaacacaaccaagtgaaagcagaacaaagacaaaatcgaca
gcccacagaagaaacatcccaagtacagtttccagaacacaattcccatcacgggcaaca
acgaaagcggcccccagagccaccaccctccgcacgagcagcgcaacaacaaatcgtctg
tcctctgtagacagatccacaacacaaccaagtgaaagcagaacaaagacaaaatcgaca
gcccacagaagaaacatcccaagtacagtttccagaacacaactcccatcacgggcaaca
acgaaggcggccctcagagccaccaccctccgcacgagcagcgcaataaggagaccaact
gcaacatcagtccagtccgacagcagcaccacagctcaaaaccatgaagaaacaggttca
gtgaacccacaggcatctgcaagcacaatgcag--------------------aaatag-
--------------------------
>HMPV/A/JPN/LC192245.1/2015
tttaaaaatgcttctttaatcctcataggaataactgctatgagtatagccctcaatatc
tatctgatcataaactacacaatacaaaaaactgcatctgaatcagaacaccatactagc
tctccacccacagaatccaacaaagaaacttcaacaatccctatagacaacccagacatc
aatccaaactcacagcttccaactcaacaatccacagaaagccccacactcaactccgca
gcctcagtgagcccatcagaaacagagccaacatcaacatcagacacaacaaatcgtctg
tcctctgtagacagatccacaacacaaccaagtgaaagcagaacaaagacaaaatcgaca
gcccacagaagaaacatcccaagtacagtttccagaacacaattcccatcacgggcaaca
acgaaagcggcccccagagccaccaccctccgcacgagcagcgcaacaacaaatcgtctg
tcctctgtagacagatccacaacacaaccaagtgaaagcagaacaaagacaaaatcgaca
gcccacagaagaaacatcccaagtacagtttccagaacacaactcccatcacgggcaaca
acgaaggcggccctcagagccaccaccctccgcacgagcagcgcaataaggagaccaact
gcaacatcagtccagtccgacagcagcaccacagctcaaaaccatgaagaaacaggttca
gtgaacccacaggcatctgcaagcacaatgcag--------------------aaatag-
--------------------------
>HMPV/A/JPN/LC192246.1/2015
tttaaaaatgcttctttaatcctcataggaataactgctatgagtatagccctcaatatc
tatctgatcataaactacacaatacaaaaaactgcatctgaatcagaacaccatactagc
tctccacccacagaatccaacaaagaaacttcaacaatccctatagacaacccagacatc
aatccaaactcacagcttccaactcaacaatccacagaaagccccacactcaactccgca
gcctcagtgagcccatcagaaacagagccaacatcaacatcagacacaacaaatcgtctg
tcctctgtagacagatccacaacacaaccaagtgaaagcagaacaaagacaaaatcgaca
gcccacagaagaaacatcccaagtacagtttccagaacacaattcccatcacgggcaaca
acgaaagcggcccccagagccaccaccctccgcacgagcagcgcaacaacaaatcgtctg
tcctctgtagacagatccacaacacaaccaagtgaaagcagaacaaagacaaaatcgaca
gcccacagaagaaacatcccaagtacagtttccagaacacaactcccatcacgggcaaca
acgaaggcggccctcagagccaccaccctccgcacgagcagcgcaataaggagaccaact
gcaacatcagtccagtccgacagcagcaccacagctcaaaaccatgaagaaacaggttca
gtgaacccacaggcatctgcaagcacaatgcag--------------------aaatag-
--------------------------
>HMPV/A/CHN/MF462419.1/2016
tttaaaaatgcttctttaatccttataggaataactgctatgagtatagccctcaatatc
tatctgatcataaactacacaatacaaaaaactgcatctgaatcagaacaccatactagc
tctccacccacagaatccaacaaagaaacttcaacaatccctatagacaacccagacatc
aatccaaactcacagcttccaactcaacaatccacagaaagccccacactcaactccgca
gcctcggtgagcccatcagaagcagagccaacatcaacatcagacacaacaaatcgtctg
tcctctgtagacagatccacaacacaaccaagtgaaagcagaacaaagacaaaatcgaca
gcccacagaagaaacatcccaagtacagtttccagaacacaattcccatcacgggcaaca
acgaaagcggcccccagagccaccaccctccgcacgagcagcgcaacaacaaatcgtctg
tcctctgtagacagatccacaacacaaccaagtgaaagcagaacaaagacaaaatcgaca
gcccacagaagaaacatcccaagtacagtttccagaacacaactcccatcacgggcaaca
acgaaggcggccctcagagccaccaccctccgcacgagcagcgcaataaggagactaact
gcaacatcagtccagtccgacagcagcaccacagctcaaaaccatgaagaaacaggttca
gtgaacccacaggcatctgcaagcacaatgcag--------------------aaatag-
--------------------------
>HMPV/A/ESP/KX829113.1/2016
---------------------------ggaataactgctatgagtatagccctcaatatc
tatctgatcataaactacacaatacaaaaaactgcatctgaatcagaacaccatactagc
tctccacccacagaatccaacaaagaaacttcaacaatccctatagacaacccagacatc
aatccaaactcacagcttccaactcaacagtccacagaaagccccacactcaactccgca
gcctcggtgagcccatcagaaacagagccaacatcaacatcagacacaacaaatcgtctg
tcctctgtagacagatccacaacacaaccaagtgaaagcagaacaaagacaaaatcgaca
gcccacagaagaaacatcccaagtacagtttccagaacacaattcccatcacgggcaaca
acgaaagcggcccccagagccaccaccctccgcacgagcagcgcaataacaaatcgtctg
tcctctgtagacagatccacaacacaaccaagtgaaagcagaacaaagacaaaatcgaca
gcccacagaagaaacatcccaagtacagtttccagaacacaattcccatcacgggcaaca
acgaaggcggcccccagagccaccaccctccgcacgagcagcacaataaggagaccaact
gcaacatcagtccagtccgacagcagcaccacagctcaaaaccatgaagaaacaggttca
gtgaacccacaggcatctgcaagcacaatgcaa--------------------aaatag-
--------------------------
>HMPV/A/ESP/KX829119.1/2016
---------------------------ggaataactgctatgagtatagccctcaatatc
tatctgatcataaactacacaatacaaaaaactgcatctgaatcagaacaccatactagc
tctccacccacagaatccaacaaagaaacttcaacaatccctatagacaacccagacatc
aatccaaactcacagcttccaactcaacagtccacagaaagccccacactcaactccgca
gcctcggtgagcccatcagaaacagagccaacatcaacatcagacacaacaaatcgtctg
tcctctgtagacagatccacaacacaaccaagtgaaagcagaacaaagacaaaatcgaca
gcccacagaagaaacatcccaagtacagtttccagaacacaattcccatcacgggcaaca
acgaaagcggcccccagagccaccaccctccgcacgagcagcgcaataacaaatcgtctg
tcctctgtagacagatccacaacacaaccaagtgaaagcagaacaaagacaaaatcgaca
gcccacagaagaaacatcccaagtacagtttccagaacacaattcccatcacgggcaaca
acgaaggcggcccccagagccaccaccctccgcacgagcagcacaataaggagaccaact
gcaacatcagtccagtccgacagcagcaccacagctcaaaaccatgaagaaacaggttca
gtgaacccacaggcatctgcaagcacaatgcaa--------------------aaatag-
--------------------------
>HMPV/A/ESP/MN617487.1/2016
---------------------------ggaataactgctatgagtatagccctcaatatc
tatctgatcataaactacacaatacaaaaaactgcatctgaaccagaacaccatactagc
tctccacccacagaatccaacaaagaaacttcaacaatccctatagacaacccagacatc
aatccaaactcacagcttccaactcaacagtccacagaaagccccacactcaactccgca
gcctcggtgagcccatcagaaacagagccaacatcaacatcagacacaacaaatcgtctg
tcctctgtagacagatccacaacacaaccaagtgaaagcagaacaaagacaaaatcgaca
gcccacagaagaaacatcccaagtacagtttccagaacacaattcccatcacgggcaaca
acgaaggcggcccccagagccaccaccctccgcacgagcagcgcaataacaaatcgtctg
tcctctgtagacagatccacaacacaaccaagcgaaagcagaacaaagacaaaatcgaca
gcccacagaagaaacatcccaagtacagtctccagaacacaattcccatcacgggcaaca
acgaaggcggcccccagagccaccaccctccgcacgagcagcgcaacaaggagaccaact
gcaacatcagtccagtccgacagcagcaccacagctcaaaaccatgaagaaacaggttca
gtgaacccacaggcatctgcaagcacaatgcaa--------------------aaatag-
--------------------------
>HMPV/A/ESP/MN617506.1/2017
---------------------------ggaataactgctatgagtatagccctcaatatc
tatctgatcataagctacacaatacaaaaaactgcatctgaaccagaacaccatactagc
tctccacccacagaatccaacaaagaaacttcaacaatccctatagacaacccagacatc
aatccaaactcacagcttccaactcaacagtccacagaaagccccacactcaactccgca
gcctcggtgagcccatcagaaacagagccaacatcaacatcagacacaacaaatcgtctg
tcctctgtagacagatccacaacacaaccaagtgaaagcagaacaaagacaaaatcgaca
gcccacagaagaaacatcccaagtacagtttccggaacacaattcccatcacgggcaaca
acgaaggcggcccccagagccaccaccctccgcacgagcagcgcaataacaaatcgtctg
tcctctgtagacagatccacaacacaaccaagcgaaagcagaacaaagacaaaatcgaca
gcccacagaagaaacatcccaagtacagtctccagaacacaattcccatcacgggcaaca
acgaaggcggcccccagagccaccaccctccgcacgagcagcgcaacaaggagaccaact
gcaacatcagtccagtccgacggcagcaccacagctcaaaaccatgaagaaacaggttca
gtgaacccacaggcatctgcaagcacaatgcaa--------------------aaatag-
--------------------------
>HMPV/A/ESP/MN617502.1/2017
---------------------------ggaataactgctatgagtatagccctcaatatc
tatctgatcataaactacacaatacaaaaaactgcatctaaatcagaacaccatactagc
tctccacccacagaattcaacaaagaaacttcaacaatccctatagacaacccagacatc
aatccaaactcacagcttccaactcaacagtccacagaaagccccacactcaactctgca
gcctcggtgagcccatcagaaacagagccaacatcaacatcagacacaacaaatcgtctg
tcctctgtagacagatccacaacacaaccaagtgaaagcagaacaaagacaaaatcgaca
gcccacagaagaaacatcccaagtacagtttccagaacacaactcccatcacgggcaaca
acgaaggcggcccccagagccaccaccctccgcacgagcagcgcaataacaaatcgtctg
tcctctgtagacagatccacaacacaaccaagtgaaagcagaacaaagacaaaatcgaca
gcccacagaagaaacatcccaagtacagtttccagaacacaattcccatcacgggcaaca
acgaaggcggcccccagagccaccaccctccgcacgagcagcacaataaggagaccaact
gcatcatcagtccagtccgacagcagcaccacagctcaaaaccatgaagaaacaggttca
gtgaacccacaggcatctgcaagcacaatgcaa--------------------aaatag-
--------------------------
>HMPV/A/ESP/MN617504.1/2017
---------------------------ggaataactgctatgagtatagccctcaatatc
tatctgatcataaactacacaatacaaaaaactgcatctgaatcagaacaccatactagc
tctccacccacagaatccaacaaagaaacttcaacaatccctatagacaacccagacatc
aatccaaactcacagcttccaactcaacagtccacagaaagccccacactcaactctgca
gcctcggtgagcccatcagaaacagagccaacatcaacatcagacacaacaaatcgtctg
tcctctgtagacagatccacaacacaaccaagtgaaagcagaacaaagacaaaatcgaca
gcccacagaagaaacatcccaagtacagtttccagaacacaactcccatcacgggcaaca
acgaaggcggcccccagagccgccaccctccgcacgagcagcgcaataacaaatcgtctg
tcctctgtagacagatccacaacacaaccaagtgaaagcagaacaaagacaaaatcgaca
gcccacagaagaaacatcccaagtacagtttccagaacacaattcccatcacgggcaaca
acgaaggcagcccccagagccaccaccctccgcacgagcagcacaataaggagaccaact
gcatcatcagtccagtccgacagcagcaccacagctcaaaaccatgaagaaacaggttca
gtgaacccacaggcatctgcaagcacaatgcaa--------------------aaatag-
--------------------------
>HMPV/A/ESP/MN617516.1/2017
---------------------------ggaataactgctatgagtatagccctcaacaac
aatctgatcataaactacacaatacaaaaaactgcatctaaatcagaacaccatactagc
tctccacccacagaattcaacaaagaaacttcaacaatccctatagacaacccagacatc
aatccaaactcacagcttccaactcaacagtccacagaaagccccacactcaactctgca
gcctcggtgagcccatcagaaacagagccaacatcaacatcagacacaacaaatcgtctg
tcctctgtagacagatccacaacacaaccaagtgaaagcagaacaaagacaaaatcgaca
gcccacagaagaaacatcccaagtacagtttccagaacacaactcccatcacgggcaaca
acgaaggcggcccccagagccaccaccctccgcacgagcagcgcaataacaaatcgtctg
tcctctgtagacagatccacaacacaaccaagtgaaagcagaacaaagacaaaatcgaca
gcccacagaagaaacatcccaagtacagtttccagaacacaattcccatcacgggcaaca
acgaaggcggcccccagagccaccaccctccgcacgagcagcacaataaggagaccaact
gcatcatcagtccagtccgacagcagcaccacagctcaaaaccatgaagaaacaggttca
gtgaacccacaggcatctgcaagcacaatgcaa--------------------aaatag-
--------------------------
>HMPV/A/ESP/MN617440.1/2016
---------------------------ggaataactgctatgagtataaccctcaatatc
tatctgatcataaactacacaatacaaaaaactgcatctgaatcagaacaccacactagc
tctccacccacagaatccaacaaagaaacttcaacaatccctatagacaacccagacatc
aatccaaactcacagcttccaactcaacagtccacagaaagccccacactcaactccgca
gcctcggtgagcccatcagaaacagagccaacatcaacatcagacacaacaaatcgtctg
tcctctgtagacagatccacaacacaaccaagtgaaagcagaacaaagacaaaatcgaca
gcccacagaagaaacatcccaagtacagtttccagaacacaacccccatcacgggcaaca
acgaaggcggcccccagagccaccaccctccgcatgagcagcgcaataacaaatcgtctg
tcctctgtagacagatccacaacacaaccaagtgaaagcagaacaaagacaaaattgaca
gcccacagaagaaacatcccaagtacagtttccagaacacaattcccatcacgggcaaca
acgaaggcggcccccagagccaccaccctccgcacgagcagcgcaacaaggagaccaact
gcaacatcagtccagtccgacagcagcaccacagctcaaaaccatgaagaaacaggttca
gtgaacccacaggcatctgcaagcacaatgcaa--------------------aaatag-
--------------------------
>HMPV/A/ESP/MN617457.1/2016
---------------------------ggaataactgctatgagtataaccctcaatatc
tatctgatcataaactacacaatacaaaaaactgcatctgaatcagaacaccatactagc
tctccacccacagaatccaacaaagaaacttcaacaatccctatagacaacccagacatc
aatccaaactcacagcttccaactcaacagtccacagaaagccccacactcaactccgca
gcctcggtgagcccatcagaaacagagccaacatcaccatcagacacaacaaatcgtctg
tcctctgtagacagatccacaacacaaccaagtgaaagcagaacaaagacaaaatcgaca
gcccacagaagaaacatcccaagtacagtttccagaacacaacccccatcacgggcaaca
acgaaggcggcccccagagccaccaccctccgcatgagcagcgcaataacaaatcgtctg
tcctctgtagacagatccacaacacaaccaagtgaaagcagaacaaagacaaaattgaca
gcccacagaagaaacatcccaagtacagtttccagaacacaattcccatcacgggcaaca
acgaaggcggcccccagagccaccaccctccgcacgagcagcgcaacaaggagaccaact
gcaacatcagtccagtccgacagcagcaccacagctcaaaaccatgaagaaacaggttca
gtgaacccacaggcatctgcaagcacaatgcaa--------------------aaatag-
--------------------------
>HMPV/A/JPN/LC192253.1/2016
tttaaaaatgcttctttaatcctcataggaataactgctatgagtgtagccctcaatatc
tatctgatcataaactacacaatacaaaaaactgcatctgaatcagaacaccatactagc
tctccacccacagaatccaacaaagaagcttcaacagtccctacagacaacccagacatc
aatccaaactcacagcttccaactcaacagtccacagaaagccccacactcaactccgca
gcctcggtgagcccatcagaaacagagccaacatcaacatcagacacaacaaatcgtctg
ttctctgcagacagatccacaacacaaccaagtgaaagcagaacaaagacaaaatcgaca
gcccacagaagaaacatcccaagtacagtttccagaacacaattcccatcacgggcaaca
acgaaagcggcccccagagccaccactctccgcacgagcagcacaataacaaatcgtctg
tcctctgtagacagatccacaacacaaccaagtgaaagcagaacaaagacaaaatcgaca
gcccacagaagaagcatcccaagtacagtttccagaacacaattcccatcacgggcaaca
atgaaggcggcccccagagccaccaccctccgcatgagcagcgcaataaggagaccaact
gcaacatcagtccagtccgacagcagcaccacagctcaaaaccatgaagaaacaggttca
gtgaacccacaggcatctgcaagcacaatgcaa--------------------aaatag-
--------------------------
>HMPV/A/JPN/LC192247.1/2015
tttaaaaatgcttctttaatcctcataggaataactgctatgagtatagccctcaatatc
tatctgatcataaactacacaatacaaaaaactgcatctgaatcagaacaccatactagc
tctccacccacagaatccaacaaagaaacttcaacaatccctatagacaacccagacatc
aatccaaacttacagcttccaactcaacagtccacagaaagccccacactcaactccgca
gcctcggtgagcccatcagaaacagagccaacatcaacatcagacacaacaaatcgtcta
tcctctgtagacagatccacaacacaaccaagtgtaagcagaacaaaaacaaaatcgaca
gcccacagaagaaacatcccaagtacagtttccagaacacaattcccatcacgggcaaca
acgaaggcggcccccagagccaccaccctccgcacgagcagcgcaacaacaaatcgtctg
tcctctgtagacagatccacaacacaaccaagtgaaagcagaacaaagacaaaatcgaca
gcccacagaagaaacatcccaagtacagtttccagaacacaattcccatcacgggcaaca
acgaaggcggcccccagagccaccaccctccgcacgagcagcgcaataaggagacaaact
gcaacatcagtccagtccgacagcagcaccacagctcaaaaccatgaagaaacaggttca
gtgaacccacaggcatctgcaagcacaatgcaa--------------------aaatag-
--------------------------
>HMPV/A/ESP/MN617441.1/2016
---------------------------ggaataactgctatgagtatagccctcaatatc
tatctgatcataaactacacaatacaaaaaactgcatctgaatcagaacaccatactagc
tttccacccacagaatccaacaaagaaacttcaacaatccctatagacaacccagacatc
aatccaaactcacagcctccaactcaacagtccacagaaagccccacactcaactccgca
gcctcggtgagcccatcagaaacagagccaacatcaacatcagacacaacaaaccgtctg
tcctctgtagacagatccacaacacaaccaagtgaaagcagaacaaagacaaaatcgaca
gcccacagaagaaaaatcccaagtacagtttccagaacacaactcccatcacgggcaaca
acgaaggcggcccccagagccaccaccctccgcacgagcagcgcaataacaaatcgtctg
tcctctgtagacagatccacaacacaaccaagtgaaagcagaacaaagacaaaatcgaca
gcccacagaagaaacatcccaagtacagtctccagaacacaattcccatcacgggcaaca
acgaaggcggcccccagagccaccaccctccgcacgagcagcgcaacaaggagaccaact
gcaacatcagtccagtccgacagcagcaccacagcccaaaaccatgaagaaacaggttca
gtgaacccacaggcatctgcaagcacaatgcaa--------------------aaatag-
--------------------------
>HMPV/A/ESP/MN617444.1/2016
---------------------------ggaataactgctatgagtatagccctcaatatc
tatctgatcataaactacacaatacaaaaaactgcatctgaatcagaacaccatactagc
tttccacccacagaatccaacaaagaaacttcaacaatccctatagacaacccagacatc
aatccaaactcacagcctccaactcaacagtccacagaaagccccacactcaactccgca
gcctcggtgagcccatcagaaacagagccaacatcaccatcagacacaacaaaccgtctg
tcctctgtagacagatccacaacacaaccaagtgaaagcagaacaaagacaaaatcgaca
gcccacagaagaaaaatcccaagtacagtttccagaacacaactcccatcacgggcaaca
acgaaggcggcccccagagccaccaccctccgcacgagcagcgcaataacaaatcgtctg
tcctctgtagacagatccacaacacaaccaagtgaaagcagaacaaagacaaaatcgaca
gcccacagaagaaacatcccaagtacagtctccagaacacaattcccatcacgggcaaca
acgaaggcggcccccagagccaccaccctccgcacgagcagcgcaacaaggagaccaact
gcaacatcagtccagtccgacagcagcaccacagcccaaaaccatgaagaaacaggttca
gtgaacccacaggcatctgcaagcacaatgcaa--------------------aaatag-
--------------------------
>HMPV/A/ESP/MN617465.1/2016
---------------------------ggaataactgctatgagtatagccctcaatatc
tatctgatcataaactacacaatacaaaaaactgcatctgaatcagaacaccatactagc
tttccacccacagaatccaacaaagaaacttcaacaatccctatagacaacccagacatc
aatccaaactcacagcctccaactcaacagtccacagaaagccccacactcaactccgca
gcctcggtgagcccatcagaaacagagccaacatcaacatcagacacaacaaaccgtctg
tcctctgtagacagatccacaacacaaccaagtgaaagcagaacaaagacaaaatcgaca
gcccacagaagaaaaatcccaagtacagtttccagaacacaactcccatcacgggcaaca
acgaaggcggcccccagagccaccaccctccgcacgagcagcgcaataacaaatcgtctg
tcctctgtagacagatccacaacacaaccaagtgaaagcagaacaaagacaaaatcgaca
gcccgcagaagaaacatcccaagtacagtatccagaacacaattcccatcacgggcaaca
acgaaggcggcccccagagccaccaccctccgcacgagcagcgcaacaaggagaccaact
gcaacatcagtccagtccgacagcagcaccacagcccaaaaccatgaagaaacaggttca
gtgaacccacaggcatctgcaagcacaatgcaa--------------------aaatag-
--------------------------
>HMPV/A/ESP/MN617484.1/2016
---------------------------ggaataactgctatgagtgtagccctcaatatc
tatctgatcataaactacacaatacaaaaaactgcatctgaatcagaacaccatactagc
tttccacccacagaatctaacaaagaaacttcaacaatccctatagacaacccagacatc
aatccaaactcacagcctccaactcaacagtccacagaaagccccacactcaactccgca
gcctcggtgagcccatcagaaacagagccaacatcaacatcagacacaacaaaccgtctg
tcctctgtagacagatccacaacacaaccaagtgaaagcagaacaaagacaaaatcgaca
gcccacagaagaaaaatcccaagtacagttcccagaacacaactcccatcacgggcaaca
acgaaggcggcccccagagccaccaccctccgcacgagcagcgcaataacaaatcgtctg
tcctctgtagacagatccacaacacaaccaagtgaaagcagaacaaagacaaaatcgaca
gcccacagaagaaacatcccaagtacagtctccagaacacaactcccatcacgggcaaca
acgaaggcggcccccagagccaccaccctccgcacgagcagcgcaacaaggagaccaact
gcaacatcagtccagtccgacagcagcaccacagcccaaaaccatgaagaaacaggttca
gcgaacccacaggcatctgcaagcacaatgcaa--------------------aaatag-
--------------------------
>HMPV/A/ESP/MN617521.1/2017
---------------------------ggaataactgctatgagtgtagccctcaatatc
tatctgatcataaactacacaatacaaaaaactgcatctgaatcagaacaccatactagc
tttccacccacagaatctaacaaagaaacttcaacaatccctatagacaacccagacatc
aatccaaactcacagcctccaactcaacagtccacagaaagctccacactcaactccgca
gcctcggtgagcccatcagaaacagagccaacatcaacatcagacacaacaaaccgtctg
tcctctgtagacagatccacaacacaaccaagtgaaagcagaacaaagacaaaatcgaca
gcccacagaagaaaaatcccaagtacagttcccagaacacaactcccatcacgggcaaca
acgaaggcggcccccagaaccaccaccctccgcacgagcagcgcaataacaaatcgtctg
tcctctgtagacagatccacaacacaaccaagtgaaagcagaacaaagacaaaatcgaca
gcccacagaagaaacatcccaagtacagtctccagaacacaactcccatcacgggcaaca
acgaaggcggcccccagagccaccaccctccgcacgagcagcgcaacaaggagaccaact
gcaacatcagtccagtccgacagcagcaccacagcccaaaaccatgaagaaacaggttca
gcgaacccacaggcatctgcaagcacaatgcaa--------------------aaatag-
--------------------------
>HMPV/A/ESP/MN617492.1/2016
---------------------------ggaataactgctctgagtgtagccctcaatatc
tatctgatcataaactacacaatacaaaaaactgcatctgaatcagaacaccatactagc
tttccacccacagaatctaacaaagaaacttcaacaatccctatagacaacccagacatc
aatccaaactcacagcctccaactcaacagtccacagaaagccccacactcaactccgca
gcctcggtgagcccatcagaaacagagccaacatcaacatcagacacaacaaaccgtctg
tcctctgtagacagatccacaacacaaccaagtgaaagcagaacaaagacaaaatcgaca
gcccacagaagaaaaatcccaagtacagttcccagaacacaactcccatcacgggcaaca
acgaaggcggcccccagagccaccaccctccgcacgagcagcgcaataacaaatcgtctg
tcctctgtagacagatccacaacacaaccaagtgaaagcagaacaaagacaaaatcgaca
gcccacagaagaaacatcccaagtacagtctccagaacacaactcccatcacgggcaaca
acgaaggcggcccccagagccaccaccctccgcacgagcagcgcaacaaggagaccaact
gcaacatcagtccagtccgacagcagcaccacagcccaaaaccatgaagaaacaggttca
gcgaacccacaggcatctgcaagcacaatgcaa--------------------aaatag-
--------------------------
>HMPV/A/ESP/MN617510.1/2017
---------------------------ggaataactgctatgagtgtagccctcaatatc
tatctgatcataaactacacaatacaaaaaactgcatctgaatcagaacaccatactagc
tttccacccacagaatctaacaaagaaacttcaacaatccctatagacaacccagacatc
aatccaaactcacagcctccaactcaacagtccacagaaagccccacactcaactccgca
gcctcggtgagcccatcagaaacagagccaacatcaacatcagacacaacaaaccgtctg
tcctctgtagacagatccacaacacaaccaagtgaaagcagaacaaagacaaaatcgaca
gcccacagaagaaaaatcccaagtacagttcccagaacacaactcccatcacgggcaaca
acgaaggcggcccccagagccaccaccctccgcacgagcagcgcaataacaaatcgtctg
tcctctgtagacagatccacaacacaaccaagtgaaagcagaacaaagacaaaatcgaca
gcccacagaagaaacatcccaagtacagtctccagaacacaactcccatcacgggcaaca
acgaaggcggcccccagagccaccaccctccgcacgagcagcgcaacaaggagaacaact
gcaacatcagtccagtccgacagcagcaccacagcccaaaaccatgaagaaacaggttca
gcgaacccacaggcatctgcaagcacaatgcaa--------------------aaatag-
--------------------------
>HMPV/A/ESP/MN617517.1/2017
---------------------------ggaataactgctatgagtgtagctctcaatatc
tatctgatcataaactacacaatacaaaaaactgcatctgaatcagaacaccatactagc
tttccacccacagaatctaacaaagaaacttcaacaatccctatagacaacccagacatc
aatccaaactcacagcctccaactcaacagtccacagaaagccccacactcaactccgca
gcctcggtgagcccatcagaaacagagccaacatcaacatcagacacaacaaaccgtctg
tcctctgtagacagatccacaacacaaccaagtgaaagcagaacaaagacaaaatcgaca
gcccacagaagaaaaatcccaagtacagttcccagaacacaactcccatcacgggcaaca
acgaaggcggcccccagagccaccaccctccgcacgagcagcgcaataacaaatcgtctg
tcctctgtagacagatccacaacacaaccaagtgaaagcagaacaaagacaaaatcgaca
gcccacagaagaaacatcccaagtacagtctccagaacacaactcccatcacgggcaaca
acgaaggcggcccccagagccaccaccctccgcacgagcagcgcaacaaggagaccaact
gccacatcagtccagtccgacagcagcaccacagcccaaaaccatgaagaaacaggttca
gcgaacccacaggcatctgcaagcacaatgcaa--------------------aaatag-
--------------------------
>HMPV/A/ESP/MN617468.1/2016
---------------------------ggaataactgctctgagtatagccctgaatatc
tatctgatcataaaccacacaatacaaaaaactgcatctgaatcagaacaccatactagc
tttccacccacagaatccaacaaagaaacttcaacaatccctatagacaacccagacatc
aatccaaactcacagcctccaactcaacagtccacagaaagccccacactcaactccgca
gcctcggtgagcccatcagaaacagagccgacatcaacatcagacacaacaaaccgtctg
tcctctgtagacagatccacaacacaaccaagtgaaagcagaacaaagacaaaatcgaca
gcccacagaagaaaaatcccaagtacagtttccagaacacaactcccatcacgggcaaca
acgaaggcggcccccagagccaccaccctccgcacgagcagcgcaataacaaatcgtctg
tcctctgtagacagatccacaacacaaccaagtgaaagcagaacaaagacaaaatcgaca
gcccacagaagaaacatcccaagtacagtctccagaacacaattcccatcacgggcaaca
acgaaggcggcccccagagccaccaccctccgcacgagcagcgcaacaaggagaccaact
gcaacatcagtccagtccgacagcagcaccacagcccaaaaccatgaagaaacaggttca
gtgaacccacaggcatctgcaagcacaatgcaa--------------------aaatag-
--------------------------
>HMPV/A/ESP/MN617536.1/2017
---------------------------ggaataactgctatgagtatagccctcaatatc
tatctgatcataaactacacaatacaaaaaactgcatctgaatcagaacaccatactagc
tttccacccacagaatccaacaaagaaacttcaacaatccctatagacaacccagacatc
aatccaaactcacagcctccaactcaacagtccacagaaagccccacactcaacttcgca
gcctcggtgagcccatcagaaacagagccaacatcaacatcagacacaacaaaccgtctg
tcctctgtagacagatccacaacacaaccaagtgaaagcagaacaaagacaaaatcgaca
gcccacagaagaaacatcccaagtacagtttccagaacacaattcccatcacgggcaaca
acgaaggcggcccccagagccaccaccctccgcacgagcagcgcaataacaaatcatctg
tcctctgtagacagatccacaacacaaccaagtgaaagcagaacaaagacaaaatcgaca
gcccacagaagaaacatcccaagtacagtctccagaacacaactcccatcacgggcaaca
acgaaggcggcccccagagccaccaccctccgcacgagcagtgcaacaaggagaccaact
gcaacatcagtccagtccgacagcagcaccacagcccaaaaccatgaagaaacaggttca
gtgaacccacaggcatctgcaagcacaatgcaa--------------------aaatag-
--------------------------
>HMPV/A/ESP/KX829081.1/2015
---------------------------ggaataactgctatgagtatagccctcaatatc
tatctgatcataaactacacaatacaaaaaactgcatctggatcagaacaccatactagc
tctccacccacagaatccaacaaagaaacttcaacaatccctatagacaacccagacatc
aatccaaactcacagcttccaactcaacagtccacagaaagccccacactcaactccgca
gcctcggtgagcccatcagaaacagagccaacatcaacatcagacacaacaaatcgtctg
tcctctgtagacagatccacaacacaaccaagtgaaagcagaacaaagacaaaatcgaca
gcccacagaagaaacatcccaagtacagttttcagaacacaattcccatcacgggcaaca
acgaaggcggcccccagagccaccaccctccgcacgagcagtgcaacaacaaatcgtctg
tcctccgtagacagatccacaacacaaccaagcgaaagcagaacaaagacaaaatcgaca
gcccacagaagaaacatcccaagtacagcttccagaacacaattcccatcacgggcaaca
acgaaggcggcccccagagccaccaccctccgcacgagcagcgcaacaaggagaccaact
gcaacatcagtccagtccgacagcagcaccacagctcaaaactatgaagaaacaggttca
gtgaacccacaggcatctgcaagcacaatgcaa--------------------aaacag-
--------------------------
>HMPV/A/ESP/MN617547.1/2017
---------------------------ggaataactgctatgagtatagccctcaatatc
tatctgatcataaactacacaatacaaaaaactgcatctgaatcagaacaccatactagc
tctccacccacagaatccaacaaagaaacttcaacaatccctatagacaacccagacatc
aatccaaactcacagcttccaactcaacagtccacagaaagccccacactcaactccgca
gcctcggtgagcccatcagaaacagagccaacatcaacatcagacacaacaaatcgtctg
tcctctgtagacagatccacaacacaaccaagtgaaagcagaacaaagacaaaatcgaca
gcccacagaagaaacatcccaagtacagtttccagaacacaattcccaccacgggcaaca
acgaaggcggcccccagagccaccaccctccgcacgagcagcgcaacaacaaatcgtcag
tcctctgtagacagatccacaacaaaaccaagtgaaagcagaacaaagacaaaattgaca
gcccacagaagaaacatcccaagtacagtttccagaacacaattcccatcacgggcaaca
acgaaggcggccctcagagccaccaccctccgcacgagcagcgcaacaaggagaccaact
gcaacatcagtccagtccgacagcagcaccacagctcaaaaccatgaagaaacaggttca
gtgaacccacaggcatctgcaagcacaatgcaa--------------------aaatag-
--------------------------
>HMPV/A/ESP/MN617572.1/2017
---------------------------ggaataactgctatgagtatagccctcaatatc
tatctgatcataaactacacaatacaaaaaactgcatctgaatcagaacaccatactagc
tctccacccacagaatccaacaaagaaacttcaacaatccctatagacaacccagacatc
aatccaaactcacagcttccaactcaacagtccacagaaagccccacactcaactccgca
gcctcggtgagcccatcagaaacagagccaacatcaacatcagatacaacaaatcgtctg
tcctctttagacagatccaaaacacaaccaagtgaaagcagaacaaagacaaaatcgaca
gcccacagaagaaacatcccaagtacagtttccagaacacaattcccatcacgggcaaca
acgaaggcagcccccagagccaccaccctccgcacgagcagcgcaataacaaatcgtctg
tcctctgtagacagatccacaacaaaaccaagtgaaagcagaacaaagacaaaatcgaca
gcccacagaagaaacatcccaagtacagtttccagaacacaattcccatcacgggcaaca
acgaaggcggccctcagagccaccaccctccgcacgagcagcgcaataaggagaccaact
gcaacatcagtccagtccgacagcagcactacagctcaaaaccatgaagaaacaggttca
gtgaacccacaggcatctgcaagcacaatgcaa--------------------aaatag-
--------------------------
>HMPV/A/ESP/MN617567.1/2017
---------------------------ggaataactgctatgagtatagccctcaatatc
tatctgatcataaactacacaatacaaaaaactgcatctgaatcagaacaccatactagc
tctccacccacagaatccaacaaagaaacttcaacaatccctacagacaacccagacatc
aatccaaactcacagcttccaactcaacagtccacaggaagccccacactcaactccgca
gcctcggtgagcccatcagaaacagagccaacatcaacatcagacacaacaaatcgtctg
tcctctgtagacagatccacaacacaaccaagtgaaagcaaaacaaagacaaaatcgaca
gcccacagaagaaacatcccaagtacagtttccagaacacaattcccatcacgggcaaca
acgaaggcggcccccagagccaccaccctccgcacgagcagcgaaataacaaatcgtctg
tcctctgtagacagatccacaacaaaaccaagtgaaagcagaacaaagacaaaatcgaca
gcccacagaagaaacatcccaagtacagtttccagaacacaattcccatcacgggcaaca
acgaaggcggccctcagagccaccaccctccgcacgagcagcgcaataaggagaccaaat
gcaacatcagtccagtccgacagcagcactacagctcaaaaccatgaagaaacaggttca
gtgaacccacaggcatctgcaagcacaatgcaa--------------------aaatag-
--------------------------
>HMPV/A/ESP/KX829071.1/2015
---------------------------ggaataactgctatgagtatagccctcaatatc
tatctgatcataaactacacaatacaaaaaactgcatctgaatcagaacaccatactagc
tctccacccacggaatccaacaaagaaacttcaacaatccctatagacaacccagacatc
aatccaaactcacagcttccaactcaacagtccacagaaagccccacactcaactccgca
gcctcggtgagcccatcagaaacagagccaacatcaacatcagacacaacaaatcgtctg
tcctctgtagacagatccacaacacaaccaagtgaaagcagaacaaagacaaaatcgaca
gcccacagaagaaacatcccaagtacagtctccagaacacaattcccatcacgggcaaca
acgaaaacggcccccagagccaccaccctccgcacgagcagcgcaacaacaaatcgtctg
tcctctgtagacagatccacaacacaaccaagtgaaagcaggacaaagacaaaattgaca
gcccacagaagaaacatcccaagtacagttcccagaacacaattcccatcacgggcaaca
acgaaggcggcccccagagccaccaccctccgcacgagcagcgcaacaaggagaccaact
gcaacatcagtccagtccggtagcagcaccacagctcaaaaccatgaagaaacaggttca
gtgaacccacaggcatctgcaagcacaatgcaa--------------------aaatag-
--------------------------
>HMPV/A/JPN/LC192252.1/2016
ttcaaaaatgcttctttaatcctcataggaataactgctatgagtatagccctcaatatc
tatctgatcataaactacacaatacaaaaaactgcatctgaatcagaacaccatactagc
tctccacccacagaatccaacaaagaaacttcaacaatccctatagacaacccagacatc
aatccaaattcacagcctccaactcaacagtccacagaaagccccacactcaactccgca
gcctcggtgagcccatcagaaacagagccaacatcaacatcagacacaacaaaccgtctg
tcctctgtagacagatccacaacacaaccaagtgaaagcagaacaaagataaaatcgaca
gcccacagaagaaacatcccaagtacagtttccagaacacaactcccatcacgggcaaca
acgaaggcggcccccagagccaccaccctccgcacgagcagcgcaacaacaaatcgtctg
tcctctgtagacagatccacaacacaaccaagtgaaagcagaacaaagacaaaatcgaca
gcccacagaagaaacatcccaagtaaagtctccagaacacaattcctatcacgggcaaca
acgaaggcggcccccagagccaccaccctccgcacgagcagcgcaacaaggagaccaact
gcaacatcagtccagtccgacagcagcaccacagcccaaaaccatgaagaaacaggttca
gtgaacccacaggcatctgcaagcacaatgcaa--------------------aaatag-
--------------------------
>HMPV/A/ESP/KX829101.1/2016
---------------------------ggaataactgctatgagtatagccctcaatatc
tatctgatcataaactacacaatacaaaaaactgcatctgaatcagaacaccatactagc
tctccacccacagaatccaacaaagaaacttcaacaatccctatagacaacccagacatc
agtccaaactcacagcttccaactcaacagtccacagaaagccccacactcaactccgca
gcctcggtgagcccatcagaaacagagccaacatcaacatcagacacaacaaatcgtctg
tcctctgtagacagatccacaacacaaccaagtgaaagcagaacaaagacaaaatcgaca
gcccacagaagaaacatcccaagcacagtttccagaacacaactcccatcacgggcaaca
acgaaagcggcccccagagccaccaccctccgcacgagcagcgcaacaacaaatcgtctg
tcctctgtagacagatccacaacacaaccaagtgaaagcagaacaaagacaaaatcgaca
gcccacacaagaaacatcccaagtacagtttccagaacacaacctccatcacgggcaaca
acgaaggcggcccccagagccaccaccctccgcacgagcagcgcaacaaggagaccaact
gcaacatcagtccagtccgacagcagcaccacagctcaaaaccatgaagaaacaggttca
gtgaacccacaggcatctgcaagcataatgcaa--------------------aaatag-
--------------------------
>HMPV/A/ESP/KX829117.1/2016
---------------------------ggaataactgctatgagtatagccctcaatatc
tatctgatcataaactacacaatacaaaaaactgcatctgaatcagaacaccatactagc
tctccacccacagaatccaacaaagaaacttcaacaatccctatagacaacccagacatc
agtccaaactcacagcttccaactcaacagtccacagaaagccccacactcaactccgca
gcctcggtgagcccatcagaaacagagccaacatcaacatcagacacaacaaatcgtctg
tcctctgtagacagatccacaacacaaccaagtgaaagcagaacaaagacaaaatcgaca
gcccacagaagaaacatcccaagcacagtttccagaacacaactcccatcacgggcaaca
acgaaagcggcccccagagccaccaccctccgcacgagcagcgcaacaacaaatcgtctg
tcctctgtagacagatccacaacacaaccaagtgaaagcagaacaaagacaaaatcgaca
gcccacataagaaacatcccaagcacagtttccagaacacaatttccatcacgggcaaca
acgaaggcggcccccagagccaccaccctccgcacgagcagcgcaacaaggagaccaacc
gcaacatcagtccagtccgacagcagcaccacagctcaaaaccatgaagaaacaggttca
gtgaacccacaggcatctgcaagcataatgcaa--------------------aaatag-
--------------------------
>HMPV/A/ESP/MN617442.1/2016
---------------------------ggaataactgctatgagtatagccctcaatatc
tatctgatcataaactacacaatacaaaaaactgcatctgaatcagaacaccatactagc
tctccacccacagaatccaacaaagaaacttcaacaatccctatagacaacccagacatc
agtccaaactcacagcttccaactcaacagtccacagaaagccccacactcaactccgca
gcctcggtgagcccatcagaaacagagccaacatcaacatcagacacaacaaatcgtctg
tcctctgtagacagatccacaacacaaccaagtgaaagcagaacaaagacaaaatcgaca
gcccacagaagaaacatcccaagcacagtttccagaacacaactcccatcacgggcaaca
acgaaagcggcccccagagccaccaccctccgcacgagcagcgcaacaacaaatcgtctg
tcctctgtagacagatccacaacacaaccaagtgaaagcagaacgaagacaaaatcgaca
gtccacataagaaacatcccaagtacagtttccagaacacaatttccatcacgggcaaca
acgaaggcggcccccagagccaccaccctccgcacgagcagcgcaacaaggagaccaact
gcaacatcagtccagtccgacagcagcaccacagctcaaaaccatgaagaaacaggttca
gtgaacccacaggcatctgcaagcataatgcaa--------------------aaatag-
--------------------------
>HMPV/A/ESP/MN617470.1/2016
---------------------------ggaataactgctatgagtatagccctcaatatc
tatctgatcataaactacacaatacaaaaaactgcatctgaatcagaacaccatactagc
tctccacccacagaatccaacaaagaaacttcaacaatccctatagacaacccagacatc
agtccaaactcacagcttccaacccaacagtccacagaaagccccacactcaactccgca
gcctcggcgagcccatcagaaacagagccaacatcaacatcagacacaacaaatcgtctg
tcctctgtagacagatccacaacacaaccaagtgaaagcagaacaaagacaaaatcgaca
gcccacagaagaaacaccccaagcacagcctccagaacacaactcccatcacgggcaaca
acgaaagcggcccccagagccaccaccctccgcacgagcagcgcaacaacaaatcgtctg
tcctctgtagacagatccacaacacaaccaagtgaaagcagaacaaagacaaaatcgaca
gcccacacaagaaacatcccaagcacagtttccagaacacaatttccatcacgggcaaca
acgaaggcggcccccagagccaccaccctccgcacgagcagcgcaacaaggagaccaact
gcaacatcagtccagtccgacagcagcaccacagctcaaaaccacgaagaaacaggttca
gtgaacccacaggcatctgcaagcataatgcaa--------------------aaatag-
--------------------------
>HMPV/A/ESP/MN617474.1/2016
---------------------------ggaataactgctatgagtatagccctcactatt
tatctgatcataaactacacaatacaaaaacctgcatctgaaccagaacaccatactagc
tctccacccacagaatccaacaaagaaacttcaacaatccctatagacaacccagacatc
aatccaaactcacagcttccaactcaacagtccacagaaagccccacactcaactccgca
gcctcggtgagcccatcagaaacagagccaacatcaacatcagacacaacaaatcgtctg
tcctctgtagacagatccacaacacaaccaagtgaaagcagaacaaagacaaaatcgaca
gcccacagaagaaacatcccaagtacagcttccagaatacaattcccatcacgggcaaca
acgaaggcggcccccagagccaccaccctccgcacgagcagcgcaataacaaatcgtctg
tcctctgtagacagatccacaacacaaccaagcgaaagcagaacaaagacaaaatcgaca
gcccacagaagaaacatctcaagtacagtctccagaacacaattcccatcacaggcaaca
acgaaggcggcccccagagccaccaccctccgcacgagcagcacaacaaggagaccaact
gcaacatcagtccagtccgacagcagcaccacagctcaaaaccatgaagaaacaggttca
gtgaacccacaggcatctgcaagcacaatgcaa--------------------aaatag-
--------------------------
>HMPV/A/ESP/MN617541.1/2017
---------------------------ggaataactgctatgagtatagccctcaatatc
tatctgatcataaactacacaatacaaaaaactgcatctgaatcagaacatcatactagc
tctccacccacagaatccaacaaagaaacttcaacaatccctatagacaacccagacatc
aatccgaactcacagcttccaactcaacagtccacagaaagccccacactcaactctgca
gcctcggtgagcccatcagaaacagagccaacatcaacatcagacacaacaaatcgtctg
tcctctgtagacagatcaacaacacaaccaagtgaaagcagaacaaagacaaaatcgaca
gcccacagaagaaacaccccaagcacagccttcagaacacaactcccatcacgggcaaca
acgaaagcagcccccagagccaccaccctccgcacgagcagcgcaataacaaatcgtctg
tcctctgtagacagatccacaacacaaccaagtgaaagcagaacaaagacaaaatcgaca
gcccacagaagaaacatcccaagtacagtttccagaacacaatttccatcacgggcaaca
acgaaggcggcccccagagccaccaccctccgcacgagcagcgcaataaggagaccaact
gcaacatcagtccagtccgacagcagcaccacagctcaaaaccatgaagaaacaggttca
gtgaacccacaggcatctgcaagcacaatgcaa--------------------aaatag-
--------------------------
>HMPV/A/ESP/MN617518.1/2017
---------------------------ggaataactgctatgagtatagccctcaatatc
tatctgatcataaactacacaatacaaaaaactgcatctgaatcagaacaccatactagc
tctccacccacagaatccaacaaagaaacttcaacaatccctacagacaacccagacatc
aatccaaactcacagcttccaacccaacagtccacagaaagccccacactcaactccgca
gcctcggtgagcccatcagaaacagagccaacatcaacaccagacacaacaaatcgtctg
tcctctgtagacagatccacaacacaaccaagtgaaagcagaacaaagacaaaatcaaca
gcccacagaagaaacatcccaagcacagcctccagaacacaattcccatcacgggcaaca
acgaaagcggcccccagagccaccaccctccgcacgagcagcgcaacaacaaatcgtctg
tcctccgtagacagatccacaacacaatcaagtgaaagcagaacaaagacaaaatcgaca
gcccacagaagaaacatcccaagtacagtttccagaacacaactcccatcacgggcaaca
acgaaggcggcccccagagccaccaccctccgcacgagcagcgcaacaaggagaccaact
gcaacatcagtccagttcgacagcagcaccacagctcaaaaccatgaagaaacaggctca
gtgaacccacaggcatctgcaagcacaatgcaa--------------------aaatag-
--------------------------
>HMPV/A/ESP/KX829103.1/2016
---------------------------ggaataactgctatgagtatagccctcaatatc
tatctgatcataaactacacaatacaaaaaactgcatctgaatcagaacaccatactagc
tctccacccacagaatccagcaaagaaacttcaacaatccctatagacaacccagacatc
aatccaaactcacagtttccaactcaacagtccacagaaagccccacactcaactccgca
gcctcggtgagctcatcagaaacagagccaacatcaacatcagacacaacaaatcgtctg
tcctctgtagacagatccacaacacaaccaagtgaaagcagaacaaagacaaaatcgaca
gcccacagaagaaacatcccaagtacagtttccagaacacaattcccatcacgggcaaca
atgaaagcggcccccagagccaccaccctccgcacgagtagcgcaacaacaaaccgtctg
tcctctgtagacagatccacaacacaaccaagtgaaagcagaacaaagacaaaatcgaca
gcccacagaagaaacatcccaagtacagtttctagaacacaattcccatcacgggcaata
acaaaggcgacccccagagccaccaccctccgcacgagcagcgcaataaggagaccaact
gcaacatcagtccagtccgacagcagcaccacagctcaaaaccatgaagaaacaggttca
gcgagcccacaggcatctgcaagcacaatgcaa--------------------aaatag-
--------------------------
>HMPV/A/ESP/MN617439.1/2016
---------------------------ggaataactgctatgagtatagccctcaatatc
tatctgatcataaactacacaatacaaaaaactgcatctgaatcagaacaccatactagc
tctccacccacagaatccagcaaagaaacttcaacaatccctatagacaacccagacatc
aatccaaactcacagtttccaactcaacagtccacagaaagccccacactcaactccgca
gcctcggtgagctcatcagaaacagagccaacatcaacatcagacacaacaaatcgtctg
tcctctgtagacagatccacaacacaaccaagtgaaagcagaacaaagacaaaatcgaca
gcccacagaagaaacatcccaagtacagtttccagaacacaattcccatcacgggcaaca
atgaaagcggcccccagagccaccaccctccgcacgagtagcgcaacaacaaaccgtctg
tcctctgtagacagatccacaacacaaccaagtgaaagcagaacaaagacaaaatcgaca
gcccacagaagaaacatcccaagtacagtttctagaacacaattcccatcacgggcaata
acaaaggcgacccccagagccaccaccctccgcacgagcagcgcaataaggagaccaact
gcaacatcagtccagtccgacagcagcaccacagctcaaaaccatgaagaaacaggttca
gcgagcccacaggcatctgcaagcacaatgcaa--------------------aaatag-
--------------------------
>HMPV/A/ESP/MN617467.1/2016
---------------------------ggaataactgctatgagtatagccctcaatatc
tatctgatcataaactacacagtacaaaaaactgcatctgaatcagaacaccatactagc
tctccacccacagaatccagcaaagaaacttcaacaatccctatagacaacccagacatc
aatccaagctcacagcttccaactcaacagtccacagaaagccccacactcaactccgca
gcctcggtgagcccatcagaaacagagccaacatcaacatcagacacaacaaatcgtctg
tcctctgtagacagatccacaacacaaccaagtgaaagcagaacaaagacaaaatcgaca
gcccacagaagaaacatcccaagcacagtttccagaacacaattcccatcacgggcaaca
atgaaagcggcccccagagccaccaccctccgcacgagtagcgcaataacaaatcgtctg
tcctctgtagacagatccacaacacaaccaagtgaaagcagaacaaagacaaaatcgaca
gcccacagaagaaacatcccaagtacagtttctagaacacaattcccatcacgggcaata
acaaaggcgacccccagagccaccaccctccgcacgagcagcgcaacaaggagaccaact
gcaacatcagtccagtccgacagcagcaccacagctcaaaaccacgaagaaacaggttca
gtgaacccacaggcatctgcaagcacaatgcaa--------------------aaatag-
--------------------------
>HMPV/A/ESP/KX829112.1/2016
---------------------------ggaataactgctatgagtatagccctcaatatc
tatctgatcataaactacacaatacaaaaaactgcatctgaatcagaacaccatactagc
tctccacccacagaatccaacaaagaaacttcaacaatccctatagacaacccagacatc
aatccaaactcacagcttccaactcaacagtccacagaaagccccacactcaactcagca
gcctcggtgagcccatcagaaacagagccaacatcaacatcagacacaacaaatcgtctg
tcctctgtagacagatccacaacacaaccaagtgaaagcagaacaaagacaaaatcgaca
gcccacagaagaaacatcccaagtacagtttccagaacacaattcccatcacgggcaaca
acgaaagcggccccaagagccaccaccctccgcacgagcagcgcaacaacaaatcgcctg
tcctctgcagacagatccacaacacaatcaagtgaaagcagaacaaagacaaaatcgaca
gcccacagaagaaacatcccaagcacagtctccagaacacaattcccatcacgggcaaca
acgaaggcggcccccagagtcaccaccctccgcacgagcagcgcaacaaggagaccaact
gcaacatcagtccagtccgacagcagcaccacagctcaaaaccatgaagaaacaggctca
gtgaacccacaggcatctgcaagcacaatgcaa--------------------aaatag-
--------------------------
>HMPV/A/ESP/MN617564.1/2017
---------------------------ggaataactgctatgagtatagccctcaatatc
tatctgatcataaactacacaatacaaaaaactgcatctgaatcagaacaccatactagc
tctccacccacagattccaacaaagaaacttcaacaatccctatagacaagccagacatc
aatccaaactcacagcttccaactcaacagtccacagaaagccccacactcaactccgca
gcctcggcgagcccatcagaaacagagccaacatcaacatcagacacaacaaatcgtctg
tcctctgtagacagatccacaacacaaccaagtgaaagcagaacaaagacaaaatcgaca
gcccacagaagaaacatcccaagtgcagtttccagaacacaattcccatcacgggcaaca
acgaaggcgacccccagagccaccaccctccgcacgagcagcgcaacaacaaatcgtctg
tcctctgtagacaaatccacaacacaaccaagtgaaagcagaacaaaaacaaaatcgaca
gcccacagaagaaacatcccaagtacagttcccagaacacaattcccatcacgggcaaca
acgaaggcggcccccagagccaccaccctccgcacgagcagcgcaataaggagaccaact
gcaacatcagtccagtccgacagcagcaccacagctcaaacccatgaagaaacaggttca
gtgaacccacaggcatctgcaagcacaatgcaa--------------------aaatag-
--------------------------
>HMPV/A/CHN/MN944056.1/2018
tttaaaaatgcttctttaatcctcataggaataactgctatgagtatagccctcaatatc
tatctgatcataaactacacaatacaaaaaactgcatctaaatcagaacaccatactagc
tctccacccacagaatccaacaaagaaacttcaacaatccctatagacaacccagacatc
aatccaaactcacagcttccaactcaacagtccacagaaagctccacactcaactctgca
gcctcggtgagcccatcagaaacagagccaacatcaacatcagacataacaaatcgtctg
tcttctgtagacagatccacaacacaaccaagtgaaagcagaacaaagacaaaatcgaca
gcccacagaagaaacatcccaagtacagtttccagaacacaactcccatcacgggcaaca
acgaaggcggcccccagagccaccaccctccgcacgagcagcgcaataacaaatcgtctg
tcctctgtagacagatccacaacacaaccaagtgaaagcagaacaaagacaaaatcgaca
gcccacagaagaaacatcccaagtacagtttccggaacacaattcccatcacgggcaaca
acgaaggcggcccccagagccaccaccctccgcacgagcagcacaataaggagaccaact
gcatcatcagtccagtccgacagcagcaccacagctcaaaaccacgaagaaacaggttca
gtgaacccacaggcatctgcaagcacaatgcaa--------------------aaatag-
--------------------------
>HMPV/A/CHN/MN944057.1/2018
tttaaaaatgcttctttaatcctcataggaataactgctatgagtatagccctcaatatc
tatctgatcataaactacacaatacaaaaaactgcatctaaatcagaacaccatactagc
tctccacccacagaatccaacaaagaaacttcaacaatccctatagacaacccagacatc
aatccaaactcacagcttccaactcaacagtccacagaaagctccacactcaactctgca
gcctcggtgagcccatcagaaacagagccaacatcaacatcagacataacaaatcgtctg
tcttctgtagacagatccacaacacaaccaagtgaaagcagaacaaagacaaaatcgaca
gcccacagaagaaacatcccaagtacagtttccagaacacaactcccatcacgggcaaca
acgaaggcggcccccagagccaccaccctccgcacgagcagcgcaataacaaatcgtctg
tcctctgtagacagatccacaacacaaccaagtgaaagcagaacaaagacaaaatcgaca
gcccacagaagaaacatcccaagtacagtttccggaacacaattcccatcacgggcaaca
acgaaggcggcccccagagccaccaccctccgcacgagcagcacaataaggagaccaact
gcatcatcagtccagtccgacagcagcaccacagctcaaaaccacgaagaaacaggttca
gtgaacccacaggcatctgcaagcacaatgcaa--------------------aaatag-
--------------------------
>HMPV/A/CHN/MN944058.1/2017
tttaaaaatgcttctttaatcctcataggaataactgctatgagtatagccctcaatatc
tatctgatcataaactacacaatacaaaaaactgcatctaaatcagaacaccatactagc
tctccacccacagaatccaacaaagaaacttcaacaatccctatagacaacccagacatc
aatccaaactcacagcttccaactcaacagtccacagaaagctccacactcaactctgca
gcctcggtgagcccatcagaaacagagccaacatcaacatcagacataacaaatcgtctg
tcttctgtagacagatccacaacacaaccaagtgaaagcagaacaaagacaaaatcgaca
gcccacagaagaaacatcccaagtacagtttccagaacacaactcccatcacgggcaaca
acgaaggcggcccccagagccaccaccctccgcacgagcagcgcaataacaaatcgtctg
tcctctgtagacagatccacaacacaaccaagtgaaagcagaacaaagacaaaatcgaca
gcccacagaagaaacatcccaagtacagtttccggaacacaattcccatcacgggcaaca
acgaaggcggcccccagagccaccaccctccgcacgagcagcacaataaggagaccaact
gcatcatcagtccagtccgacagcagcaccacagctcaaaaccacgaagaaacaggttca
gtgaacccacaggcatctgcaagcacaatgcaa--------------------aaatag-
--------------------------
>HMPV/A/CHN/MN944059.1/2018
tttaaaaatgcttctttaatcctcataggaataactgctatgagtatagccctcaatatc
tatctgatcataaactacacaatacaaaaaactgcatctaaatcagaacaccatactagc
tctccacccacagaatccaacaaagaaacttcaacaatccctatagacaacccagacatc
aatccaaactcacagcttccaactcaacagtccacagaaagctccacactcaactctgca
gcctcggtgagcccatcagaaacagagccaacatcaacatcagacataacaaatcgtctg
tcttctgtagacagatccacaacacaaccaagtgaaagcagaacaaagacaaaatcgaca
gcccacagaagaaacatcccaagtacagtttccagaacacaactcccatcacgggcaaca
acgaaggcggcccccagagccaccaccctccgcacgagcagcgcaataacaaatcgtctg
tcctctgtagacagatccacaacacaaccaagtgaaagcagaacaaagacaaaatcgaca
gcccacagaagaaacatcccaagtacagtttccggaacacaattcccatcacgggcaaca
acgaaggcggcccccagagccaccaccctccgcacgagcagcacaataaggagaccaact
gcatcatcagtccagtccgacagcagcaccacagctcaaaaccacgaagaaacaggttca
gtgaacccacaggcatctgcaagcacaatgcaa--------------------aaatag-
--------------------------
>HMPV/A/CHN/MN944062.1/2018
tttaaaaatgcttctttaatcctcataggaataactgctatgagtatagccctcaatatc
tatctgatcataaactacacaatacaaaaaactgcatctaaatcagaacaccatactagc
tctccacccacagaatccaacaaagaaacttcaacaatccttatagacaacccagacatc
aatccaaactcacagcttccaactcaacagtccacagaaagctccacactcaactctgca
gcctcggtgagcccatcagaaacagagccaacatcaacatcagacataacaaatcgtctg
tcttctgtagacagatccacaacacaaccaagtgaaagcagaacaaagacaaaatcgaca
gcccacagaagaaacatcccaagtacagtttccagaacacaactcccatcacgggcaaca
acgaaggcggcccccagagccaccaccctccgcacgagcagcgcaacaacaaatcgtctg
tcctctgtagacagatccacaacacaaccaagtgaaagcagaacaaagacaaaatcgaca
gcccacagaagaaacatcccaagcacagtttccggaacacaactcccatcacgggcaaca
acgaaggcggcccccagagccaccaccctccgcacgagcagcacaataaggaaaccaact
gcatcatcagtccagtccgacagcagcaccacagctcaaaaccacgaagaaacaggttca
gtgaacccacaggcatctgcaagcacaatgcaa--------------------aaatag-
--------------------------
>HMPV/A/CHN/MN944069.1/2018
tttaaaaatgcttctttaatcctcataggaataactgctatgagtatagccctcaatatc
tatctgatcataaactacacaatacaaaaaactgcatctaaatcagaacaccatactagc
tctccacccacagaatccaacaaagaaacctcaacaatccctatagacaacccagacatc
aatccaaactcacagcttccaactcaacagtccacagaaagctccacactcaactctgca
gcctcggtgagcccatcagaaacagagccaacatcaacatcagacataacaaatcgtctg
tcttctgtagacagatccataacacaaccaagtgaaagcagaacaaagacaaaatcgaca
gcccacagaagaaacatcccaagcacagtttccagaacacaactcccatcacgggcaaca
acgaaggcggcccccagagccaccaccctccgcacgagcagcgcaacaacaaatcgtctg
tcctctgtagacagatccacaacacaaccaagtgaaagcagaacaaagacaaaatcgaca
gcccatagaagaaacatcccaagtacagtttccggaacacaactcccatcacgggcaaca
acgaaggcggcccccagagccaccaccctccgcacgagcagcacaataaggagaccaact
gcatcatcagtccagtccgacagcagcaccacagctcaaaaccacgaagaaacaggttca
gtgaacccacaggcatctgcaagcacaatgcaa--------------------aaatag-
--------------------------
>HMPV/A/JPN/LC466061.1/2018
tttaaaaatgcttctttaatcctcataggaataactgctatgagtatagccctcaatatc
tatctgatcataaactacacaatacaaaaaactgcatctgaatcagaacaccatactagc
tctccacccacagaatccaacaaagaaacttcaacaatctctatagacaacccagacatc
aatccaaactcacagcttccaactcaacagtccacagaaagccccacactcaactctgca
gcctcggtgagcccatcagaaacagagccaacatcaacatcagacacaacaaatcgtctg
tcctctgtagacagatccacaacacaaccaagtgaaagcagaacaaagacaaaatcgaca
gcccacagaagaaacatcccaagcacagcttccagaacacaactcccatcatgggcaaca
atgaaggcggcccccagagccaccaccctccgcacgagcagcgcaacaacaaatcgtctg
tcctctgtagacagatccacaacacaaccaagtgaaagcagaacaaagacaaaatcgaca
gcccacagaagaaacatcccaagcacagcctccagaacacaattcccatcacgggcaaca
acgaaggcggcccccagagccaccaccctccgcacgagcagcacaataaggagaccaact
gcatcatcagtccagttcgacagcagcaccacagctcaaaaccatgaagaaacaggttca
gtgaacccacaggcatctgcaagcacaatgcaa--------------------aaatag-
--------------------------
>HMPV/A/JPN/LC192244.1/2015
tttaaaaatgcttctttaatcctcataggaataactgctatgagtatagccctcaatatc
tatctgatcataaactacacaatacaaaaaactgcatctgaatcagaacaccatactagc
tctccacccacagaatctaacaaagaaacttcaacaatccctatagacaacccagacatc
aatccaaactcacagcttccaattcaacagtccacagaaagccccacactcaactccgca
gcctcggtgagcccatcagaaacagagccaacatcaacatcagacacaacaaatcgtctg
tcctctgtagacagatccacaacacaaccaagtgaaagcagaacaaagacaaaatcgaca
gcccacagaagaaaaatcccaagtacagtttccagaacacaatttccatcacgggcaaca
acgaaggcggcccccagagccaccaccctccgcacgagcagcgcaacaacaaatcgtctg
tcctttgtagacagatccacaacacaaccaagtgaaagcagaacaaagacaaaatcgaca
gcccacagaagaaacatcccaagtacagtttccagaacacaactcccatcacgggcaaca
acgaatgcggcccccagagccaccaccctccgcacgagcagcgcaataaggagaccaact
gcattatcagtccagtccgacagcagcaccacagcccaaaaccatgaagaaacaggctca
gtgaacccacaggcatctgcaagcacaatgcaa--------------------aaatag-
--------------------------
>HMPV/A/HRV/MH918060.1/2016
ttcaaaaatgcttctttaatcctcataggaataactgctatgagtatagccctcaatatc
tatctgatcataaactacacaatacaaaaaactgcatttgaatcagaacaccatactagc
tttccacccacagaatccaacaaagaaacttcaacaatccctatagacaacccagacatc
aatccaaactcacagcctccaactcaacagtccacagaaagccccacactcaactccgca
gcctcggtgagcccatcagaaacagagccaacatcaacatcagacacaacaaaccgtctg
tcctctgtagacagatccacaacacaaccaagtgaaagcagaacaaagacaaaatcgaca
gcccacagaagaaacatcccaagtacagtttccagaacacaattcccatcacgggcaaca
acgaaggcggcccccagagccaccaccctccgcacgagcagcgcaacaacgaatcgtctg
tcctctgtagacagatccacaacacaaccaagtgaaagcagaacaaagacaaaatcgaca
gcccacagaagaaacatcccaagtacagtctccagaacacaactcccatcacgggcaaca
acgaaggcggcccccagagccaccaccctccgcacgagcagcgcaacaaggagaccaact
gcaacatcagtccagtccgacagcagcaccacagcccaaaaccatgaagaaacaggttca
gtgaacccacaggcatctgcaagcacaatgcaa--------------------aaatagc
acaccaacattgtaaaaacaaattag
>HMPV/A/HRV/MK947187.1/2016
ttcaaaaatgcttctttaatcctcataggaataactgctatgagtatagccctcaatatc
tatctgatcataaactatacaatacaaaaaactgcatctgaatcagaacaccatactagc
tttccacccacagaatccaacaaagaaacttcaacaatccctatagacaacccagacatc
aatccaaactcacagcctccaactcaacagtccacagaaagccccacactcaactccgca
gcctcggtgagcccatcagaaacagagccaacatcaacatcagacacaacaaaccgtctg
tcctctgtagacagatccacaacacaaccaagtgaaagcagaacaaagacaaaatcgaca
gcccacagaagaaacatcccaagtacagtctccagaacacaattcccatcacgggcaaca
acgaaggcggcccccagagccaccaccctccgcacgagcagcgcaataacaaatcgtctg
tcctctgtagacagatccacaacacaaccaagtgaaagcagaacaaagacaaaatcgaca
gcccacagaagaaacatcccaagtacagtctccagaacacaattcccatcacgggcaaca
acgaaggcggcccccagagccaccaccctccgcacgagcagcgcaacaaggagaccaact
gcaacatcagtccagtccgacagcagcaccacagcccaaaaccatgaagaaacaggttca
gtgaacccacaggtatctgcaagcacaatgcaa--------------------aaatagc
acaccaacattgtaaaaacaaattag
>HMPV/A/HRV/MK947188.1/2016
ttcaaaaatgcttctttaatcctcataggaataactgctatgagtatagccctcaatatc
tatctgatcataaactacacaatacaaaaaactgcatctgaatcagaacaccatactagc
tttccacccacagaatccaacaaagaaacttcaacaatccctatagacaacccagacatc
aatccaaactcacagcctccaactcaacagtccacagaaagccccacactcaactccgca
gcctcggtgagcccatcagaaacagagccaacatcaacatcagacacaacaaaccgtctg
tcctctgtagacagatccacaacacaaccaagtgaaagcagaacaaagacaaaatcgaca
gcccacagaagaaacatcccaagtacagtttccagaacacaattcccatcacgggcaaca
acgaaggcggcccccagagccaccaccctccgcacgagcagcgcaataacaaatcgtctg
tcctctgtagacagatccacaacacaaccaagtgaaagcagaacaaagacaaaatcgaca
gcccacagaagaaacatcccaagtacagtctccagaacacaattcccatcacgggcaaca
acgaaggcggcccccagagccaccaccctccgcacgagcagcgcaacaaggagaccaact
gcaacatcagtccagtccgacagcagcaccacagcccaaaaccatgaagaaacaggttca
gtgaacccacaggcatctgcaagcacaatgcaa--------------------aaatagc
acaccaacattgtaaaaacaaattag
>HMPV/A/HRV/MK947190.1/2016
ttcaaaaatgcttctttaatcctcataggaataactgctatgagtatagccctcaatatc
tatctgatcataaactacacaatacaaaaaactgcatctgaatcagaacaccatactagc
tttccacccacagaatccaacaaagaaacttcaacaatccctatagacaacccagacatc
aatccaaactcacagcctccaactcaacagtccacagaaagccccacactcaactccgca
gcctcggtgagcccatcagaaacagagccaacatcaacatcagacacaacaaaccgtctg
tcctctgtagacagatccacaacacaaccaagcgaaagcagaacaaagacaaaatcgaca
gcccacagaagaaacatcccaagtacagtttccagaacacaattcccatcacaggcaaca
acgaaggcggcccccagagccaccaccctccacacgagcagcgcaacaacaaatcgtctg
tcctccgtagacagatccacaacacaaccaagtgaaagcagaacaaagacaaaatcgaca
gcccacagaaggaacatcccaagcacagtctccagaacacaattcccatcacgggcaaca
acgaaggcggcccccagagccaccaccctccgcacgagcagcgcaacaaggagaccaact
gcaacatcagtccagtccgacagcagcaccacagcccaaaaccatgaagaaacaggttca
gtgaacccacaggcatctgcaagcacaatgcaa--------------------aaatagc
acaccaacattgtaaaaacaaattag
>HMPV/A/HRV/MK947196.1/2017
ttcaaaaatgcttctttaatcctcataggaataactgctatgagtatagccctcaatatc
tatctgatcataaactacacaacacaaaaaactgcatctgaatcagaacaccacaccagc
tttccacccacagaatccaacaaagaaacttcaacaatccctatagacaacccagacatc
aatccaaactcacagcctccaactcaacagtccacagaaagccccacactcaactccgca
gcctcggtgagcccatcagaaacagagccaacatcaacatcagacacaacaaaccgtctg
tcctctgtagacagatccacaacacaaccaagcgaaagcagaacaaagacaaaatcgaca
gcccacagaagaaacatcccaagtacagcctccagaacacaactcccatcacaggcaaca
acgaaggcggcccccagagccaccacccttcacacgagcagcgcaacaacaaatcgtctg
tcctccgcagacagatccacaacacaaccaagtgaaagcagaacaaagacaaaatcgaca
gcccacagaaggaacatcccaagcacagtctccagaacacaattcccatcacgggcaaca
acgaaggcggcccccagagccaccaccctccgcacgagcagcgcaacaaggagaccaact
gcaacatcagtccagtccgacagcagcaccacagcccaaaaccatgaagaaacaggttca
gtgaacccacaggcatctgcaagcacaatgcaa--------------------aaatagc
acaccaacattgtaaaaacaaattag
>HMPV/A/IND/MN410895.1/2017
ttcaaaaatgcttctttaatcctcataggaataactgctatgagtatagccctcaatatc
tatctgatcataaactacacaatacaaaaaactgcatctgaatcagaacaccatactagc
tttccacccacagaatccaacaaagaaacttcaacaatccctatagacaacccagacatc
aatccaaactcacagcctccaactcaacagtccacagaaagccccacactcaactccgca
gcctcggtgagcccatcagaaacagagccaacatcaacatcagacacaacaaaccgtctg
tcctctgtagacagatccacaacacaaccaagcgaaagcagaacaaagacaaaatcgaca
gcccacagaagaaacatcccaagtacagtttccagaacacaattcccatcacgggcaaca
acgaaggcggcccccagagccaccaccctccgcacaagcagcgcaacaacaaatcgtctg
tcctctgtagacagatccacaacacaaccaagtgaaagcagaacaaagacaaaatcgaca
gcccacagaagaaacatcccaagtacagtccccagaacacaattcccatcacgggcaaca
acgaaggcggcccccagagccaccaccctccgcacgagcagcgcaacaaggagaccaact
gcaacatcagtccagtccgacagcagcaccacagcccaaaaccatgaagaaacaggttca
gtgaacccacaggcatctgcaagcacaatgcaa--------------------aaatagc
acaccaacattgtaaaaacaaattag
>HMPV/A/IND/MN410901.1/2017
ttcaaaaatgcttctttaatcctcataggaataactgctatgagtatagccctcaatatc
tatctgatcataaactacacaatacaaaaaactgcatctgaatcagaacaccatactagc
tttccacccacagaatccaacaaagaaacttcaacaatccctatagacaacccagacatc
aatccaaactcacagcctccaactcaacagtccacagaaagccccacactcaactccgca
gcctcggtgagcccattagaaacagagccaacatcaacatcagacacaacaaaccgtctg
tcctctgtagacagatccacaacacaaccaagtgaaagcagaacaaagacaaaatcgaca
gcccacagaagaaacatcccaagtacagtttccagaacacaattcccatcacgggcaaca
acaaaggcggcccccagagccaccaccctccgcacgagcagcgcaataacaaatcgtctg
tcttctgtagacagatccacaacacaaccaagtgaaagcagaacaaagacaaaatcaaca
gcccacagaagaaacatcccaagtacagtctccagaacacaattcccatcacgggcaaca
acgaaggcggcccccagagccaccgccctccgcacgagcagcgcaacaaggagaccaact
gcaacatcagtccagtccgacagcagcaccacagcccaaaaccatgaagaaacaggttca
gtgaacccacaggcatctgcaagcacaatgcaa--------------------aaatagc
acaccaacattgtaaaaacaaattag
>HMPV/A/IND/MN410906.1/2017
ttcaaaaatgcttctttaatcctcataggaataactgctatgagtatagccctcaatatc
tatctgatcataaactacacaatacaaaaaactgcatctgaatcagaacaccatactagc
tttccacccacagaatccaacaaagaaacttcaacaatccctatagacaacccagacatc
aatccaaactcacagcctccaactcaacagtccacagaaagccccacactcaactccgca
gcctcggtgagcccatcagaaacagagccaacatcaacatcagacacaacaaaccgtctg
tcctctgtagacagatccacaacacaaccaagtgaaagcagaacaaagacaaaatcgaca
gcccacagaagaaacatcccaagtacagtttccagaacacaattcccatcacgggcaaca
acgaaggcggcccccagagccaccaccctccgcacgagcagcgcaataacaaatcgtctg
tcttctgtagacagatccacaacacaaccaagtgaaagcagaacaaagacaaaatcgaca
gcccacagaagaaacatcccaagtacagtctccagaacacaattcccatcacgggcaaca
acgaaggcggcccccagagccaccaccctccgcacgagcagcgcaacaaggagaccaact
gcaacatcagtccagtccgacagcagcaccacagcccaaaaccatgaagaaacaggttca
gtgaacccacaggcatctgcaagcacaatgcaa--------------------aaatagc
acaccaacattgtaaaaacaaattag
>HMPV/A/IND/MN410904.1/2017
ttcaaaaatgcttctttaatcctcataggaataactgctatgagtatagccctcaatatc
tatctgatcataaactacacaatacaaaaaactgcatctgaatcagaacaccatactagc
tttccacccacagaatccaacaaagaaacttcaacaatccctatagacaacccagacatc
aatacaaactcacagcctccaactcaacagtccacagaaagccccacactcaactccgca
gcctcggtgagcccaccagaaacagagccaacatcaacatctgacacaacaaaccgtctg
tcctctgtagacagatccacaacacaaccaagtgaaagcagaacaaagacaaaatcgaca
gcccacagaaaaaacatcccaagtacagtttccagaacacaattcccatcacgggcaaca
acgaaggcggcccccagagccaccaccctccgcacgagcagcgcaataacaaatcgtctg
tcttctgtagacagatccacaacacaaccaagtgaaagcagaacaaagacaaaatcgaca
gcccacagaagaaacatcccaagtacagtctccagaacacaactcccatcacgggcaaca
acgaaggcggcccccagagccaccaccctccgcacgagcagtgcaacaaggagaccaact
gcaacatcagtccagtccgacagcagcaccacagcccaaaaccatgaagaaacaggttca
gtgaacccacaggcatctgcaagcacaatgcaa--------------------aaatagc
acaccaacattgtaaaaacaaattag
>HMPV/A/HRV/MK947200.1/2017
ttcaaaaatgcttctttaatcctcgtaggaataactgctatgagtatagccctcaatatc
tatctgatcataagctacacaatacaaaaaactgcatctgaatcagaacaccatactagc
tttacacccacagaatccaacaaaggaacttcaacaatccctatagacaacccagacatc
aatccaaactcacagcctccaactcaacagtccacagaaagccccacactcaactccgca
gcctcggtgagcccatcagaaacagagccaacatcaacatcagacacaacaaaccgtctg
tcctctgtagacagatccacaacacaaccaagcgaaagcagaacaaagacaaaatcgaca
gcccacagaagaaacatcccaagtacagtttccagaacacaattcccatcgcgggcaaca
acgaaggcggcccccagagccaccaccctccgcacgagcagcgcaacaacaaatcgtctg
tcctctgtagacagatccacaacacaatcaagtgaaagcagaacaaagacaaaatcgaca
gcccacagaagaaacatcccaagtacagtctccagaacacaattcccatcacgggcaaca
acgaaggcggcccccagagccaccaccctccgcacgagcagcgcaacaaggagaccaact
gcaacatcagtccagtccgacagcagcaccacagcccaaaaccatgaagaaacaggttca
gtgaacccacaggcatctgcaagcacaatgcaa--------------------aaatagc
acaccaacattgtaaaaacaaattag
>HMPV/A/AUS/MW221989.1/2017
ttcaaaaatgcttctttaatcctcataggaataactactatgagtatagccctcaatatc
tatctgatcataaactacacaatacaaaaaactgcatctgaatcagaacaccatactagc
tttccacccacagaatccaacaaagaaacttcaacaatccctatagacaacccagacatc
aatccaaactcacagcctccaactcaacagttcacagaaagccccacactcaactccgca
gcctcggtgagcccatcagaaacagagccaacatcaacatcagacacaacaaaccgtctg
tcctctgtagacagatccacaacacaaccaagtgaaagcagaacaaagacaaaatcgaca
gcccacagaagaaacatcccaagtacagtttccagaacacaattcccatcacgggcaaca
acgaaggcggcccccagagccaccaccctccgcacgagcagcgcaataacaaatcgtctg
tcctctgtagacagatccataacacaaccaagtgaaagcagaacaaagacaaaatcgaca
gcccacagaagaaacatcccaagtacagtctctagaacacaattcccatcacgggcagca
acgaaggcgacccccagagccaccaccctccgcacgagcagcgcaacaaggagaccaact
gcaacatcagtccagtccgacagcagcatcacagcccaaaaccatgaagaaacaggttca
gtgaacccacaggcatctgcaagcacaatgcta--------------------aaatagc
acaccaacattgtaaaaacaaattag
>HMPV/A/HRV/MK947191.1/2015
tttaaaaatgcttctttaatcctcataggaataactgctatgagtatagccctcaatatc
tatctgatcataaactacacaatacaaaaaactgcatctgaatcagaacaccatactagc
tctccacccacagaatccaacaaagaaacttcaacaatccctatagacaacccagacatc
aatccaagctcacagcttccaactcaacagtccacagaaagccccacaatcaactccgca
gcctcgatgagcccatcagaaacagagccaacatcaacatcagacacaacaaatcgtctg
tcctctgtagacagatccacaacacaaccaagtgaaagcagaacaaagacaaaatcgaca
gcccacagaagaaacatcccaagtacagtctccagaacacaattcccatcacgggcaaca
acgaaggcggcccccagagccaccaccctccgcacgagcagcgcaacaacaaatcgtctg
tcctctgtagacagatccacaacacaaccaagtgaaagcagaacaaagacaaaatcgaca
gcccacagaagaaacatcccaagcacagtctccagaacacaactcccatcacgggcaaca
acgaaggcggcccccagagccaccaccctccgcacgagcagcgcaacaaggagaccaact
gcaacatcagtccagtccgacagcagcaccacagctcaaaaccatgaagaaacaggttca
gtgaacccacaggcatctgcaagcacaatgcaa--------------------aaatagc
acaccaacattgtaaaaacaaattag
>HMPV/A/HRV/MK947192.1/2017
cttaaaaatgcttctttaatcctcataggaataactgctatgagtatagccctcaatatc
tatctgatcataaactacacaatacaaaaaactgcatctgaaccagaacaccatactagc
tctccacccacagaatccaacaaagaaacttcaacaatccccatagacaacccagacatc
aatccaaactcacagcctccaactcaacagtccacagaaagccccacactcaactccgca
gcctcggtgagcccatcagaaacagagccaacatcaacatcagacacaacaaatcgtctg
tcctctgtagacagatccacaacacaaccaagtgaaagcagaacaaagacaaaatcgaca
gcccacagaagaaacatcccaagtacagtttccagaacacaatttccatcacgggcaaca
acgaaggcggcccccagagccaccaccctccgcacgagcagcgcaacaacaaatcgtctg
tcctctgtagacagatccacaacacaaccaagcgaaagcagaacaaagacaaaatcgaca
gcccacagaagaaacatcccaagcacagtctccagaacacaattcccatcacgggcaaca
acgaaggcggcccccagagccaccaccctccgcacgagcagcgcaacaaggagaccaact
gcaacatcagtccagtccgacagcagcaccacagctcaaaaccatgaagaaacaggttca
gtgaacccacaggcatctgcaagcacaatgcaa--------------------aaatagc
acaccaacattgtaaaaacaaattag
>HMPV/A/IND/MN410903.1/2017
ttcaaaaatgcttctttaatcctcataggaataactgctatgagtatagccctcaatatc
tatctgatcataaactacacaatacaaaaaactgcatctgaatcagaacaccatactagc
tttccacccacagaatccaacaaagaaacttcaacaattcctatagacaacccagacatc
aatccaaactcacagcctccaactcaacagtccacagaaagccccacactcaactccgca
gcctcggtgagcccatcagaaacaaagccaacatcaacatcagacacaacaaaccgtctg
tcctctgcagacagatccacaacacaaccaagcgaaagcagaacaaagacaaaatcgaca
gcccacagaagaatcatcccaagtacagtttccagaacacaactcccatcacgggcaaca
acgaaggcggcccccagagccaccaccctccgcacgagcagtgcaataacaaatcgtctg
tcctctgtagacagatccacaacacaaccaagtgaaagcagaacaaagacaaaatcgaca
gcccacagaagaaacatcccaagtacagtctccagaacacaattcccatcacgggcaaca
acgaaggcggcccccagagccaccaccctctgcacgagcagcacaacaaggagaccaact
gcaacatcagtccagtccgacagcagcaccacagcccaaaaccatgaagaaacaggttca
gtgaacccacaggcatctgcaagcacaatgcaa--------------------aaatagc
acaccaacattgtaaaaacaaattag
>HMPV/A/HRV/MK947202.1/2017
tttaaaaatgcttctttaatcctcataggaataactgctatgagtatagccctcaatatc
tatctgatcataaactacacaatacaaaaaactgcatctgaatcagaacaccatactagc
tctccacccacagaatccaacaaagaaacttcaacaatccctatagacaacccagacatc
aatccaaactcacagcttccaactcaacagtccacagaaagccccacactcaactccgca
gcctcggtgagcccatcagaaacaaagccaacatcaacatcagacacaacaaatcgtctg
tcctctgtagacagatccacaacacaaccaagtgaaagcagaacaaagacaaaatcaaca
gcccacagaagaaacatcccaagtacagtttccagaacacaactcccatcacgggcaaca
acgaaggcggccccaagagccaccaccctccgcacgagcagcgcaacaacaaatcgtctg
tcctctgtagacagatccacaacacaaccaagtgaaagcagaacaaagacaaaatcgaca
gcccacagaagaaacatcccaagtacagtttccagaacacaactcccatcacgggcaaca
acgaaggcggcccccagagccaccaccctccgcacgagcagcgcaacaaggagaccaact
gcaacatcagtccaatccgacagcagcaccacagctcaaaaccatgaaggaacaggttca
gtaaacccacaggcatctgcaagcacaatgcaa--------------------aaatagc
acaccaacattgtaaaaacaaattag
>HMPV/A/HRV/MK947208.1/2017
tttaaaaatgcttctttaatcctcataggaataactgctatgagtatagccctcaatatc
tatctgatcataaactacacaatacaaaaaactgcatctgaatcagaacaccatactagc
tctccacccacagaatccaacaaagaaacttcaacaatccctatagacaacccagacatc
aatccaaactcacagcttccaactcaacagtccacagaaagccccacactcaactccgca
gcctcggtgagcccatcagaaacaaagccaacatcaacatcagacacaacaaatcgtctg
tcctctgtagacagatccacaacacaaccaagtgaaagcagaacaaagacaaaatcaaca
gcccacagaagaaacatcccaagtacagtttccagaacacaactcccatcacgggcaaca
acgaaggcggccccaagagccaccaccctccgcacgagcagcgcaacaacaaatcgtctg
tcctctgtagacagatccacaacacaaccaagtgaaagcagaacaaagacaaaatcgaca
gcccacagaagaaacatcccaagtacagtttccagaacacaactcccatcacgggcaaca
acgaaggcggcccccagagccaccaccctccgcacgagcagcgcaacaaggagaccaact
gcaacatcagtccaatccgacagcagcaccacagctcaaaaccatgaaggaacaggttca
gtaaacccacaggcatctgcaagcacaatgcaa--------------------aaatagc
acaccaacattgtaaaaacaaattag
>HMPV/A/IND/MN410902.1/2017
ttcaaaaatgcttctttaatcctcataggaataactgctatgagtatagccctcaatatc
tatctgatcataaactacacaatacaaaaaactgcatctgaatcagaacaccatactagc
tttccacccacagaatccaacaaagaaacttcaacaatccctatagacaacccagacatc
aatccaaactcacagcctccaactcaacagtccacagaaagccccacactcaactccgca
acctcggtgagcccatcagaaatagagccaacatcaacatcagacacaaaaaaccgtctg
tcctctgtagacagatccacaacacaaccaagtgaaagcagaacaaagacaaaatcgaca
gcccacagaagaaacatcccaagtacagtttccagaacacaattcccatcacgggcaaca
acgaaggcggcccccagagccaccaccctccgcacgagcagcgcaacaacaaatcgtctg
tcctctgtagacagatccacaacacaaccaagtgaaagcagaacaaagacaaaatcgaca
gcccacagaagaaacatcccaagtacagtctccagaacacaattcccatcacgggcaaca
acgaaggcggcccccagagccaccaccctccgcacgagcagcgcaacaaggagaccaact
gcaacatcagtccagtccgacagcagcaccacagcccaaaaccatgaagaaacaggttca
gtgaacccacaggcatctgcaagcacaatgcaa--------------------aaatagc
acaccaacattgtaaaaacaaattag
>HMPV/A/JPN/LC192249.1/2015
tttaaaaatgcttctttaatcctcataggaataactgctatgagtatagccctcaatatc
tatctgatcataaactacacaatacaaaaaactgcatctgaaccagaacaccataccagc
tctccacccacagaatccaacaaagaaacttcaacaatctccatagataacccagacatc
aatccaaactcacagcctccaactcaacagtccacagaaagccccacactcaactccgca
gcctcggtgagcccatcagaaacagagccaacaccaacatcagacacaacaaatcgtctg
tcctctgtagacagatccacaacacaactaagtgaaagcagaacaaagacaaaatcgaca
gcccacagaagaaacatcccaagcacagcctccagaacacaactcccatcacgggcaaca
acgaaggcggcccccagagccaccaccctccgcacgagcagcgcaacaacaaatcgtctg
tcctctgtagacagatccacaacacaaccaagtgaaagcagaacaaagacaaaatcgaca
gcccacagaagaaacatcccaagcacagcctccagaacacaactcccatcacgggcaaca
acgaaggcggcccccagagccaccaccctccgcacgagcagcgcaacaaggagaccaact
gcaacatcagtccagtccgacagcagcaccacagctcaaaaccatgaagaaacaggctca
gcgaacccacaggcatctgcaagcacaatgcaa--------------------aaacagc
acaccaacattgcaaaaacaaattag
>HMPV/A/IND/MN410890.1/2017
ttcaaaaatgcttctttaatcctcataggaataactgctatgagtatagctctcaatatc
tatctgatcataaactacacaatacaaaaaactgcatctgaatcagaacaccatactagc
tttccacccacagaatccaacaaagaaacttcaacaatccctatagacaacccagacatc
aatccaaactcacagcctccaactcaacagtccacagaaagccccacactcaactccgca
gcctcggcgagcccatcagaaacagagccaacatcaacatcagacacaacaaaccgtctg
tcctctgtagacagatccacaacacaaccaagcgaaagcagaacaaagacaaaatcgaca
gcccacagaagaaacatcccaagcacagcttccagaacacaactcccatcacgggcaacc
acgaaggcggcccccagagccaccaccctccgcacgagcagcgcaacaacaaatcgtttg
tcctctgtagacagatccaaaacacaaccaagcaaaagcagaacaaagacaaaatcgaca
gcccacagaagaaacatcccaagtacagtctccagaacacaattcccatcacgggcaaca
acgaaggcggcccccagagccaccaccctccacacgagcagcacaacaaggagaccaatt
gcaacatcagtccagtccgacagcagcaccacagcccaaaaccatgaagaaacaggctca
gtgaacccacaggcatctgcaagcacaatgcaa--------------------aaatagc
acaccaacattgtaaaaacaaattag
>HMPV/A/HRV/MK947193.1/2017
tttaaaaatgcttctttaatcctcataggaataactgctatgagtatagccctcaatatc
tatctgatcataaactacacaatacaaaaaactgcatctgaatcagaacaccatactagc
tctccacccacagaatccaacaaagaaacttcaacaatccctatagacaacccatacatc
aatccaaactcacagcttccaactcaacagtccacagaaagccccacactcaactccgca
gcctcggtgagcccatcagaaacagagccaacatcaacatcagacacaacaaatcgtccg
tcctctgcagacagatccacaacacaaccaagtgaaagcagaacaaagacaaaatcgaca
gcccacagaagaaacatcccaagtacagcctccagaacacaactcccatcacgggcaaca
acgaaggcggcccccagagccaccaccctccgcacgagcagcgcaacaacaaatcgtctg
tcctctgcagacagatccacaacacaaccaagtgaaagcagaacaaagacaaaatcgaca
gcccacagaagaaacttcccaagtacagtttctagaacacaactcccatcacgggcaaca
acgaaggcggcccccagagccaccaccctccgcacgagcagcgcaacaaggagaccaacc
gcatcaccagtccagtccgacagcagcaccacagctcaaaaccatgaagaaacaggctca
gtgaacccacaggcatctgcaagcacaatgcaa--------------------aaatagc
acaccaacattgcaaaaacaaattag
>HMPV/A/HRV/MK947203.1/2017
tttaaaaatgcttctttaatcctcataggaataactgctatgagtatagccctcaatatc
tatctgatcataaactacacaatacaaaaaactgcatctgaatcagaacaccatactagc
tctccacccacagaatccaacaaagaaacttcaacaatccctatagacaacccatacatc
aatccaaactcacagcttccaactcaacagtccacagaaagccccacactcaactccgca
gcctcggtgagcccatcagaaacagagccaacatcaacatcagacacaacaaatcgtccg
tcctctgcagacagatccacaacacaaccaagtgaaagcagaacaaagactaaatcgaca
gcccacagaagaaacatcccaagtacagcctccagaacacaactcccatcacgggcaaca
acgaaggcggcccccagagccaccaccctccgcacgagcagcgcaacaacaaatcgtctg
tcctctgcagacagatccacaacacaaccaagtgaaagcagaacaaagacaaaatcgaca
gcccacagaagaaacttcccaagtacagtttctagaacacaactcccatcacgggcaaca
acgaaggcggcccccagagccaccaccctccgcacgagcagcgcaacaaggagaccaacc
gcatcaccagtccagtccgacagcagcaccacagctcaaaaccatgaagaaacaggctca
gtgaacccacaggcatctgcaagcacaatgcaa--------------------aaatagc
acaccaacattgcaaaaacaaattag
>HMPV/A/ESP/MN617530.1/2017
---------------------------ggaataactgctatgagtatagccctcaatatc
aatcagatcataaactacacaatacaaaaaactgcatctgaatcagaacaccatactagc
tttccacccacagaatccaacaaagaaacttcaacaatccctatggacaacccagacatc
aatccaaactcacagcctccaactcaacagtccacagaaagccccacattcaactccgca
gcctcggtgagcccatcagaaacagagccaacatcaacatcagacacaacaaaccgtctg
tcctctgtagacagatccacaacacaaccaagcgaaagcagaacaaagacaaaatcgaca
gcccacagaagaaacatcccaagtacagtttccagaacacaattcccatcacaggcaaca
acgaaggcggcccccagagccaccaccctccacacgagcagcgcaacaacaaatcgtctg
tcctccgtagacagatccacaacacaaccaagtgaaagcagaacaaagacaaaatcgaca
gcccacagaaggaacatcccaagcacagtctccagaacacaattcccatcacgggcaaca
acgaaggcggcccccagagccaccaccctccgcacgagcagcgcaacaaggagaccaact
gcaacatcagtccagtccgacagcagcaccacagcccaaaaccatgaagaaacaggttca
gtgaacccacaggcatctgcaagcacaatgcaa--------------------aaatag-
--------------------------
>HMPV/A/BRA/MT951138.1/2017
------------------------------------------------------------
------------------------------------------tcagaacaccatactagc
tttccacccacagaatccaacaaagaaacttcaacaatccctatagacaacccagacatc
aatccaaactcacagcttccaactcaacagtccacagaaagccccacactcaactccgca
gcctcagtgagcccatcagaaacagagccaacatcaacatcagacacaacaaaccgtctg
tcctctgtagacagatccacaacacaaccaagtgaaagcagaacaaagacaaaatcgaca
gcccacagaagaaaaatcccaagtacagtttccagaacacaactcccatcacgggcaaca
acgaaggcggcccccagagccaccaccctccgcacgagcagcgcaacaacaaatcgtctg
tcctctgtagacagatccacaacacaaccaagtgaaagcagaacaaagacaaaatcgaca
gcccacagaagaaatatcctaagtacagtctccagaacacaattcccatcacgggcaaca
acgaaggcggcccccagagccaccaccctccgcacgagcagcgcaacaaggagaccaact
gcaacatcagtccagtccgacagcagcaccacagcccaaaaccatgaagaaacaggttca
gtgaacccacaggcatctgcaagcaca---------------------------------
--------------------------
>HMPV/A/JPN/LC192251.1/2015
tttaaaaatgcttctttaatcctcataggaataactgccatgagtatagccctcaatatc
tatctgatcataaactacacaatacaaaaaactgcatctgaatcagaacaccacactagc
tctccacccacagaatccaacaaagaaaccccaacaatccctatagacaacccagacacc
aatccaaactcacagcttccaactcaacagtccacagaaagccccacactcaactccgca
gcctcggcgagcccaccagaaacagagccaacatcaacaccagacacaacaaatcgtctg
tcctctgtagacagatccacaacacaaccaagtgaaagcagaacaaagacaaaatcgaca
gcccacagaagaaacatcccaagcacagcctccagaacacaactcccatcacgggcaaca
acgaaagcggcccccagagccaccaccctccgcacgagcagcgcaacaacaaatcgtccg
tcctcagcagacagatccacaacacaaccaagtgaaagcagaacaaagacaaaatcgaca
gcccacagaagaaacatcccaagcacagcttccagaacacaattcccatcacgggcaaca
acgaaggcggcccccagagccaccaccctccgcacgagcagcgcaacaaggagaccaacc
gcaacatcagtccagcccgatagcagcaccacagctcaaaaccatgaagaaacaggttct
gtgaacccacaggcatctgcaagcacaatgcaa--------------------aaatag-
--------------------------
>HMPV/A/BRA/MT951133.1/2017
------------------------------------------------------------
------------aactacacaatacaaaaaactgcatctgaatcagaacaccatactagc
tctccacccacagaatccaacaaagaaacttcaacaatccccatagacaacccagacatc
aatccaaactcacagcttccaactcaacaatccacagaaagccccacactcaactccgca
gcctcggtgagcccatcagaaacagagccaacatcaacatcagacacaacaaatcgtccg
tcctctgaagacagatccacaacacaaccaagtgaaagcagaacaaagacaaaatcgaca
gcccacagaagaaacatcccaagcacagtttccagaacacaattcccatcacgggcaaca
acgaaggcggcccccagagccaccaccctccgcacgagcagcgcaacaacaaatcgtccg
tcctctgtagacagatccacaacaaaaccaagtgaaagcagaacaaagacaaaatcgaca
gcccacagaagaaacatcccaagtacagtttccagaacacaattcccatcacgggcaaca
acgaaggcggccctcagagccaccaccctccgcacgagcagcgcaataaggagaccaact
gcaacatcagtccagtccgacagcagcactacagctcaaaaccatgaagaaacaggttca
gtgaacccacaggcatctgcaagcacaatgcaa--------------------aaatagc
acaccaacattgtaaaaacaaattag
>HMPV/A/BRA/MT951134.1/2017
------------------------------------------------------------
------------aactacacaatacaaaaaactgcatctgaatcagagcaccatactagc
tctccacccacagaatccaacaaagaaacttcaacaatccccatagacagcccagacatc
aatccaaactcacagcttccaactcaacaatccacagaaagccccacactcaactccgca
gcctcggtgagcccatcagaaacagagccaacatcaacatcagacacaacaaatcgtccg
tcctctgtagacagatccacaacacaaccaagtgaaagcagaacaaagacaaaatcgaca
gcccacagaagaaacatcccaagcacagtttccagaacacaattcccatcacgggcaaca
acgaaggcggcccccagagccaccaccctccgcacgagcagcgcaacaacaaatcgtccg
tcctctgtagacagatccacaacaaaaccaagtgaaagcagaacaaagacaaaatcgaca
gcccacagaagaaacatcccaagtacagtttccagaacacaattcccatcacgggcaaca
acgaaggcggccctcagagccaccaccctccgcacaagcagcgcaataaggagaccaact
gcaacatcagtccagtccgacagcagcactacagctcaaaaccatgaagaaacaggttca
gtgaacccacaggcatctgcaagcacaatgcaa--------------------aaatagc
acaccaacattgtaaaaacaaattag
>HMPV/A/BRA/MT951127.1/2016
------------------------------------------------------------
------------------------------------------------------actagc
tctccacccacagaatccaacaaagaaacttcaacaatccctatagacaacccagacatc
aatccaaactcacagcttccaactcaacagtccacagaaagccccacactcaactccgca
gcctcggtgagcccattagaaacagagccaacatcaacatcagacacaacaaatcgtctg
tcctctgtagacagatccacaacacaaccaagtgaaagcagaacaaagacaaaatcgaca
gcccacagaagaaacatcccaagtacagtttccagaacacaattcccatcacgggcaaca
acgaaggcggcccccagagccaccaccctccgcacaagcagcgcaataacaaatcgtctg
tcctctgtagacagatccacaacaaaaccaagtgaaagcagaacaaagacaaaatcgaca
gcccacagaagaaacatcccaagtacagtttccagaacacaactcccatcacgggcaaca
acgaaggcggccctcagagccaccaccctccgcacgagcagcgcaataaggagaccaact
gcaacatcagtccagtccgacagtagcactacagctcaaaaccatgaagaaacaggttca
gtgaacccacaggcatttgcaagcacaatgcaa--------------------aaatagc
acaccaacattgtaaaaacaaattag
>HMPV/A/BRA/MT951141.1/2018
------------------------------------------------------------
------------aactacacaatacaaaaaactgcatctgaatcagaacaccatactagc
tctccacccacagaatccaacaaagaaacttcaacaatccctatagacaacctagacatc
aatccaaactcacagcttccaactcaacagtccacagaaagccccacactcaactctgca
gcctcggtgagcccatcagaaacagagccaacatcaacatcagacacaacaaatcgtctg
tcctctgtagacagatccacaacacaaccaagtgaaagcagaacaaagaccaaatcgaca
gcccacagaagaaacatcccaagtacagtttccagaacacaactcccatcacgggcaaca
acgaaggcggcccccagagccaccaccttccgcacgagcagcgcaataacaaatcgtctg
tcctctgtagacagatccacaatacaaccaagtgaaagcagaacaaagacaaaatcgaca
gcccacagaagaaacatcccaagtacagtttccagaacacaattcccatcacgggcaaca
acgaaggcggcccccagagccaccaccctccgcacgagcagcacaataaggagaccaact
gcatcatcagtccagtccgacagcagcaccacagctcaaaaccatgaagaaacaggttca
gtgaacccacaggcatctgcaagcacaatgcaa--------------------aaatagc
acaccaacattgtaaaaacaaattag
>HMPV/A/BRA/MT951143.1/2018
------------------------------------------------------------
------------aactacacaatacaaaaaactgcatctgaatcagaacaccatactagc
tctccacccacagaatccaacaaagaaacctcaacaatccccatagacaacccagacatc
aatccaaactcacagcctccaactcaacagtccacagaaagccccacactcaaccccgca
gcctcggtgagcccatcagaaacagagccaacatcaacatcagacacaacaaatcgtctg
tcctctgtagacagatccacaacacaaccaagtgaaggcagaacaaagaccaaatcgaca
gcccacagaagaaacatcccaagcacagtccccagaacacaactcccatcacgggcaaca
acgaaggcggcccccagagccaccaccttccgcacgagcagcgcaacaacaaatcgtctg
tcctctgtagacagatccacaatacaaccaagtgaaagcagaacaaagacaaaatcgaca
gcccacagaagaaacaccccaagcacagtttccagaacacaactcccatcacgggcaaca
acgaaggcggcccccagagccaccaccctccgcacgagcagcacaataaggagaccaact
gcatcatcagtccagcccgacagcagcaccacagctcaaaaccacgaagaaacaggttca
gtgaacccacaggcatctgcaagcacaatgcaa--------------------aaacagc
acaccaacattgcaaaaacaaattag
>HMPV/A/BRA/MT951142.1/2018
------------------------------------------------------------
------------aactacacaatacaaaaaaatgcatctgaatcagaacaccatactagc
tctccacccacagaatccaacaaagaaacttcaacaatccctatagacaacctagacatc
aatccaaactcacagcttccaactcaacagtccacagaaagccccacactcaactctgca
gcctcggtgagcccatcagaaacagagccaacatcaacatcagacacaacaaatcgtctg
tcttctgtagacagatccacaacacaaccaagtgaaagcagaacaaagacaaaatcaaca
gcccacagaagaaacatcccaagtacagtttccagaacacaactcccatcacgggcaaca
acgaaggcggcccccagagccaccaccctccgcacgagcagcgcaataacaaatcgtctg
ccctctgtagacagatccacaacacaaccaagtgaaagcagaacaaagacaaaatcgaca
gcccacagaagaaacatcccaagcacagtctccagaacgcaacccccatcacgggcaaca
atgaaggcggcccccagagccaccaccctccgcacgagcagcacaacaaggaaaccaact
gcatcatcagtccagtccgacagcagcaccacagcccaaaaccatgaagaaacaggttca
gtgaacccacaggcatctgcaagcacaatgcaa--------------------aaatagc
acaccaacattgcaaaaacaaattag
>HMPV/A/BRA/MT951135.1/2017
------------------------------------------------------------
------------aaccacacaacacaaaaaactgcatctgaaccagaacaccatactagc
tctccacccacagaatccaacaaagaaacctcaacaatccctatagacaacccagacatc
aatccaaactcacagcttccaactcaacagtccacagaaagccccacactcaactccgca
gcctcggtgagcccatcagaaacagagccaacatcaacatcagacacaacaaatcgtctg
tcctctgcagacagatccacaacacaaccaagtgaaagcagaacaaagacaaaatcgaca
acccacagaaaaaacatcccaagcacagtctccagaacacaattcccatcacgggcaaca
atgaaggcggcctccagagccaccaccctccgcacgagcagcgcaacaacaaatcgtccg
tcctctgtagacagatccacaacacaatcaagtgaaagcagaacaaagacaaaatcgaca
gcccacagaagaaacatcccaagtacagtttccagaacacaacctccatcacgggcaaca
acgaaggcggcccccagagccaccaccctccgcacgagcagcgcaacaaggagaccaact
gcaacatcagtccagtccgacagcagcaccacagctcaaaaccatgaagaaacaggctca
gtgaacccacaggcatctgtaagcacaatgcaa--------------------aaatagc
acaccaacattgtaaaaacaaattag
>HMPV/A/BRA/MT951139.1/2017
------------------------------------------------------------
------------aactacacaatacaaaaaactgcatctgaatcagaacaccatactagc
tctccacccacagaatccaacaaagaaacttcaacaatccctatagacaacccagacatc
aatccaaactcacagcttccaactcaacagtccacagaaagccccacactcaactccgca
gcctcggtgagcccatcagaaacagagccaacatcaacatcatacacaacaaatcgtctg
tcctctgtaaacagatccacaacacaaccaagtgaaagcagaacaaagacaaaatcaaca
gcccacagaagaaacgtcccaagtacagtctccagaacacaactccaatcacgggcaaca
acgaaggcggcccccagagccaccaccctccgcacgagcagcgcaacaacaaatcgtccg
tcctctgtagacagatccacaacacaaccaagtgaaagcagaacaaagacaaaatcaaca
gcccacagaagaaacatcccaagtacagtttccagaacacaattcccatcacaggcaaca
acgaaggcggcccccagagccaccaccctccgcacgagcagcgcaacaaggagaccaact
gcaacatcagtccagtccgacagcagcaccacagctcaaaaccatgaagaaacaggttca
gtgaacccacaggcatccacaagcacaatgcaa--------------------aaatagc
acaccaacattgtaaaaacaaaatag
>HMPV/A/HRV/MK947189.1/2016
tttaaaaatgcttctttaatcctcataggaataactgctatgagtatagccctcaatatc
tatctgatcataaactacacaatacaaaaaactgcatctgaatcagaacaccatactagc
tctccacccacagaatccaacaaagaaacttcaacaatccctatagacaacccagacatc
aatccaaactcacagcttccaactcaacaatccacagaaagtcccacactcaactccgca
gcctcggtgagcccatcagaaacagagccaacatcaacatcagacacaacaaatcgtctg
tcctctgtagacagatccacaacacaaccaagtgaaagcagaacaaagacaaaatcgaca
g-----------------------------------------------------------
------------------------------------------------------------
------------------------------------------------------------
-cccacagaagaaacatcccaagcacagtttccagaacacaattcccatcacgggcaaca
acgaaggtggcccccagagccaccaccctccgcacgagcagcgcaacaaggagaccaact
gcgacatcagtccagtccgacagcagcaccaccgctcaaaaccatgaagaaacaggttca
gtgaattcacaggcatctgcaagcacaatgcaa--------------------aaatagc
acaccaacattgtaaaaacaaattag
>HMPV/A/USA/KY474539.1/2016
tttaaaaatgcttctttaatcctcataggaataactgctatgagtatagccctcaatatc
tatctgatcataaaccacacaatacaaaaaactgcatctgaatcagaacaccatactagc
tctccacccacagaatccaacaaagaaacttcaacaatccctatagacaacccagacatc
aatccaaactcacagcttccaactcaacagtccacagaaagccccacactcagctccgca
gcctcggtgagcccatcagaaacagagccaacattaacatcagacacaacaaatcgtctg
tcctctgtagacagatccacaacacaaccaagtgaaagcagaacaaagacaaaatcgaca
g-----------------------------------------------------------
------------------------------------------------------------
------------------------------------------------------------
-cccacagaagaaacatcccaagtacagtttccagaacacaattcccatcacgggcaaca
acgaaagcggcccccagagccaccaccctccgcacgagcagcgcaataaggagaccaact
gcaacatcagtccagtccgacagcagcaccacagctcaaaaccatgaagaaacaggttca
gtgaacccacaggcatctgcaagcacaatgcaa--------------------aaatagc
acaccaacattgtaagaacaaattag
>HMPV/A/USA/MK167039.1/2017
tttaaaaatgcttctttaatcctcataggaataactgctatgagtgtagccctcaatatc
tatctgatcataaactacacaatacaaaaaactgcatctgaatcagaacaccatactagc
tctccacccacagaatccaacaaagaaacttcaacaatccctatagacaacccagacatc
aatccaaactcacagcttccaactcaacagtccacagaaagccccacactcaactctgca
gcctcggtgagcccatcagaaacagagccaacatcaacatcagacacaacaaatcgtctg
ccctctgtagacagatccacaacacaaccaagtgaaagcagaacaaagacaaaatcgaca
g-----------------------------------------------------------
------------------------------------------------------------
------------------------------------------------------------
-cccacagaagaaacatcccaagtacagtttccagaacacaactcccatcacgggcgaca
acgaaggcggcccccagagccaccaccctccgcatgagcagcacaacaaggagaccaact
gcatcatcagtccagtccgacagcagcaccacagctcaaaaccatgaagaaacaggttca
gtgaacccacaggcatctgcaagcacaatgcaa--------------------aaatagc
acaccaacattgtaaaaacaaattag
>HMPV/A/USA/MT118681.1/2019
tttaaaaatgcttctttaatcctcataggaataactgctatgagtataaccctcaatatc
tatctgatcataaactacacaatacaaaaaactgcatctgaatcagaacaccatactagc
tctccacccacagaatccaacaaagaaacttcaacaatccctatagacaacccagacatc
aatccaaactcacagcttccaactcaacagtccacagaaagccccacactcaactccgca
gtctcggtgagcccatcagaaacagagccaacatcaacatcagacacaacaaatcgtctg
tcctctgcagacagatccacaacacaaccaagcaaaagcagaacaaagacaaaatcgaca
g-----------------------------------------------------------
------------------------------------------------------------
------------------------------------------------------------
-cccacagaagaaacatcccaagtacagtttccagaacacaacccccatcacgggcaaca
acgaaggcggcccccagagccaccaccctccgcacgagcagcgcaacaaggagaccaact
gcaacatcagtccagtccgacagcagcaccacagctcaaaactatgaaggaacaggttca
gtgaacccacaagcatctgcaagcacaatgcaa--------------------aaatagc
acaccaacattgtaaaaacaaattag
>HMPV/A/USA/MT118691.1/2019
tttagaaatgcttctttaatcctcataggaataactgctatgagtatagccctcaatatc
tatctgatcataaactacacaatacaaaaaacagcatctgaatcagaacaccatactagc
tctccacccacagaatccaacaaagaaacttcaacaatccctatggacaacccagacatc
aatccaagctcacagcttccaactcaacagtccacagaaagccccacactcaactccgca
gcctcgatgagcccatcagaaacagagccaacatcaacatcagacacaacaaatcgtctg
tcctctgtagacagatccacaacacaacaaagtgaaagcagaacaaagacaaaatcgaca
g-----------------------------------------------------------
------------------------------------------------------------
------------------------------------------------------------
-cccacagaagaaacatcccaagcacagtctccagaacacaattcccatcacgggcaaca
acgaaggcggcccccagagccaccaccctccgcacgagcagcgcaacaaggagaccaact
gcaacatcagtccagtccgacagcagcaccacagctcaaaaccatgaagaaacaggttca
gtgaacccacaggcatctgtaagcacaatgcaa--------------------aaatagc
acaccaacattgtaaaaacaaattag
>HMPV/A/HRV/MK947194.1/2017
tttagaaatgcttctttaatcctcataggaataactgctatgagtatagccctcaatatc
tatctgatcataaactatacaatacaaaaaactgcatctgaatcagaacacaatactagc
tctccacccacagaatccaacaaagaaacttcaacaatccctatagacaacccagacatc
aatccaagctcacagcttccaactcaacagtccacagaaagccccacactcaactccgca
gcctcggtgagcccatcagaaacagagccaacatcaacatcagacacaacaaatcgtctg
ccctctgtagacagatccacaacacaaccaagtgaaagcagaacaaagacaaaatcgaca
gcccacagaagaaacatcccaagtacagtctccagaacacaattcccatcacgggcaaca
acgaaggcggcccccagagccaccaccct-------------------------------
--------------------------------------cagaacaaagacaaaatcgaca
gcccacagaagaaacatcccaagtacagtctccagaacacaactcccatcacgggcaaca
acggaggcggcccccagagccaccaccctccgcacgagcagcgcaacaaggagaccaact
gcaacatcagtccagtccgacagcagcgccacagctcaaaaccatgaagaaacaggttca
gtgaacccacaggcatctgtaagcacaatgcaa--------------------aaatagc
acaccaacattgtagaaacaaattag
>HMPV/A/HRV/MK947198.1/2017
tttagaaatgcttctttaatcctcataggaataactgctatgagtatagccctcaatatc
tatctgatcataaactatacaatacaaaaaactgcatctgaatcagaacacaatactagc
tctccacccacagaatccaacaaagaaacttcaacaatccctatagacaacccagacatc
aatccaagctcacagcttccaactcaacagtccacagaaagccccacactcaactccgca
gcctcggtgagcccatcagaaacagagccaacatcaacatcagacacaacaaatcgtctg
ccctctgtagacagatccacaacacaaccaagtgaaagcagaacaaagacaaaatcgaca
gcccacagaagaaacatcccaagtacagtctccagaacacaattcccatcacgggcaaca
acgaaggcggcccccagagccaccaccct-------------------------------
--------------------------------------cagaacaaagacaaaatcgaca
gcccacagaagaaacatcccaagtacagtctccagaacacaactcccatcacgggcaaca
acggaggcggcccccagagccaccaccctccgcacgagcagcgcaacaaggagaccaact
gcaacatcagtccagtccgacagcagcgccacagctcaaaaccatgaagaaacaggttca
gtgaacccacaggcatctgtaagcacaatgcaa--------------------aaatagc
acaccaacattgtagaaacaaattag
>HMPV/A/HRV/MK947197.1/2017
tttagaaatgcttctttaatcctcataggaataactgctatgagtatagccctcaatatc
tatctgatcataaactatacaatacaaaaagctgcatctgaatcagaacacaatactagc
tctccacccacagaatccaacaaagaaacttcaacgatccctatagacaacccagacatc
aatccaagctcacagcttccaactcaacagtccacagaaagccccacactcaactccgca
gcctcggtgagcccatcagaaacagagccaacatcaacatcagacacaacaaatcgtctg
ccctctgtagacagatccacaacacaaccaagtgaaagcagaacaaagacaaaatcgaca
gcccacagaagaaacatcccaagtacagtctccagaacacaattcccatcacgggcaaca
acgaaggcggcccccagagccaccaccct-------------------------------
--------------------------------------cagaacaaagacaaaatcgaca
gcccacagaagaaacatcccaagtacagtctccagaacacaactcccatcacgggcaaca
acggaggcggcccccagagccaccaccctccgcacgagcagcgcaacaaggagaccaact
gcaacatcagtccagtccgacagcagcgccacagctcaaaaccatgaagaaacaggttca
gtgaacccacaggcatctgtaagcacaatgcaa--------------------aaatagc
acaccaacattgtagaaacaaattag
>HMPV/A/HRV/MK947199.1/2017
tttagaaatgcttctttaatcctcataggaataactgctatgagtatagccctcaatatc
tatctgatcataaactatacaatacaaaaaactgcatctgaatcagaacacaatactagc
tctccacccacagaatccaacaaagaaacttcaacgatccctatagacaacccagacatc
aatccaagctcacagcttccaactcaacagtccacagaaagccccacactcaactccgca
gcctcggtgagcccatcagaaacagagccaacatcaacatcagacacaacaaatcgtctg
ccctctgtagacagatccacaacacaaccaagtgaaagcagaacaaagacaaaatcgaca
gcccacagaagaaacatcccaagtacagtctccagaacacaactcccatcacgggcaaca
acgaaggcggcccccagagccaccaccct-------------------------------
--------------------------------------cagaacaaagacaaaatcgaca
gcccacagaagaaacatcccaagtacagtctccagaacacaactcccatcacgggcaaca
acggaggcggcccccagagccaccaccctccgcacgagcagcgcaacaaggagaccaact
gcaacatcagtccagtccgacagcagcgccacagctcaaaaccatgaagaaacaggttca
gtgaacccacaggcatctgtaagcacaatgcaa--------------------aaatagc
acaccaacattgtagaaacaaattag
>HMPV/A/HRV/MK947207.1/2017
tttagaaatgcttctttaatcctcataggaataactgctatgagtatagccctcaatatc
tatctgatcataaactacacaatacaaaaaactgcatctgaatcagaacacaatactagc
tctccacccacagaatccaacaaagaaacttcaacaatccctatagacaacccagacatc
aatccaagctcacagcttccaactcaacagtccacagaaagccccacactcaactccgca
gcctcggtgagcccatcagaaacagagccaacatcaacatcagacacaacaaatcgtctg
ccctctgtagacagatccacaacacaaccaagtgaaagcagaacaaagacaaaatcgaca
gcccacagaagaaacatcccaagtacagtctccagaacacaattcccatcacgggcaaca
acgaaggcggcccccagagccaccaccct-------------------------------
--------------------------------------cagaacaaagacaaaatcgaca
gcccacagaagaaacatcccaagtacagtctccagaacacaactcccatcacgggcaaca
acggaggcagcccccagagccaccaccctccgcacgagcagcgcaacaaggagaccaact
gcaacatcagtccagtccgacagcagcgccacagctcaaaaccatgaagaaacaggttca
gtgaacccacaggcatctgcaagcacaatgcaa--------------------aaatagc
acaccaacattgtaaaaacaaattag
>HMPV/A/CHN/MN745084.1/2017
tttagaaatgcttctttaatcctcataggaataactgctatgagtatagccctcaatatc
tatctgatcataaactacacaatacaaaaaactgcatctgaatcagaacaccatactagc
tctccacccacagaatccaacaaagaaacttcaacaatccctatagacaacccagacatc
aatccaagctcacagcttccaactcaacagtccacagaaagccccacacttgactccgca
gcctcggtgagcccatcagaaacagagccaacatcaacatcagacacaacaaatcgtctg
tcctctgtagacagatccacaacacaaccaagtgaaagcagaacaaagacaaaatcgaca
gcccacagaagaaacatcccaagtacagtctccagaacacaattcccatcacgggcaaca
acgaaggcggcccccagagccaccaccct-------------------------------
--------------------------------------cagaacaaagacaaaatcgaca
gcccatagaagaaacatcccaagtacagtctccagaacacaattcccatcacgggcaaca
acgaaggcggcccccagagccaccaccctccgcacgagcagcgcaacaaggagaccaact
gcaacatcagtccagtccgacagcagcgccacagctcaaaaccatgaagaaacaggttca
gtgaacccacaggcatctataagcacaatgtaa--------------------aaatagc
acaccaacattgtaaaaacaaattag
>HMPV/A/CHN/MK087726.1/2018
tttagaaatgcttctttaatcctcataggaataactgctatgagtatagccctcaatatc
tatctgatcataaactacacaatacaaaaaactgcatctgaatcagaacaccatactagc
tctccacccacagaatccaacaaagaaacttcaacaatccctatagacaacccagacatc
aatccaagctcacagcttccaactcaacagtccacagaaagccccacacttgactccgca
gcctcggtgagcccatcagaaacagagccaacatcaacatcagacacaacaaatcgtctg
tcctctgtagacagatccacaacacaaccaagtgaaagcagaacaaagacaaaatcgaca
gcccacagaagaaacatcccaagtacagtctccagaacacaattcccatcacgggcaaca
acgaaggcggcccccagagccaccaccct-------------------------------
--------------------------------------cagaacaaagacaaaatcgaca
gcccatagaagaaacatcccaagtacagtctccagaacacaattcccatcacgggcaaca
acgaaggcggcccccagagccaccaccctccgcacgagcagcgcaacaagaagaccaact
gcaacatcagtccagtccgacagcagcgccacagctcaaaaccatgaagaaacaggttca
gtaaacccacaggcatctgtaagcacaatgcaa--------------------aaatagc
acaccaacattgtaaaaacaaattag
>HMPV/A/HRV/MK947209.1/2017
tttagaaatgcttctttaatcctcataggaataactgctatgagtatagccctcaatatc
tatctgatcataaactacacaatacaaaaaactgcatctgaatcagaacaccatactagc
tctccacccacagaatccaacaaagaaacttcaacaatccctatagacaacccagacatc
aatccaagcccacagcttccaactcaacagtccgcagaaagccccacactcaactccgca
gcctcgatgagcccaccagaaacagagccaacatcaacatcagacacaacaaatcgtctg
tcctctgtagacagatccacaacacaaccaagtgaaagcagaacaaagacaaaatcgaca
gcccacagaagaaacatcccaagtacagtctccagaacacaattcccatcacgggcaaca
acgaaggcggcccccagagccaccaccct-------------------------------
--------------------------------------cagaacaaagacaaaatcgaca
gcccacagaagaaacatcccaagtacagtctccagaacacaactcccatcacgggcaaca
acgaaggcggcccccagagccaccaccctccgaatgagcagcgcaacaaggagaccaact
gcaacatcagtccagtccgacagcagcaccacagctcaaaaccatgaagaaacaggttca
gtgaacccacaggcatctgcaagcacaatgcaa--------------------aaatagc
acaccaacattgtaaaaacaaattag
>HMPV/A/USA/MT118693.1/2019
tttaggaatgcttctttaatcctcataggaataactgctatgagtatagccctcaatatc
tatctgatcataaactacacaatacaaaaaactgcatctgaatcagaacaccatactagc
tctccacccacagaatccaacaaagaaacttcaacaatccctatagacaacccagacatc
aatccaagctcacagcttccaactcaacagtccacagaaagccccacactcaactccgca
gcctcggtgagcccatcagaaacagagccaacatcaacatcagacacaacaaatcgtctg
ccctctgtagacagatccacaacacaaccaagtgaaagcagaacaaagacaaaatcgaca
g-----------------------------------------------------------
------------------------------------------------------------
------------------------------------------------------------
-cccacagaagaaacatcccaagtacagtctccagaacacaattcccatcacgggtaaca
acgaaggcggcccccagagccaccactctccgcacgagcagcgcaacaaggagaccaacc
gcaacatcagtccagtccgacagcagcgccacagctcaaaaccatgaagaaacaggttca
gtgaacccacaggcatctgcaagcacaatgcaa--------------------aaatagc
acaccaacattgtaaaaacaaattag
>HMPV/A/USA/MT118690.1/2019
tttaggaatgcttctttaatcctcataggaataactgctatgagtatagccctcaatatc
tatctgatcataaactacacaatacaaaaaactgcatctgaatcagaacaccatactagc
tctccacccacagaatccaacaaagaaacttcaacaatccctatagacaacccagacatc
aatccaagctcacagcttccaactcaacagtccacagaaagccccacactcaactccgca
gcctcggtgagcccatcagaaacagagccaacatcaacatcagacacaacaaatcgtctg
ccctctgtagacagatccacaacacaaccaagtgaaagcagaacaaagacaaaatcgaca
g-----------------------------------------------------------
------------------------------------------------------------
------------------------------------------------------------
-cccacagaagaaacatcccaagtacagtctccagaacacaattcccatcacgggcaaca
acgaaggcggcccccagagccaccactctccgcacgagcagcgcaacaaggagaccaacc
gcaacatcagtccagtccgacagcagcgccacagctcaaaaccatgaagaaacaggttca
gtgaacccacaggcatctgcaagcacaatgcaa--------------------aaatagc
acaccaacattgtaaaaacaaattag
>HMPV/A/USA/MT118708.1/2019
tttaggaatgcttctttaatcctcataggaataactgctatgagtatagccctcaatatc
tatctgatcataaactacacaatacaaaaaactgcatctgaatcagaacaccatactagc
tctccacccacagaatccaacaaagaaacttcaacaatccctatagacaacccagacatc
aatccaagctcacagcttccaactcaacagtccacagaaaaccccacactcaactccgca
gcctcggtgagcccatcagaaacagagccaacatcaacatcagacacaacaaatcgtctg
ccctctgtagacagatccacaacacaaccaagtgaaagcagaacaaagacaaaatcgaca
g-----------------------------------------------------------
------------------------------------------------------------
------------------------------------------------------------
-cccacagaagaaacatcccaagtacagtctctagaacacaattcccatcacgggcaaca
acgaaggcggcccccagagccaccaccctccgcacgagcagcgcaacaaggagaccaact
gcaacatcagtccagtccgacagcagcgccacagctcaaaaccatgaagaaacaggttca
gtgaacccacaggcatctgcaagcacaatgcaa--------------------aaatagc
acaccaacattgtaaaaacaaattag
>HMPV/A/JPN/LC275891.1/2017
tttagaaatgcttctttaatcctcataggaataactgctatgagcatagccctcaatatc
tatctgatcataaactatacaatacaaaaaactgcatctgaatcagaacaccatactagc
tctccacccacagaatccaacaaagaaacttcaacaatccctatagataacccagacatc
aatccaagctcacagcctccaactcaacagtccacagaaagccccacactcaactccgca
gcctcgatgagcccatcagaaacagagccaacatcaacatcagacacaacaaatcgtctg
tcctctgcagacagatccacaacacaaccaagtgaaagcagaacaaagacaaaatcgaca
gcccacagaagaaacatcccaagtacagtctccagaacacaactcccatcacgggcaaca
acgaaggcggcccccagagctaccaccct-------------------------------
--------------------------------------cagaacaaagacaaaatcgaca
gcccacaaaagaaacatcccaagtacagtccccagaacacaattcccatcacgggcaaca
acgaaggcggcccccagagccaccaccctccgcacgagcagcgcaacaaggagaccaact
gcaacatcagtccagtccaacagcagcaccacagctcaaaaccatgaagaaacaggttca
gtgaacccacaggcatctgcaagcacaatgcaa--------------------aaacagc
acaccaacattgcaaaaacaaattag
>HMPV/A/JPN/LC275892.1/2017
tttagaaatgcttctttaatcctcataggaataactgctatgagcatagccctcaatatc
tatctgatcataaactatacaatacaaaaaactgcatctgaatcagaacaccatactagc
tctccacccacagaatccaacaaagaaacttcaacaatccctatagataacccagacatc
aatccaagctcacagcctccaactcaacagtccacagaaagccccacactcaactccgca
gcctcgatgagcccatcagaaacagagccaacatcaacatcagacacaacaaatcgtctg
tcctctgcagacagatccacaacacaaccaagtgaaagcagaacaaagacaaaatcgaca
gcccacagaagaaacatcccaagtacagtctccagaacacaactcccatcacgggcaaca
acgaaggcggcccccagagctaccaccct-------------------------------
--------------------------------------cagaacaaagacaaaatcgaca
gcccacaaaagaaacatcccaagtacagtccccagaacacaattcccatcacgggcaaca
acgaaggcggcccccagagccaccaccctccgcacgagcagcgcaacaaggagaccaact
gcaacatcagtccagtccaacagcagcaccacagctcaaaaccatgaagaaacaggttca
gtgaacccacaggcatctgcaagcacaatgcaa--------------------aaacagc
acaccaacattgcaaaaacaaattag
>HMPV/A/CHN/MN745086.1/2017
tttagaaatgcttctttaatcctcataggaataactgctatgagcatagccctcaatatc
tatctgatcataaactatacaatacaaaaaactgcatctgaatcagaacaccatactagc
tctccacccacagaatccaacaaagaaacttcaacaatccctatagataacccagacatc
aatccaagctcacagcttccaactcaacagtccacagaaagccccacactcaactccgca
gcctcgatgagcccatcagaaacagagccaacatcaacatcagacacaacaaatcgtctg
tcctctgtagacagatccacaacacaaccaagtgaaagcagaacaaagacaaaatcgaca
gcccacagaagaaacatcccaagtacagtctccagaacacaactcccatcacgggcaaca
acgaaggcggcccccagagctaccaccct-------------------------------
--------------------------------------cagaacaaagacaaaatcgaca
gcccacaaaagaaacatcccaagtacagtctccagaacacaattcccatcacgagcaaca
acgaaggcggcccccagagccaccaccctccgcacgagcagcgcaacaaggagaccaact
gcaacatcagtccagtccgacagcagcaccacagctcaaaaccatgaagaaacaggttca
gtgaacccacaggcatctgtaagcacaatgtaa--------------------aaatagc
acaccaacattgtaaaaacaaattag
>HMPV/A/CHN/MN745087.1/2017
tttagaaatgcttctttaatcctcataggaataactgctatgagcatagccctcaatatc
tatctgatcataaactatacaatacaaaaaactgcatctgaatcggaacaccatactagc
tctccacccacagaatccaacaaagaaacttcaacaatccctatagataacccagacatc
aatccaagctcacagcttccaactcaacagtccacagaaagccccacactcaactccgca
gcctcgatgagcccatcagaaacagagccaacatcaacatcagacacaacaaatcgtctg
tcctctgtaaacagatccacaacacaaccaagtgaaagcagaacaaagacaaaatcgaca
gcccacagaagaaacatcccaagtacagtctccagaacacaactcccatcacgggcaaca
acgaaggcggcccccagagctaccaccct-------------------------------
--------------------------------------cagcacaaagacaaaatcgaca
gcccacaaaagaaacatctcaagtacagtctccagaacacaattcccatcacgggcaaca
acgaaggcggcccccagagccaccaccctccgcacgagcagcgcaacaagaagaccaact
gcaacatcagtccagtccgacagcagcaccacagctcaaaaccatgaagaaacaggttca
gtgaacccacaggcatctgtgagcacaatgtaa--------------------aaatagc
acaccaacattgtaaaaacaaattag
>HMPV/A/JPN/LC466037.1/2018
tttagaaatgcttctttaatcctcataggaataactgctatgagcatagccctcaatatc
tatctgatcataaactatacaatacaaaaaactgcatctgaatcagaacaccatactagc
tctccacccacagaatccaacaaagaaacttcaacaatccctatagataacccagacatc
aatccaagctcacagcttccaactcaacagtccacagaaagccccacactcaactccgca
gcctcgatgagcccatcagaaacagagccaacatcaacatcagacacaacaaatcgtctg
tcctctgtagatagatccacaacacaaccaagtgaaagcagaacaaagacaaaatcgaca
gcccacagaagaaacatcccaagtacagtctccagaacaaaactcccatcacgggcaaca
acgaaggcggcccccagagctaccaccct-------------------------------
--------------------------------------cagaacaaagacaaaatcgaca
gcccacaaaagaaacatcccaagtacagtttccagaacacaattcccatcacgggcaaca
acgaaggcggcccccagagccaccaccctccgcacgagcagcgcaacaaggagaccaact
gcaacatcagtccagtccgacagcagcaccacagctcaaaaccatgaagaaacaggttca
gtgaacccacaggcatctgtaagcacaatgcaa--------------------aaatag-
--------------------------
>HMPV/A/JPN/LC466039.1/2018
tttagaaatgcttctttaatcctcataggaataactgctatgagcatagccctcaatatc
tatctgatcataaactatacaatacaaaaaactgcatctgaatcagaacaccatactagc
tctccacccacagaatccaacaaagaaacttcaacaatccctatagataacccagacatc
aatccaagctcacagcttccaactcaacagtccacagaaagccccacactcaactccgca
gcctcgatgagcccatcagaaacagagccaacatcaacatcagacacaacaaatcgtctg
tcctctgtagatagatccacaacacaaccaagtgaaagcagaacaaagacaaaatcgaca
gcccacagaagaaacatcccaagtacagtctccagaacaaaactcccatcacgggcaaca
acgaaggcggcccccagagctaccaccct-------------------------------
--------------------------------------cagaacaaagacaaaatcgaca
gcccacaaaagaaacatcccaagtacagtttccagaacacaattcccatcacgggcaaca
acgaaggcggcccccagagccaccaccctccgcacgagcagcgcaacaaggagaccaact
gcaacatcagtccagtccgacagcagcaccacagctcaaaaccatgaagaaacaggttca
gtgaacccacaggcatctgtaagcacaatgcaa--------------------aaatag-
--------------------------
>HMPV/A/JPN/LC466042.1/2018
tttagaaatgcttctttaatcctcataggaataactgctatgagcatagccctcaatatc
tatctgatcataaactatacaatacaaaaaactgcatctgaatcagaacaccatactagc
tctccacccacagaatccaacaaagaaacttcaacaatccctatagataacccagacatc
aatccaagctcacagcttccaactcaacagtccacagaaagccccacactcaactccgca
gcctcgatgagcccatcagaaacagagccaacatcaacatcagacacaacaaatcgtctg
tcctctgtagacagatccacaacacaaccaagtgaaagcagaacaaagacaaaatcgaca
gcccacagaagaaacatcccaagtacagtctccagaacacaactcccatcacgggcaaca
gcgaaggcggcccccagagctaccaccct-------------------------------
--------------------------------------cagaacaaagacagaatcgaca
gcccacaaaagaaacatcccaagtacagtccccagaacacaattcccatcacgggcaaca
acgaaggcggcccccagagccaccaccctccgcacgagcagcgcaacaaggagaccaact
gcaacatcagtccagtccgacagcagcaccacagctcaaaaccatgaagaaacaggttca
gtgaacccacaggcatctgtaagcacaatgcaa--------------------aaatag-
--------------------------
>HMPV/A/JPN/LC466048.1/2018
tttagaaatgcttctttaatcctcataggaataactgctatgagcatagccctcaatatc
tatctgatcataaactatacaatacaaaaaactgcatctgaatcagaacaccatactagc
tctccacccacagaatccaacaaagaaacttcaacaatccctatagataacccagacatc
aatccaagctcacagcttccaactcaacagtccacagaaagccccacactcaactccgca
gcctcgatgagcccatcagaaacagagccaacatcaacatcagacacaacaaatcgtctg
tcctctgtagacagatccacaacacaaccaagtgaaagcagaacaaagacaaaatcgaca
gcccacagaagaaacatcccaagtacagtctccagaacacaactcccatcacgggcaaca
gcgaaggcggcccccagagctaccaccct-------------------------------
--------------------------------------cagaacaaagacagaatcgaca
gcccacaaaagaaacatcccaagtacagtctccagaacacaattcccatcacgggcaaca
acgaaggcggcccccagagccaccaccctccgcacgagcagcgcaacaaggagaccaact
gcaacatcagtccagtccgacagcagcaccacagctcaaaaccatgaagaaacaggttca
gtgaacccacaggcatctgtaagcacaatgcaa--------------------aaatag-
--------------------------
>HMPV/A/JPN/LC466047.1/2018
tttagaaatgcttctttaatcctcataggaataactgctatgagcatagccctcaatatc
tatctgatcataaactatacaatacaaaaaactgcatctgaatcagaacaccatactagc
tctccacccacagaatccaacaaagaaacttcaacaatccctatagataacccagacatc
aatccaagctcacagcttccaactcaacagtccacagaaagccccacactcaactccgca
gcctcgatgagcccatcagaaacagagccaacatcaacatcagacacaacaaatcgtctg
tcctctgtagacagatccacaacacaaccaagtgaaagcagaacaaagacaaaatcgaca
gcccacagaagaaacatcccaagtacagtctccagaacacaactcccatcacgggcaaca
acgaaggcggcccccagagctaccaccct-------------------------------
--------------------------------------cagaacaaagacaaaatcgaca
gcccacaaaagaagcatcccaagtacagtctccagaacacaattcccatcacgggcaaca
acgaaggcggcccccagagccaccaccctccgcacgagcagcgcaacaaggagaccaact
gcaacatcagtccagtccaacagcagcaccacagctcaaaaccatgaagaaacaggttca
gtgaacccacaggcatctgtaagcacaatgcaa--------------------aaatag-
--------------------------
>HMPV/A/JPN/LC466051.1/2018
tttagaaatgcttctttaatcctcataggaataactgctatgagcatagccctcaatatc
tatctgatcataaactatacaatacaaaaaactgcatctgaatcaaaacaccatactagc
tctccacccacagaatccaacaaagaaacttcaacaatccctacagataacccagacatc
aatccaagctcacagcttccaactcaacagtccacagaaagccccacactcaactccgca
gcctcgacgagcccatcagaaacagagccaacatcaacatcagacacaacaaatcgtctg
tcctctgtagacagatccacaacacaaccaagtgaaagcagaacaaagacaaaatcgaca
gcccacagaagaaacatctcaagtacagtctccagaacacaactcccatcacgggcaaca
acgaaggcggcccccagagctaccaccct-------------------------------
--------------------------------------cagaacaaagacaaaatcgaca
gcccacaaaagaaacatcccaagtacagtctccagaacacaattcccatcacgggcaaca
acgaaggcggcccccagagccaccaccctccgcacgagcagcgcaacaaggagaccaact
gcaacatcagtccagtccgacagcagcaccacagctcaaaaccatgaagaaacaggttca
gtgaacccacaggcatctgtaagcacaatgcaa--------------------aattag-
--------------------------
>HMPV/A/JPN/LC466057.1/2019
tttagaaatgcttctttaatcctcataggaataactgctatgagcatagccctcaatatc
tatctgatcataaactatacaatacaaaaaactgcatctgaatcagaacaccatactagc
tctccacccacagaatccaacaaagaaacttcaacaatccctatagataacccagacatc
aatccaagctcacagcttccaactcaacagtccacagaaagccccacactcaactccgca
gcctcgacgagcccatcagaaacagagccaacatcaacatcagacacaacaaatcgtctg
tcctctgtagacagattcacaacacaaccaagtgaaagcagaacaaagacaaaatcgaca
gcccacagaagaaacatcccaagtacagtctccagaacacaactcccatcacgggcaaca
acgaaggcggcccccagagctaccaccct-------------------------------
--------------------------------------cagaacaaagacaaaatcgaca
gcccacaaaagaaacatcccaagtacagtctccagaacacaattcccatcacgggcaaca
acgaaggcggcccccagagccaccaccctccgcacgagcagcgcaacaaggagaccaact
gcaacatcagtccagtccgacagcagcaccacagctcaaaaccatgaagaaacaggttca
gtgaacccacaggcatctgtaaacacaatgcaa--------------------aattag-
--------------------------
>HMPV/A/JPN/LC466054.1/2018
tttagaaatgcttctttaatcctcataggaataactgctatgagcatagccctcaatatc
tatctgatcataaactatacaatacaaaaaactgcatctgaatcagaacaccatactagc
tctccacccacagaatccaacaaagaaacttcaacaatccctatagataacccagacatc
aatccaagctcacagcttccaactcaacagtccacagaaagccccacactcaactccgca
gcctcgatgagcccatcagaaacagagccaacatcaacatcagacataacaaatcgtctg
tcctctgtagacagatccacaacacaaccaagtgaaagcagaacaaagacaaaatcgaca
gcccacagaagaaacatcccaagtacagtttccagaacacaactcccatcacgggcaacg
tcgaaggcggcccccagagctaccaccct-------------------------------
--------------------------------------cagaacaaagacagaatcgaca
gcccacaaaagaaacatcccaagtacagtctccagaacacaattcccatcacgggcaaca
acgaaggcggcccccagagccaccaccctccgcacgagcagcgcaacaaggggaccaact
gcaatatcagtccagtccgacagcagcaccacagctcaaaaccatgaagaaacaggttca
gtgaacccacaggcatctgtaagcacaatgcaa--------------------aaatag-
--------------------------
>HMPV/A/JPN/LC466055.1/2018
tttagaaatgcttctttaatcctcataggaataactgctatgagcatagccctcaatatc
tatctgatcataaactatacaatacaaaaaactgcatctgaatcagaacaccatactagc
tctccacccacagaatccaacaaagaaacttcaacaatccctatagataacccagacatc
aatccaagctcacagcttccaactcaacagtccacagaaagccccacactcaactccgca
gcctcgatgagcccatcagaaacagagccaacatcaacatcagacataacaaatcgtctg
tcctctgtagacagatccacaacacaaccaagtgaaagcagaacaaagacaaaatcgaca
gcccacagaagaaacatcccaagtacagtttccagaacacaactcccatcacgggcaacg
tcgaaggcggcccccagagctaccaccct-------------------------------
--------------------------------------cagaacaaagacagaatcgaca
gcccacaaaagaaacatcccaagtacagtctccagaacacaattcccatcacgggcaaca
acgaaggcggcccccagagccaccaccctccgcacgagcagcgcaacaaggggaccaact
gcaatatcagtccagtccgacagcagcaccacagctcaaaaccatgaagaaacaggttca
gtgaacccacaggcatctgtaagcacaatgcaa--------------------aaatag-
--------------------------
>HMPV/A/CHN/MN944061.1/2018
tttagaaatgcttctttaatcctcataggaataactgctatgagcatagccctcaatatc
tatctgatcataaactatacaatacaaaaaactgcatctgaatcagaacaccatactagc
tctccacccacagaatccaacaaagaagcttcaacaatccctatagataacccagacatc
aatccaagctcacagcttccaactcaacagtccacagaaagccccacactcaactccgca
gcctcgatgagcccatcagaaacagagccaacatcaacatcagacacaacaaatcgtctg
tcctctgtagacagatccacaacacaaccaagtgaaagcagaacaaagacaaaatcgaca
gcccacagaagaaacatcccaagtacagtctccagaacacaactcccatcacgggcaaca
acgaaggctgcccccagagctaccaccct-------------------------------
--------------------------------------cagaacaaagacaaaatcgaca
gcccacaaaagaaacatcccaagtacagtctccagaacacaattcccatcacgggcaaca
acgaaggcggcccccagagccaccaccctccgcacgagcagcgcaacaaggagaccaact
gcaacatcagtccagtccgacagcagcaccacagctcaaaaccatgaagaaacaggttca
gtgaacccacaggcatctgtaagcacaatgcaa--------------------aaatag-
--------------------------
>HMPV/A/CHN/MN944064.1/2018
tttagaaatgcttctttaatcctcataggaataactgctatgagcatagccctcaatatc
tatctgatcataaactatacaatacaaaaaactgcatctgaatcagaacaccatactagc
tctccacccacagaatccaacaaagaaacttcaacaatccctatagataacccagacatc
aatccaagctcacagcttccaactcaacagtccacagaaagccccacactcaactccgca
gcctcgatgagcccatcagaaacagagccaacatcaacatcaaacacaacaaatcgtctg
tcctctgtagacagatccacaacacaaccaagtgaaagcagaacaaagacaaaatcgaca
gcccacagaagaaacatcccaagtacagtctccagaacacaactcccatcacgggcaaca
acgaaggcggcccccagagctaccaccct-------------------------------
--------------------------------------cagaacaaagacaaaatcgaca
gcccacaaaagaaacatcccaagtacagtctccagaacacaattcccatcacgagcaaca
acgaaggcagcccccagagccaccaccctccgcacgagcagcgcaacaaggagaccaact
gcaacatcagtccagtccgacagcagcaccacagctcaaagccatgaagaaacaggttca
gtgaacccacaggcatctgtaagcacaatgcaa--------------------aaatag-
--------------------------
>HMPV/A/CHN/MN944065.1/2018
tttagaaatgcttctttaatcctcataggaataactgctatgagcatagccctcaatatc
tatctgatcataaactatacaatacaaaaaactgcatctgaatcagaacaccatactagc
tctccacccacagaatccaacaaagaaacttcaacaatccctatagataacccagacatc
aatccaagctcacagcttccaactcaacagtccacagaaagccccacactcaactccgca
gcctcgatgagcccatcagaaacagagccaacatcaacatcagacacaacaaatcgtctg
tcctctgtagacagatccacaacacaaccaagtgaaagcagaacaaagacaaaatcgaca
gcccacagaagaaacatcccaagtacagtctccagaacacaactcccatcacgggcaaca
acgaaggcggcccccagagctaccaccct-------------------------------
--------------------------------------cagaacaaagacaaaatcgaca
gcccacaaaagaaacatcccaggtacagtctccagaacacaattcccatcacgagcaaca
acgaaggcggcccccagagccaccaccctccgcacgagcagcgcaacaaggagaccaact
gcaacatcagtccagtccgacagcagcaccacagctcaaaaccatgaagaaacaggttca
gtgaacccacaggcatctgtaagcacaatgcaa--------------------aaatag-
--------------------------
>HMPV/A/CHN/MN944066.1/2018
tttagaaatgcttctttaatcctcataggaataactgctatgagcatagccctcaatatc
tatctgatcataaactatacaatacaaaaaactgcatctgaatcagaacaccatactagc
tctccacccacagaatccaacaaagaaacttcaacaatccctatagataacccagacatc
aatccaagctcacagcttccaactcaacagtccacagaaagccccacactcaactccgca
gcctcgatgagcccatcagaaacagagccaacatcaacatcagacacaacaaatcgtctg
tcctctgtagacagatccacaacacaaccaagtgaaagcagaacaaagacaaaatcgaca
gcccacagaagaaacatcccaagtacagtctccagaacacaactcccatcacgggcaaca
acgaaggcggcccccagagctaccaccct-------------------------------
--------------------------------------cagaacaaagacaaaatcgaca
gcccacaaaagaaacatcccaagtacagtctccagaacacaattcccatcacgagcaaca
acgaaggcggcccccagagccaccaccctccgcacgagcagcgcaacaaggagaccaact
gcaacatcagtccagtccgacagcagcaccacagctcaaaaccatgaagaaacaggttca
gtgaacccacaggcatctgtaagcacaatgcaa--------------------aaatag-
--------------------------
>HMPV/A/CHN/MN944070.1/2018
tttagaaatgcttctttaatcctcataggaataactgctatgagcatagccctcaatatc
tatctgatcataaactatacaatacaaaaaactgcatctgaatcagaacaccatactagc
tctccacccacagaatccaacaaagaaacttcaacaatccctatagataacccagacatc
aatccaagctcacagcttccaactcaacagtccacagaaagccccacactcaactccgca
gcctcgatgagcccatcagaaacagagccaacatcaacatcagacacaacaaatcgtctg
tcctctgtagacagatccacaacacaaccaagtgaaagcagaacaaagacaaaatcgaca
gcccacagaagaaacatcccaagtacagtctccagaacacaactcccatcacgggcaaca
acgaaggcggcccccagagctaccaccct-------------------------------
--------------------------------------cagaacaaagacaaaatcgaca
gcccacaaaagaaacatcccaagtacagtctccagaacacaattcccatcacgagcaaca
acgaaggcggcccccagagccaccaccctccgcacgagcagcgcaacaaggagaccaact
gcaacatcagtccagtccgacagcagcaccacagctcaaaaccatgaagaaacaggttca
gtgaacccacaggcatctgtaagcacaatgcaa--------------------aaatag-
--------------------------
>HMPV/A/CHN/MN944072.1/2018
tttagaaatgcttctttaatcctcataggaataactgctatgagcatagccctcaatatc
tatctgatcataaactatacaatacaaaaaactgcatctgaatcagaacaccatactagc
tctccacccacagaatccaacaaagaaacttcaacaatccctatagataacccagacatc
aatccaagctcacagcttccaactcaacagtccacagaaagccccacactcaactccgca
gcctcgatgagcccatcagaaacagagccaacatcaacatcagacacaacaaatcgtctg
tcttctgtagacagatccacaacacaaccaagtgaaagcagaacaaagacaaaatcgaca
gcccacagaagaaacatcccaagtacagtctccagaacacaactcccatcacgggcaaca
acgaaggcggcccccagagctaccaccct-------------------------------
--------------------------------------cagaacaaagacaaaatcgaca
gcccacaaaagaaacatcccaagtacagtctccagaacacaattcccatcacgagcaaca
acgaaggcggcccccagagccaccaccctccgcacgagcagcgcaacaaggagaccaact
gcaacatcagtccagtccgacagcagcaccacagctcaaaaccatgaagaaacaggttca
gtgaacccacaggcatctgcaagcacaatgcaa--------------------aaatag-
--------------------------
>HMPV/A/CHN/MN944082.1/2019
tttagaaatgcttctttaatcctcataggaataactgctatgagcatagccctcaatatc
tatctgatcataaactatacaatacaaaaaactgcatctgaatcagaacaccatactagc
tctccacccacagaatccaacaaagaaacttcaacaatccctatagataacccagacatc
aatccaagctcacagcttccaactcaacagtccacagaaagccccacactcaactccgca
gcctcgatgagcccatcagaaacagagccaacatcaacatcagacacaacaaatcgtctg
tcctctgtagacagatccacaacacaaccaagtgaaagcagaacaaagacaaaatcgaca
gcccacagaagaaacatcccaagcacagtctccagaacacaactcccatcacgggcaaca
acgaaggcggcccccagagctaccaccct-------------------------------
--------------------------------------cagaacaaagacaaaatcgaca
gcccacaaaagaaacatcccaagtacagtctccagaacacaattcccatcacgagcaaca
acgaaggcggcccccagagccaccaccctccgcacgagcagtgcaacaaggagaccaact
gcaacatcagtccagtccgacagcagcaccacagctcaaaaccatgaagaaacaggctca
gtgaacccacaggcatctgcaagcacaatgaaa--------------------aaatag-
--------------------------
>HMPV/A/JPN/LC466038.1/2018
tttagaaatgcttctttaatcctcataggaataactgctatgagtatagccctcaatatc
tatctgatcataaactacacaatacaaaaaactgcatctgaatcagaacaccatactagc
tctccacccacagaatccaacaaagaaacttcaacaatccctatagacaacccagacatc
aatccaagctcacagcttccaactcaacagtccacagaaagccccacactcaactccgca
gcctcgatgagcccatcagaaacagagccaacatcaacatcagacacaacaaatcgtctg
tcctttgtagacagatccacaacacaaccaagtgaaagcagaacgaagacaaaatcgaca
gcccacagaagaaacatcccaagtacagtctccagaacacaattcccatcacaggcaaca
acgaaggcggcccccagagccaccaccct-------------------------------
--------------------------------------cagaacaaagacaaaatcgaca
gcccacagaagaaacatcccaagtacagtctccagaacacaattcccatcacgggcaaca
acgaaggcggcccccagagccaccaccctccgcacgagcagcgcaacaaggagaccaact
gcaacatccgtccagtccgacagcagcaccacagctcaaaaccatgaagaaacaggctca
gtgaacccacaggcatctgcaagcacaatgcaa--------------------aaatag-
--------------------------
>HMPV/A/JPN/LC466041.1/2018
tttagaaatgcttctttaatcctcataggaataactgctatgagtatagccctcaatatc
tatctgatcataaactacacaatacaaaaaactgcatctgaatcagaacaccatactagc
tctccacccacagaatccaacaaagaaacttcaacaatccctatagataacccagacatc
aatccaagctcacagcttccaactcaacagtccacagaaagccccacactcaactccgca
gcctcgatgagcccatcagaaacagagccaacatcaacatcagacacaacaaatcgtctg
tcctctgtagacagatccacaacacaaccaagtgaaagcagaacaaagacaaaatcgaca
tcccacagaagaaacatcccaagtacagtctccagaacacaattcccatcacgggcaaca
acgaaggcggcccccagagccaccaccct-------------------------------
--------------------------------------cagaacaaagacaaaatcgaca
gcccacagaagaaacatcccaagtacagtctccagaacacaattcccatcacgggcaaca
acgaaggcggcccccagagccgccaccctccgcacgagcagcgcaacaaggagaccaact
gcaacatcagtccagtccgacagcagcaccacagctcaaaaccatgaagaaacaggttca
gtgaacccacaggcatctgcaagcacaatgcaa--------------------aaatag-
--------------------------
>HMPV/A/JPN/LC466056.1/2018
tttagaaatgcttctttaatcctcataggaataactgctatgagcatagccctcaatatc
tatctgatcataaactacacaatacaaaaaactgcatctgaatcagaacaccatactggc
tctccacccacagaacccaacaaagaaacctcaacaatccctatagataacccagacatc
aatccaagctcacagcctccaactcaacagtccacagaaagccccacactcaactccgca
gcctcgatgagcccatcagaaacagagccaacatcaacattagacacaacaaatcgtctg
ttctctgtagacagatccacaacacaaccaagtgaaagcagaacaaagacaaaatcgaca
tcccacagaagaaacatcccaagtacagtctccagaacacaattcccatcacgggcaaca
acgaaggcggcccccagagccaccaccct-------------------------------
--------------------------------------cagaacaaagacaaaatcgaca
gcccacagaagaaacatcccaagtacagtctccagaacacaattcccatcacgggcaaca
acgaaggcagccctcagagccgccaccctccgcacgagcagcgcaacaaggagaccaact
gcaacatcagtccagtccgacagcagcaccacagctcaaaaccatgaagaaacaggttca
gtgaacccacaggcatctgcaagcacaatgcaa--------------------aaatag-
--------------------------
>HMPV/A/JPN/LC466045.1/2018
tttagaaatgcttctttaatcctcataggaataactgctatgagtatagccctcaatatc
tatctgatcataaactacacaatacaaaaaactgcatctgaatcagaacaccatactagc
tctccacccacagaatccaacaaagaaacttcaacaatccctatagataacccagacatc
aatccaagctcacagcttccaactcaacagtccacagaaagccccacactcaactccgca
gcctcgatgagcccatcagaaacagagccaacatcaacatcagacacaacaaatcgtctg
tcctctgtagacagatccacaacacaaccaagtgaaagcagaacaaagacaaaatcgaca
gcccacagaagaaacatcccaagcacagtctccagaacacaactcccatcacgggcaaca
acgaaggcggcccccagagccaccaccct-------------------------------
--------------------------------------cagaacaaagacaaagtcgaca
gcccacagaagaaacatcccaagtacagtctccagaacacaattcccatcacgggcaaca
acgaaggcggcccccagagccaccaccctccgcacgagcagcgcaacaaggagaccaact
gcaacatcagtccagcccgacagcagcaccacagctcaaaaccacgaagaaacaagttca
gtgaacccacaggcatctgtaagcacaatgcaa--------------------aaatag-
--------------------------
>HMPV/A/JPN/LC466046.1/2018
tttagaaatgcttctttaatcctcataggaataactgctatgagtatagccctcaatatc
tatctgatcataaactacacaatacaaaaaactgcatctgaatcagaacaccacactagc
tctccacccacagaatccaacaaagaaacttcaacaatccctatagataacccagacatc
aatccaagctcacagcttccaactcaacagtccacagaaagccccacactcaactccgca
gcctcgatgagcccatcagaaacagagccaacatcaacatcagacacaacaaatcgtctg
tcctctgtagacagatccacaacacaaccaagtgaaagcagaacaaagacaaaatcgaca
gcccacagaagaaacatcccaagtacagtctccagaacacaattcccatcacgggcaaca
acgaaggcggcccccagagccaccaccct-------------------------------
--------------------------------------cagaacaaagacaaagtcgaca
gcccacagaagaaacatcccaagtacagtctccagaacacaattcccatcacgggcaaca
acgaaggcggcccccagagccaccaccctccgcacgagcagcgcaacaaggagaccaact
gcaacatcagtccagcccgacagcagcaccacagctcaaaaccacgaagaaacaagttca
gtgaacccacaggcatctgcaagcacaatgcaa--------------------aaatag-
--------------------------
>HMPV/A/JPN/LC466052.1/2018
tttagaaatgcttctttaatcctcataggaataactgctatgagtatagccctcaatatc
tatctgatcataaactacacaatacaaaaaactgcatctgaatcagaacaccatactagc
tctccacccacagaatccaacaaagaaacttcaacaatccctatagataacccagacatc
aatccaagctcacagcttccaacccaacagtccacagaaagccccacactcaactccgca
gcctcgacgagcccatcagaaacagagccaacatcaacatcagacacaacaaatcgtctg
tcctctgtagacagatccacaacacaaccaagtgaaagcagaacaaagacaaaatcgaca
gcccacagaagaaacatcccaagtacagtctccagaacacaattcccatcacgggcaaca
acgaaggcggcccccagagccaccaccct-------------------------------
--------------------------------------cagaacaaagacaaagtcgaca
gcccacagaagaaacatcccaagtacagtctccagaacacaacccccatcacgggcaaca
acgaaggcggcccccagagccaccaccctccgcacgagcagcgcaacaaggagaccaact
gcaacatcagtccagcccgacagcagcaccacagctcaaaaccacgaagaaacaagttca
gtgaacccacaggcatctgtaagcacaatgcaa--------------------aaatag-
--------------------------
>HMPV/A/JPN/LC466053.1/2018
tttagaaatgcttctttaatcctcataggaataactgctatgagtatagccctcaatatc
tatctgatcataaactacacaatacaaaaaactgcatctgaatcagaacaccatactagc
tctccacccacagaatccaacaaagaaacttcaacaatccctatagataacccagacatc
aatccaagctcacagcttccaacccaacagtccacagaaagccccacactcaactccgca
gcctcgacgagcccatcagaaacagagccaacatcaacatcagacacaacaaatcgtctg
tcctctgtagacagatccacaacacaaccaagtgaaagcagaacaaagacaaaatcgaca
gcccacagaagaaacatcccaagtacagtctccagaacacaattcccatcacgggcaaca
acgaaggcggcccccagagccaccaccct-------------------------------
--------------------------------------cagaacaaagacaaagtcgaca
gcccacagaagaaacatcccaagtacagtctccagaacacaacccccatcacgggcaaca
acgaaggcggcccccagagccaccaccctccgcacgagcagcgcaacaaggagaccaact
gcaacatcagtccagcccgacagcagcaccacagctcaaaaccacgaagaaacaagttca
gtgaacccacaggcatctgtaagcacaatgcaa--------------------aaatag-
--------------------------
>HMPV/A/JPN/LC466058.1/2019
tttagaaatgcttctttaatcctcataggaataactgctatgagtatagccctcaatatc
tatctgatcataaactacacaatacaaaaaactgcatctgaatcagaacaccatactagc
tctccacccacagaatccaacaaagaaacttcaacaatccctatagataacccagacatc
aatccaagctcacagcttccaacccaacagtccacagaaagccccacactcaactccgca
gcctcgacgagcccatcagaaacagagccaacatcaacatcagacacaacaaatcgtctg
tcctctgtagacagatccacaacacaaccaagtgaaagcagaacaaagacaaaatcgaca
gcccacagaagaaacatcccaagtacagtctccagaacacaattcccatcacgggcaaca
acgaaggcggcccccagagccaccaccct-------------------------------
--------------------------------------cagaacaaagacaaagtcgaca
gcccacagaagaaacatcccaagtacagtctccagaacacaacccccatcacgggcaaca
acgaaggcggcccccagagccaccaccctccgcacgagcagcgcaacaaggagaccaact
gcaacatcagtccagcccgacagcagcaccacagctcaaaaccacgaagaaacaagttca
gtgaacccacaggcatctgtaagcacaatgcaa--------------------aaatag-
--------------------------
>HMPV/A/JPN/LC466059.1/2019
tttagaaatgcttctttaatcctcataggaataactgctatgagtatagccctcaatatc
tatctgatcataaactacacaatacaaaaaactgcatctgaatcagaacaccatactagc
tctccacccacagaatccaacaaagaaacttcaacaatccctatagataacccagacatc
aatccaagctcacagcttccaacccaacagtccacagaaagccccacactcaactccgca
gcctcgacgagcccatcagaaacagagccaacatcaatatcagacacaacaaatcgtctg
tcctctgtagacagatccacaacacaaccaagtgaaagcagaacaaagacaaaatcgaca
gcccacagaagaaacatcccaagtacagtctccagaacacaattcccatcacgggcaaca
acgaaggcggcccccagagccaccaccct-------------------------------
--------------------------------------cagaacaaagacaaagtcgaca
gcccacagaagaaacatcccaagtacagtctccagaacacaacccccatcacgggcaaca
acgaaggcggcccccagagccaccaccctccgcacgagcagcgcaacaaggagaccaact
gcaacatcagtccagcccgacagcagcaccacagctcaaaaccacgaagaaacaagttca
gtgaacccacaggcatctgtaagcacaatgcaa--------------------aaatag-
--------------------------
>HMPV/A/JPN/LC466060.1/2019
tttagaaatgcttctttaatcctcataggaataactgctatgagtatagccctcaatatc
tatctgatcataaactacacaatacaaaaaactgcatctgaatcagaacaccatactagc
tctccacccacagaatccaacaaagaaacttcaacaatccctatagataacccagacatc
aatccaagctcacagcttccaacccaacagtccacagaaagccccacactcaactccgca
gcctcgacgagcccatcagaaacagagccaacatcaatatcagacacaacaaatcgtctg
tcctctgtagacagatccacaacacaaccaagtgaaagcagaacaaagacaaaatcgaca
gcccacagaagaaacatcccaagtacagtctccagaacacaattcccatcacgggcaaca
acgaaggcggcccccagagccaccaccct-------------------------------
--------------------------------------cagaacaaagacaaagtcgaca
gcccacagaagaaacatcccaagtacagtctccagaacacaacccccatcacgggcaaca
acgaaggcggcccccagagccaccaccctccgcacgagcagcgcaacaaggagaccaact
gcaacatcagtccagcccgacagcagcaccacagctcaaaaccacgaagaaacaagttca
gtgaacccacaggcatctgtaagcacaatgcaa--------------------aaatag-
--------------------------
>HMPV/A/JPN/LC466050.1/2018
tttagaaatgcttctctaatcctcataggaataactgctatgagtatagccctcaatatc
tatctgatcataaactacacaatacaaaaaactgcatctgaatcagaacaccatactagc
tctccacccacagaatccaacaaagaaacctcaacaatccctatagacaacccagacatc
aatccaagctcacagcttccaactcaacagtccatagaaagccccacactcaactccgca
gcctcggtgagcccatcagaaacagagccaacatcaacatcagacacaacaaatcgtctg
tcctctgtagacagatccacaacacaaccaagtgaaagcagaacaaagacaaaatcgaca
gcccacagaagaaacatcccaagtacagtctccagaacacaattcccatcacgggcaaca
acgaaggcggcccccagagccaccaccct-------------------------------
--------------------------------------cagaacaaagacaaaatcgaca
gcccacagaagaaacatcccaagtacagtctccagaacacaattcccatcacgggcaaca
acgaaagcggcccccagagccaccaccctccgcacgagcagcgcaacaaggagaccaact
gcaacatcagtccagtccgacagcagcgccacagctcaaaaccatgaagaaacaggttca
gtgaacccacaggcatctgcaagcacaatgcaa--------------------aaatag-
--------------------------
>HMPV/A/JPN/LC466049.1/2018
tttagaaatgcttctttaatcctcataggaataactgctatgagtatagccctcaatatc
tatctgatcataaactacacaatacaaaaaactgcatctgaatcagaacaccatactagc
tctccacccacagaatccaacaaagaaacttcaacaatccctatagacaacccagacatc
aatccaagctcacagcttccaactcaacagtccacagaaagccccacactcaactccaca
gcctcggtgaacccatcagaaacagagccaacatcaacatcagacacaacaaatcgtctg
tcctctgtagacagatccacaacacaaccaagtgaaagcagaacaaagacaaaatcgaca
gcccacagaagaaacatcccaagtacagtctccagaacacaattcccatcacgggcaaca
acgaaggcggctcccagagccaccaccct-------------------------------
--------------------------------------cagaacaaagacaaaatcggca
gcccacagaagaaacatcccaagtacagtctccagaacacaattcccatcacaggcaaca
acgaaggcggcccccagagccaccaccctccgcacgagcagcgcaacaaggagaccaact
gcaacatcagtccagtccgacagcagtgccacagctcaaaaccatgaagaaacaggttca
gtgaacccacaggcatccgcaagcacaatgcaa--------------------aaatag-
--------------------------
>HMPV/A/JPN/LC466044.1/2018
tttaggaatgcttctttaatcctcataggaataactgctatgagtatagccctcaatatc
tatctgatcataaactacacaatacaaaaaactgcatctgaatcagaacaccatactagc
tctccacccacagaatccaacaaagaaacttcaacaatccctatagacaacccagacatc
aatccaagctcacagcttccaactcaacagtccacagaaagccccacactcaactccgca
gcctcggtgagcccatcagaaacagagccaacatcaacatcagacacaacaaatcgtctg
ccctctgtagacagatccacaacacaaccaagtgaaagcagagcaaagacaaaatcgaca
gcccacagaagaaacatcccaagtacagtctccagaacacaattcccatcacgggcaaca
acgaaggtggcccccagagccaccaccct-------------------------------
--------------------------------------cagaacaaaaacaaaatcgaca
gcccacagaagaaacatcccaagtacagtctccagaacacaattcccatcacgggaaaca
acgaaggcggcccccagagccaccaccctccgcacgagcagcgcaacaaggagaccaact
gcaacatcagtccagtccgacagcagcgccacagctcaaaaccatgaagaaacaggttca
gtgaacccacaggcatctgcaagcacaatgcaa--------------------aaatag-
--------------------------
>HMPV/A/CHN/MK450165.1/2017
tttagaaatgcttctttaatcctcataggaataactgctatgagcatagccctcaatatc
tatctgatcataaactatacaatacaaaaaactgcatctgaatcagaacaccatactagc
tctccacccacagaatccaacaaagaaacttcaacaatccctatagataacccagacatc
aatccaagctcacagcttccaactcaacagtccacagaaagccccacactcaactccgca
gcctcgatgagcccatcagaaacagagccaacatcaacatcagacacaacaaatcgtctg
tcctctgcagacagatccacaacacaaccaagtgaaagcagaacaaagacaaaatcgaca
gcccacagaagaaacatcccaagtacagtctccagaacacaactcccatcacgggcaaca
acgaaggcggcccccagagccaccacccc-------------------------------
--------------------------------------cagaacaaagacaaaatcgaca
gcccacaaaagaaacatcccaagtacagtctccagaacacaattcccatcacgggcaaca
acgaaggcggcccccagagccaccaccctccgcacgagcagcgcaacaaggagaccaact
gcaacatcagtccagtccgacagcagcaccacagctcaaaaccatgaagaaacaggttca
gtgaacccacaggcatctgcaagc------------------------------------
--------------------------
>HMPV/A/CHN/MN745085.1/2017
tttagaaatgcttctttaatcctcataggaataactgctatgagtatagccctcaatatc
tatctgatcataaactacacaatacaaaaaactgcatctgaatcagaacaccatactagc
tctccacctacagaatccaacaaagaaacttcaacaatccctatagacaactcagatatc
aatttaagctcacagcttccaactcaacagtccacagaaagccccacactcaactccgca
gcctcggtgagcccatcagaaacagagccaacatcaacatcagacgcaacagatcgtctg
tcctctgtagacagatccacaacacaatcaagtgaaagcagaacaaagacaaaatcgaca
gcccacagaagaaacatcccaagtacagtctccagaacacaattcccatcacgggcaaca
acgaaggcggcccccagagccaccaccct-------------------------------
--------------------------------------cagaacaaagacaaaatcgaca
gcccacagaagaaacatcccaagtacagtctccagaacacaattcccatcacgggcaaca
acgaaggcggcccccagagccaccaccctccgcacgagcagcgcaacaaggagaccaact
gcaacatcagtccagtctgacagcagcgccacagctcaaaaccatgaagaaacaagttca
gtgaactcacaggcatccgcaagcacaatgtaa--------------------aaatagc
acaccaacattgtaaaaacaaattag
>HMPV/A/JPN/LC360498.1/2017
tttaggaatgcttctttaatcctcataggaataactgctatgagtatagccctcaatatc
tatctgatcataaactacacaatacaaaaaactgcatctgaatcagaacaccatactagc
tctccacccacagaatccaacaaagaaacttcaacaatccctatagacaacccagacatc
aatccaagctcacagctttcaactcaacagtccacagaaagccccacactcaactccgca
gcttcggtgagcccatcagaaacagagccaacatcaacatcagacacaacagatcgtctg
tcctctgtagacagatccacaacacaatcaagtgaaagcagaacaaagacaaaatcaaca
gcccacagaagaaacatcccaagtacagtctccagaacacaattcccatcacgggcaaca
acgaaggcggcccccagagccaccaccct-------------------------------
--------------------------------------cagaacaaagacaaaatcgaca
gcccacagaagaaacatcccaagtacagtctccagaacacaattcccatcacgggcaaca
acgaaggcggcccccaaagccaccaccctccgcacgagcagcgcaataaggagaccaact
gcaacatcagtccagtctgacagcagcgctacagctcaaaaccatgaagaaacaagttca
gtgaacccacaggcatctgtaagcacaatgcaa--------------------aaatag-
--------------------------
>HMPV/A/JPN/LC466040.1/2018
tttaggaatgcttctttaatcctcataggaataactgctatgagtatagccctcaatatc
tatctgatcataaactacacaatacaaaaaactgcatctgaatcagaacaccatactagc
tctccacccacagaatccaacaaagaaacttcaacaatccctatagacaacccagacatc
aatccaagctcacagctttcaactcaacagtccacagaaagccccacactcaactccgca
gcttcggtgagcccatcagaaacagagccaacatcaacatcagacacaacagatcgtctg
tcctctgtagacagatccacaacacaatcaagtgaaagcagaacaaagacaaaatcaaca
gcccacagaagaaacatcccaagtacagtctccagaacacaattcccatcacgggcaaca
acgaaggcggcccccagagccaccaccct-------------------------------
--------------------------------------cagaacaaagacaaaatcgaca
gcccacagaagaaacatcccaagtacagtctccagaacacaattcccatcacgggcaaca
acgaaggcggcccccaaagccaccaccctccgcacgagcagcgcaataaggagaccaact
gcaacatcagtccagtctgacagcagcgctacagctcaaaaccatgaagaaacaagttca
gtgaacccacaggcatctgtaagcacaatgcaa--------------------aaatag-
--------------------------
>HMPV/A/CHN/MN944067.1/2018
tttaggaatgcttctttaatcctcataggaataactgctatgagtatagccctcaatatc
tatctgatcataaactacacaatacaaaaaactgcatctgaatcagaacaccatactagc
tctccacccacagaatccaacaaagaaacttcaacaatccctatagacaacccagacatc
aatccaagctcacagcttccaactcaacagtccacagaaagccccacactcaactccgca
gcttcggtgagcccatcagaaacagagccaacatcaacatcagacacaacagatcgtctg
tcctctgtagacagatccacaacacaatcaagtgaaagtagaacaaagacaaaatcaaca
gcccacagaagaaacatcccaagtacagtctccagaacacaattcccatcacgggcaaca
acgaaggcggctcccagagccaccaccct-------------------------------
--------------------------------------cagaacaaagacaaaatcgaca
gcccacagaagaaacatcccaagtacagtctccagaacacaactcccatcacgggcaaca
acgaaggtggcccccaaagccaccaccctccgcacgagcagcgcaataaggagaccaact
gcaacatcagtccagtctgacagcagcgctacagctcaaaaccatgaagaaacaagttca
gtgaacccacaggcatctgtaagcacaatgcaa--------------------aaatag-
--------------------------
>HMPV/A/CHN/MN944063.1/2018
tttagaaatgcttctttaatcctcataggaataactgctatgagtatagccctcaatatc
tatctgatcataaactacacaatacaaaaaactgcatctgaatcagaacaccatactagc
tctccacccacagaatccaacaaagaaacttcaacaatccctatagacaacccagacatc
aatccaagctcacagcttccaactcaacagtccacagaaagccccacacttgactccgca
gcctcggtgagcccatcagaaacagagccaacatcaacatcagacacaacaaatcgtctg
tcctctgtagacagatccacaacacaaccaagtgaaagcagaacaaagacaaaatcgaca
gcccacagaagaaacatcccaagtacagtctccagaacacaattcccatcacgggcaaca
acgaaggcggcccccagagccaccaccct-------------------------------
--------------------------------------cagaacaaagacaaaatcgaca
gcccatagaagaaacatcccaagtacagtctccagaacacaattcccatcacgggcaaca
acgaaggcggcccccagagccaccaccctccgcacgagcagcgcaacaagaagaccaact
gcaacatcagtccagtccgacagtagcgccacagctcaaaaccatgaagaaacaggttca
gtgaacccacaggcatctgtaagcacaatgcaa--------------------aaatag-
--------------------------
>HMPV/A/CHN/MN944083.1/2019
tttagaaatgcttctttaatcctcataggaataactgctatgagtatagccctcaatatc
tatctgatcataaactacacaatacaaaaaactgcatctgaatcagaacaccatactagc
tctccacccacagaatccaacaaagaaacttcaacaatccctatagacaacccagacatc
aatccaagctcacagcttccaactcaacagtccacagaaagccccacacttgactccgca
gcctcggtgagcccatcagaaacagagctaacatcaacatcagacacaacaaatcgtctg
tcctctgtagacagatccacaacacaaccaagtgaaagcagaacaaagacaaaatcgaca
gcccacagaagaaacatcccaagtacagtctccagaacacaattcccatcacgggcaaca
atgaaggcggcccccagagccaccaccct-------------------------------
--------------------------------------cagaacaaagacaaaatcgaca
gcccatagaagaaacatcccaagtacagtctccagaacacaattcccatcacgggcaaca
acgaaggcggcccccagagccaccaccctccgcacgagcagcgcaacaagaagaccaact
gcaacatcagtccagtccgacagcagcgccacagctcaaaaccatgaagaaacaggttca
gtgaacccacaggcatctgtaagcacaatgcaa--------------------aaatag-
--------------------------
>HMPV/A/CHN/MN944074.1/2019
tttagaaatgcttctttaatcctcataggaataactgctatgagtatagccctcaatatc
tatctgatcataaactacacaatacaaaaaactgcatctgaatcagaacaccatactagc
tctccacccacagaatccaacaaagaaacttcaacaatccctatagacaacccagacatc
aatccaagctcacagcttccaactcaacagtccacagaaagctccacacttgactccgca
gcctcggtgagcccatcagaaacagagccaacatcaacatcagacacaacaaatcgtctg
tcctctgcagacagatccacaacacaaccaagtgaaagcagaacaaagacaaaatcgaca
gcccacagaagaaacatcccaagtacagtctccagaacacaattcccatcacgggcaaca
acgaaggcggcccccagagccaccaccct-------------------------------
--------------------------------------cagaacaaagacaaaatcgaca
gcccatagaagaaacatcccaagtacagtctccagaacacaactcccatcacgggcaaca
acgaaggcggcccccagagccaccaccctccgcacgagcagcgcaacaagaagaccaact
gcaacatcagtccagtccgacagcagcgccacagctcaaaaccatgaagaaacaggctca
gtgaacccacaggcatctgcaagcacagtgcaa--------------------aaatag-
--------------------------
>HMPV/A/CHN/MN944078.1/2019
tttagaaatgcttctttaatcctcataggaataactgctatgagtatagccctcaatatc
tatctgatcataaactacacaatacaaaaaactgcatctgaatcagaacaccatactagc
tctccacccacagaatccaacaaagaaacttcaacaatccctatagacaacccagacatc
aatccaagctcacagcttccaactcaacagtccacagaaagctccacacttgactccgca
gcctcggtgagcccatcagaaacagagccaacatcaacatcagacacaacaaatcgtctg
tcctctgcagacagatccacaacacaaccaagtgaaagcagaacaaagacaaaatcgaca
gcccacagaagaaacatcccaagtacagtctccagaacacaattcccatcacgggcaaca
acgaaggcggcccccagagccaccaccct-------------------------------
--------------------------------------cagaacaaagacaaaatcgaca
gcccatagaagaaacatcccaagtacagtctccagaacacaattcccatcacgggcaaca
acgaaggcggcccccagagccaccaccttccgcacgagcagcgcaacaagaagaccaact
gcaacatcagtccagtccgacagcagcgccacagctcaaaaccatgaagaaacaggctca
gtgaacccacaggcatctgcaagcacagtgcaa--------------------aaatag-
--------------------------
>HMPV/A/CHN/MN944079.1/2019
tttagaaatgcttctttaatcctcataggaataactgctatgagtatagccctcaatatc
tatctgatcataaactacacaatacaaaaaactgcatctgaatcagaacaccatactagc
tctccacccacagaatccaacaaagaaacttcaacaatccctatagacaacccagacatc
aatccaagctcacagcttccaactcaacagtccacagaaagctccacacttaactccgca
gcctcggtgagcccatcagaaacagagccaacatcaacatcagacacaacaaatcgtctg
tcctctgcagacagatccacaacacaaccaagtgaaagcagaacaaagacaaaatcgaca
gcccacagaagaaacatcccaagtacagtctccagaacacaattcccatcacgggcaaca
acgaaggcggcccccagagccaccaccct-------------------------------
--------------------------------------cagaacaaagacaaaatcgaca
gcccatagaagaaacatcccaagtacagtctccagaacacaattcccatcacgggcaaca
acgaaggcggcccccagagccaccaccctccgcacgagcagcgcaacaagaagaccaact
gcaacatcagtccagtccgacagcagcgccacagctcaaaaccatgaagaaacaggctca
gtgaacccacaggcatctgcaagcacagtgcaa--------------------aaatag-
--------------------------
>HMPV/A/CHN/MN944075.1/2019
tttagaaatgcttctttaatcctcataggaataactgctatgagtatagccctcaacatc
tatctgatcataaactacacaatacaaaaaactgcatctgaatcagaacaccacactagc
tctccacccacagaatccaacaaagaaacttcaacaatccctatagacaacccagacatc
aatccaagctcacagcttccaactcaacagtccacagaaagctccacacttgaccccgca
gcctcggtgagcccatcagaaacagagccaacatcaacatcagacacaacaaatcgtctg
tcctctgcagacagatccacaacacaaccaagtgaaagcagaacaaagacaaaatcgaca
gcccacagaagaaacatcccaagcacagtctccagaacacaactcccatcacgggcaaca
acgaaggcggcccccagagccaccaccct-------------------------------
--------------------------------------cagaacaaagacaaaatcgaca
gcccacagaagaaacatcccaagtacagtctccagaacacaactcccatcacgggcaaca
acgaaggcggcccccagagccaccaccttccgcacgagcagcgcaacaagaagaccaact
gcaacatcagtccagtccgacagcagcgccacagctcaaaaccatgaagaaacaggctca
gtgaacccacaggcatctgcaagcacagtgcaa--------------------aaatag-
--------------------------
>HMPV/A/CHN/MN944084.1/2019
tttagaaatgcttctttaatcctcataggaataactgctatgagtatagccctcaatatc
tatctgatcataaactacacaatacaaaaaactgcatctgaatcagaacaccatactagc
tctccacccacagaatccaacaaagaaacttcaacaatccctatagacaacccagacatc
aatccaagctcacagcttccaactcaacagtccacagaaagctcaacacttgactccgca
gcctcggtgagcccatcagaaacagagccaacatcaacatcagacacaacaaatcgtctg
tcctctgcagacagatccacaacacaaccaagtgaaagcagaacaaagacaaaatcgaca
gcccacagaagaaacatcccaagtacagtctccagaacacaactcccatcacgggcaaca
acgaaggcggcccccagagccaccaccct-------------------------------
--------------------------------------cagaacaaagacaaaatcgaca
gcccatagaagaaacatcccaagcacagtctccagaacacaactcccatcacgggcaaca
acgaaggcggcccctagagccaccaccttccgcacgagcagcgcaacaagaagaccaact
gcaacatcagtccagtccgacagcagcaccacagctcaaaaccatgaagaaacaggctca
gtgaacccacaggcatctgcaagcacagtgcaa--------------------aaatag-
--------------------------
>HMPV/A/CHN/MN944073.1/2018
tttagaaatgcttctttaatcctcataggaataactgctatgagtatagccctcaatatc
tatctgatcataaactacacaatacaaaaaactgcatctgaatcagaacaccatactagc
tctccacccacagaatccaacaaagaaacttcaacaatccctatagacaacccagacatc
aatccaagctcacagcttccaactcaacagtccacagaaagctccacacttgactccgca
gcctcgatgatcccatcagaaacagagccaacatcaacatcagacacaacaaatcgtctg
tcctctgtagacagatccacaacacaaccaagtgaaagcagaacaaagacaaaatcgaca
gcccacagaagaaacatcccaagtacagtctccagaacacaattcccatcacgggcaaca
acgaaggcggcccccagagccaccaccct-------------------------------
--------------------------------------cagaacaaagacaaaatcgaca
gcccatagaagaaacatcccaagtacagtctccagaacacaattcccatcacgggcaaca
acgaaggcggcccccagagccaccaccctccgcacgagcagcgcaataagaagaccaact
gcaacatcagtccagtccgacagcagcgtcacagctcaaaaccatgaagaaacaggttca
gtgaacccacaggcatctgtaagcacagtgcaa--------------------aaatag-
--------------------------
>HMPV/A/CHN/MN944080.1/2019
tttagaaatgcttctttaatcctcataggaataactgctatgagtatagccctcaatatc
tatctgatcataaactacacaatacaaaaaactgcatctgaatcagaacaccatactagc
tctccacccacagaatccaacaaagaaacttcaacaatccctatagacaacccagacatc
aatccaagctcacagcttccaactcaacagtccacagaaagccccacacctgactccgca
gcctcagtgagcccatcagaaacagagccaacatcaacatcagacacaacaaatcgtctg
tcctctgtagacagatccacaacacaaccaagtgaaagcggaacaaagacaaaatcgaca
gcccacagaagaaacatcccaagtacagtctccagaacacaattcccatcatgggcaaca
acgaaggcggcccccagagccaccaccct-------------------------------
--------------------------------------cagaacaaagacaaaatcgaca
gcccatagaagaaacatcctaagtacagtctccagaacacaattcccatcacgggcaaca
acgaaggcggcccccagagccaccaccctccgcacgagcagcgcaacaaggagaccaact
gcaacatcagtccagtccgacagcagcaccacagctcaaaaccatgaagaaacaggttca
gtgaacccacaggcatctgcaagcacaatgcaa--------------------aaatag-
--------------------------
>HMPV/A/CHN/MN944081.1/2019
tttagaaatgcttctttaatcctcataggaataactgctatgagtatagccctcaatatc
tatctgatcataaactacacaatacaaaaaactgcatctgaatcagaacaccatactagc
tctccacccacagaatccaacaaagaaacttcaacaatccctatagacaacccagacatc
aatccaagctcacagcttccaactcaacagtccacagaaagccccacacctgactccgca
gcctcagcgagcccatcagaaacagagccaacatcaacatcagacacaacaaatcgtctg
tcctctgtagacagatccacaacacaaccaagtgaaagcagaacaaagacaaaatcaaca
gcccacagaagaaacatcccaagtacagtctccagaacacaattcccatcatgggcaaca
acgaaggcggcccccagagccaccaccct-------------------------------
--------------------------------------cagaacaaagacaaaatcgaca
gcccatagaagaaacatcctaagtacagtctccagaacacaattcccatcacgggcaaca
acgaaggcggcccccagagccaccaccctccgtacgagcagcgcaacaaggagaccaact
gcaacatcagtccagtccgacagcagcgccacagctcaaaaccacgaagaaacaggttca
gtgaacccacaggcatctgcaagcacaatgcaa--------------------aaatag-
--------------------------
>HMPV/A/CHN/MN944085.1/2019
tttaggaatgcttctttaatcctcataggaataactgctatgagtatagccctcaatatc
tatctgatcataaactacacaatacaaaaaactgcatctgaatcagaacaccatactagc
tctccacccacagaatccaacaaagaaatttcaacaatccctatagacaacccagacatc
aatccaagctcacagcttccaactcaacagtccacagaaagccccacactcaactccgca
gcctcggtgagcccatcagaaacagagccaacatcaacatcagacacaacaaatcgtctg
ccctctgtagacagatccacaacacaaccaagtgaaagcagaacaaagacaaaatcgaca
gcccacagaagaaacatcccaagtacagtctccagaacacaattctcatcacgggcaaca
acgaaggcggcccccagagccaccaccct-------------------------------
--------------------------------------cagaacaaaaacaaaatcgaca
gcccacagaagaaacatcccaagtacagtctccagaacacaattcccatcacgggcaaca
acgaaggcggcccccagagccaccaccctccgcacgagcagcgcaacaaggagaccaacc
gcaacatcagtccagtccgacagcagcgccacagctcaaaaccatgaagaaacaggctca
gtgaacccacaggcatctgcaagcacaatgcaa--------------------aaatag-
--------------------------
>HMPV/A/ESP/MN617460.1/2016
---------------------------ggaataactgctatgagtatagccctcaatatc
tatctgatcataaactacacaatacaaaaaactgcatctgaatcagaacaccatactagc
tctccacccacagaatccaacaaagaaacttcaacaatccctatagacaacccagacatc
aatccaagctcacagctcccaactcaacagtccacagaaagccccacactcaactccgca
gcctcggtgagcccatcagaaacagagccaacatcaacatcagacacaacaaatcgtctg
ccctctgtagacagatccacaacacaaccaagtgaaagcagaacaaagacaaaatcgaca
gcccacagaagaaacatcccaagtacagtctccagaacacaattcccatcacgggcaaca
acgaaggcggcccccagagccaccaccct-------------------------------
--------------------------------------cagaacaaagacaaaatcgaca
gcccacagaaaaaacatcccaagtacagtctccagaacacaattcccatcacgggcaaca
acgaaggcggcccccagagccaccaccctccgcacgagcagcgcaacaaggagaccaact
gcaacatcagtccagtccgacagcagcgccacagctcaaaaccatgaagaaacaggttca
gtgaacccacaggcatctgtaagcacaatgcaa--------------------aaatag-
--------------------------
>HMPV/A/ESP/MN617512.1/2017
---------------------------ggaataactgctatgagtatagccctcaatatc
tatctgatcataaactacacaatacaaaaaactgcatctgaatcagaacaccatactagc
tctccacccacagaatccaacaaagaaacttcaacaatccctatagataacccagacatc
aatccaagctcacagcttccaactcaacagtccacagaaagctccacactcaactccgca
gcctcgatgagcccatcagaaacagagccaacatcaacatcagacacaacaaatcgtctg
tcctctgtagatagatccacaacacaaccaagtgaaagcagaacaaagacaaaatcgaca
gcccacagaagaaacatcccaagtacagtctccagaacacaattcccatcacgggcaaca
acgaaggcggcccccagagccaccaccct-------------------------------
--------------------------------------cagaacaaagacaaaatcgaca
gcccacagaagaaacatcccaagtacagtctccagaacacaattcccatcacgggcaaca
gcgaaggcggcccccagagccaccaccctccgcacgagcagcgcaacaaggagaccaact
gcaacatcagtccagtccgacagcagcaccatagctcaaaaccatgaagaaacaggttca
gtgaacccacaggcatctgtaagcacaatgcaa--------------------aaatag-
--------------------------
>HMPV/A/ESP/MN617546.1/2017
---------------------------ggaataactgctatgagtatagccctcaatatc
tatctgatcataagctacacaatacaaaaaactgcatctgaatcagaacaccatactagc
tctccacccacagaatccaacaaagaaacttcaacaatccctatagataacccagacatc
aatccaagctcacagcttccaactcaacagtccacagaaagccccacactcaactccgca
gcctcgatgagcccatcagaaacagagccaacatcaacatcagacacaacacatcgtctg
tcctctgtagacagatccacaacacaaccaagtgaaagcagaacaaagacaaaatcgaca
gcccacagaagaaacatcccaagtacagtctccagaacacaattcccatcacgggcaaca
acgaaggcggcccccagagccaccaccct-------------------------------
--------------------------------------cagaacaaagacaaaatcgaca
gcccacagaagaaacatcccaagtacagtctccagaacacaattcccatcacgggcaaca
acgaaggcggcccccagagccaccaccctccgcacgagcagcgcaacaaggagaccaact
gcaacatcagtccagtccgacagcagcaccacagctcaaaaccatgaagaaacaggttca
gtgaacccacaggcatctgcaagcacaatgcaa--------------------aaatag-
--------------------------
>HMPV/A/ESP/MN617569.1/2017
---------------------------ggaataactgctatgagtatagccctcaatatc
tatctgatcataaactacacaatacaaaaaactgcatctgaatcagaacaccatactagc
tctccacccacagaatccaacaaagaaacttcaacaatccctatagacaacccagacatc
aatccaagctcacagcttccaactcaacagtccacagaaagccccacactcaactccgca
gcctcgatgagcccatcagaaacagaaccaacatcaacatcagacacaacaaatcgtctg
ttctctgtagacagatccacaacacaaccaagtgaaagcagaataaagacaaagtcgaca
gcccacagaagaaacatcccaagtacagtctccagaacacaattcccatcacgggcaaca
acgaagacggcccccagagccaccaccct-------------------------------
--------------------------------------cagaacaaagacaaaatcgaca
gcccacagaagaaacatcccaagtacagtctccagaacacaattcccatcacaggcaaca
acgaaggcggcccccagagccaccaccctccgcacgagcagcgcaacaaggagaccaact
gcaacatcagtccagtccgacagcagtaccacagctcaaaaccatgaagaaacaggttca
gtgaacccacaggcatctgtaagcacaatgcaa--------------------aaatag-
--------------------------
>HMPV/A/ESP/MN617478.1/2016
---------------------------ggaataactgctatgagtatagccctcaatatc
tatctgatcataaactacacaatacaaaaaactgcatctgaatcagaacaccatactagc
tctccacctacagaatccaacaaagaaacttcaacaatccctatagacaacccagacatc
aatccaagctcacagcttccaactcaacagttcacagaaagctccacactcaactccgca
gcctcggtgagcccatcagaaacagagccaacatcaacatcagacacaacagatcgtctg
tcctctgtagacagatccacaacacaatcaagtgaaagcagaacaaaggcaaaatcgaca
gcccacagaagaaacatcccaagtacagtctccagaacacaattcccatcacgggcaaca
acgaaggcggcccccagagccaccaccct-------------------------------
--------------------------------------cagaacaaagacaaaatcgaca
gcccacagaagagacatcccaagtacagtctccagaacacaattcccatcacgggcaaca
acgaaggcggcccccagagccaccaccctccgcacgagcagcgcaataaggagaccaact
gcaacatcagtccagtctgacagcagcgctacagctcaaaaacatgaagaaacaagttca
gtgaacccacaggcatccgtaagcacaatgcaa--------------------aaatag-
--------------------------
>HMPV/A/ESP/MN617520.1/2017
---------------------------ggaataactgctatgagtatagccctcaatatc
tatctgatcataaactacacaatacaaaaaactgcatctgaatcagaacaccatactagc
tctccacctacagaatccaacaaagaaacttcaacaatccctatagacaacccagacatc
aatccaagctcacagcttccaactcaacagtccacagaaagccccacactcaactccgca
gcctcggtgagcccatcagaaacagagccaacatcaacatcagacacaacagatcgtctg
tcctctgtagacagatccacaacacaatcaagtgaaagcagaacaaaggcaaaatcgaca
gccctcagaagaaacatcccaagcacagtctccagaacacaattcccatcacgagcaaca
acgaaggcggcccccagagccaccaccct-------------------------------
--------------------------------------cagaacaaagacaaaatcgaca
gcccacagaagaaacatcccaagtacagtctccagaacacaattcccttcacgggcaaca
acgaaggcggcccccagagccaccaccctccgcacgagcagcgcaacaaggagaccaact
gcaacatcagtccagtctgacagcagcgctacagctcaaaaacatgaagaaacaagttca
gtgaacccacaggcatccgtaagcacaatgcaa--------------------aaatag-
--------------------------
>HMPV/A/ESP/MN617503.1/2017
---------------------------ggaataactgctatgagtatagccctcaatatc
tatctgatcataaactacacaatacaaaaaactgcatctgaatcagaacaccatactagc
tctccacccacagaatccaacaaagaaacttcaacaatccctatagacaacccagacatc
aatccaagctcacagcttccaactcaacagtccacagaaagccccacactcaactccgca
gcctcggtgagcccatcagaaacagaaccaacatcaacatcagacacaacagatcgtctg
tcctctgtagacagatccacaacacaatcaagtgaaagcagaacaaagacaaaatcgaca
gcccacagaagaaacatcccaagtacagtctccagaacacaattcccatcacgggcaaca
acgaaggcggcccccagagccaccaccct-------------------------------
--------------------------------------cagaacaaagacaaaatcgaca
gcccacagaagaaacatcccaagcacagtctccaaaacacaattcccatcacgggcaaca
acgaaggcggcccctagagccaccaccctccgcacgagcagcgcaataaggagaccaact
gcaacatcagtccagtctgacagcagcgctacagctcaaaaccatgaagaaacaagttca
gtgaacccacaggcatctgtaagcacaatgcaa--------------------aaatag-
--------------------------
>HMPV/A/ESP/MN617556.1/2017
---------------------------ggaataactgctatgagtatagccctcaatatc
tatctgatcataaactacacaatacaaaaaactgcatctgaatcagaacaccatactagc
tctccacccacagaatccaacaaagaaacttcaacaatccctatagacaacccagacatc
aatccaagctcacagcttccaactcaacagtccacagaaagccccacactcaactccgca
gcctcggtgagcccatcagaaacagaaccaacatcaacatcagacacaacagatcgtctg
tcctctgtagacagatccacaacacaatcaagtgaaagcagaacaaagacaaaatcgaca
gcccacagaagaaacatcccaagtacagtctccagaacacaatccccatcacgggcaaca
acgaaggcggcccccagagccaccaccct-------------------------------
--------------------------------------cagaacaaagacaaaatcgaca
gcccacagaagaaacatcccaagcacagtctccaaaacacaattcccatcacaggcaaca
acgaaggcggcccctagagccaccaccctccgcacgagcagcgcaataaggagaccaact
gcaacatcagtccagtctgacagcagcgctacagctcaaaaccatgaagaaacaagttca
gtgaacccacaggcatctgtaagcacaatgcaa--------------------aaatag-
--------------------------
>HMPV/A/ESP/MN617543.1/2017
---------------------------ggaataactgctatgagtatagccctcaatatc
tatctgatcataaactacacaatacaaaaaactgcatccgaatcagaacaccatactagc
tctccacccacagaatccaacaaagaaacttcaacaatccctatagataacccagacatc
aatccaagctcacagcttccaactcaacagtccacagaaagctccacactcaactccgca
gcctcgatgagcccatcagaaacagagccaacatcaacatcagacacaacaaatcgtctg
tcctctgtagatagatccacaacacaaccaagtgaaagcagaacaaagacaaaatcgaca
gcccacagaagaaacatcccaagtacagtctccagaacacaattcccatcacgggcaaca
acgaaggcggcccccagagccaccaccct-------------------------------
--------------------------------------cagaacaaagacaaaatcgaca
gcccacagaagaaacatcccaagcacagtctccagaacacaattcccatcacgggcaaca
gcgaaggcggcccccagagccaccaccctccgcacgagcagcgcaacaaggggaccaact
gcaacatcagtccagtccgacagcagcatcacagctcaaaaccatgaagaaacaggttca
gtgaacccacaggcatctgcaagcacaatgcaa--------------------aaacagc
acaccaacattgtaaaaacaaattag
>HMPV/A/CHN/MN944076.1/2019
tttagaaatgcttctttaatcctcataggaataactgctatgagtatagccctcaatatc
tatctgatcataaactacacaatacaaaaaactgcatctgaatcagaacaccatactagc
tctccacccacagaatccaacaaagaaacttcaacaatccctatagacaacccagacatc
aatccaagctcacagcttccaactcaacagtccacagaaagccccacactcaactccaca
gcctcggtgaacccattagaaacagagtcaacatcaacatcagacacaacaaatcgtctg
tcctctgtagacagatccacaacacaaccaagtgaaagcagaacaaagacaaaatcgaca
gcccacagaagaaacatcccaagtacagtctctagaacacaattcccatcacgggcaaca
acgaaggcggctcccagagccaccaccct-------------------------------
--------------------------------------cagaacaaagacaaaatcgaca
gcccacagaagaaacatcccaagtacagtctccagaacacaattcccatctcgggcaaca
acgaaggcggcccccagagccaccaccctccgcacgagcagagcaacaaggagaccaact
gcaacatcagtccagtccgacagcagcgccacagctcaaaaccatgaagaaacaggttca
gtgaacccacaggcatccgcaagcacaatgcaa--------------------aaatag-
--------------------------
>HMPV/A/CHN/MN944077.1/2019
tttagaaatgcttctttaatcctcataggaataactgctatgagtatagccctcaatatc
tatctgatcataaactacacaatacaaaaagctgcatctgaatcagaacatcatactagc
tctccacccacagaatccaacaaagaaacctcaacaatccccatagacaacccagacatc
aatccaagctcacagcttccaactcaacagtccacagaaagccccacactcaactccgca
gcctcggcgagcccatcagaaacagagccaacatcaacatcagacacaacagatcgtctg
tcctctgcagacagatccacaacacaatcaagtgaaagcagaacaaagacaaaatcgaca
gcccacagaagaaacatcccaagcacagtctccagaacacaactcccatcacgggcaaca
acgaaggcggctcccagagccaccaccct-------------------------------
--------------------------------------cagagcaaagacaaaatcgaca
gcccacagaagaaacatcccaagtacagtctccagaacacaattcccatcacgggcaaca
acgaaggcggcccccagagccaccaccctccgcacgagcagcgcaacaaggagaccaact
gcaacatcagtccagtccgacagcagcgctacagctcaaaaccatgaagaaacaagttca
gtgaacccacaggcatctgtaagcacaatgcaa--------------------aaatag-
--------------------------
>HMPV/A/JPN/LC270124.1/2017
tttagaaatgcttctttaatcctcataggaataactgctatgagtatagccctcaatatc
tatctgatcataaactacacaatacaaaaaattgcatctgaatcagaacaccatactagc
tctccacccacagaatccaacaaagaaacttcaacaatccctatagacaacccagacatc
aatccaagctcacagcttccaactcaacagtccacagaaagccccacactcaactctgca
gcctcggtgagcccatcagaaacagagccaacatcaacatcagacacaacagatcgtctg
tcctctgtatacagatccacaacacaatcaagtgaaagcagaacaaagacaaaatcgaca
gcccacagaagaaacatcccaagtacagtccccagaacacaattcccatcacgggcaaca
acgaaggcgacccccagagccaccaccct-------------------------------
--------------------------------------cagaacaaaggcaaaattgaca
gcccacagaagaaacatcccaagcacagtccccagaacacaactcccatcacgggcaaca
acgaaggcggcccccagaaccaccaccctccgcacgagcagcgcaacaaggagaccaact
gcaacatcagtccagtccgacagcagcgctacagctcaaaaccatgaagaaacaagttca
gtgaacccacaggcatctgtaagcacaatgcaa--------------------aaatag-
--------------------------
>HMPV/A/ESP/MN617535.1/2017
---------------------------ggaataactgctatgagcatagccctcaatatc
tatctgatcataaactacaaaacacaaaaaactgcatctgaatcagaacaccacactagc
tctccacccacagaatccaacaaagaaacttcaacaatccctatagacaacccagacatc
aatccaagctcacagcttccaactcaacagtccacagaaagccccacactcaacttcgca
gcctcggtgagcccatcagaaacagagccaacatcaacatcagacacaacaaatcgtctg
tcctctgtagacagatccacaacacaaccaagtgaaagcagaacaaagacaaaatcgaca
gtccacagaaaaaacatcccaagtacagtctccagaacacaattcccatcacgggcaaca
acgaaggcggcccccagagccaccaccct-------------------------------
--------------------------------------cagaacaaagacaaaatcgaca
gcccacagaagaaacatcccaagtacagtctccagaacacaattcccatcacgggcaaca
acgaaggcggcccccagagccaccaccctccgcacgagcagcgcaaaagggaggccaact
gcaacatcagtccagtccgacagcagcgccacagctcaaaaccatgaagaaacaggttca
gtgaatccacaggcatctgtaagcacaatgcaa--------------------aaatag-
--------------------------
>HMPV/A/IND/MN410898.1/2017
tttagaaatgcttctttaatcctcataggaataactgctatgagtatagccctcaatatc
tatctgatcataaactacacaatacaaaaaactgcatctgaatcagaacaccatactagc
tctccacccacagaatccaacaaagaaacttcaacaatccctatagacaacccagacatc
aatccaagctcacagcttccaactcaacagtccacagaaagccccacactcaactccgca
gcctcgatgagcccatcagaaacagagccaacatcaacatcagacacaacaaatcgtctg
tcctttgtagacagatccacaacacaaccaagtgaaagcagaacgaagacaaaatcgaca
gcccacagaagaaacatcccaagcacagtctccagaacacaattcccatcacgggcaaca
acgaaggcggcccccagagccaccaccct-------------------------------
--------------------------------------cagaacaaagacaaaatcgaca
gcccacagaagaaacatcccaagtacagtctccagaacacaattcccatcacgggcaaca
acgaaggcggcccccagagccaccaccctccgcacgagcagcgcaacaaggagatcaact
gcaacatccgtccagtccgacagcagcaccacagctcaaaaccatgaagaaacaggctca
gtgaacccacaggcatccgcaagcacaatgcaa--------------------aaatagc
acaccaacattgtaaaaacaaattag
>HMPV/A/IND/MN410888.1/2018
tttagaaatgcttctttaatcctcataggaataactactatgagtatagccctcaatatc
tatctgatcataaactacacaatacaaaaaactgcatctgaatcagaacaccatactagc
tctccacccacagaatccaacaaagaaacttcaacaatccctatagacaacccagacatc
aatccaagctcacagcttccaactcaacagtccacagaaagccccacactcaactctgca
gcctcgatgagcccatcagaaacagagccaacatcaacatcagacacaacaaatcgtctg
tcctccgtagacagatccacaacacaaccaagtgaaagcagaacaaagacaaaatcgaca
gcccacagaagaaacatcccaagtacagtctccagaacacaattcccatcacgggcaaca
acgaaggcggcccccagagccaccaccct-------------------------------
--------------------------------------cagaacaaagacaaaatcgaca
gcccacagaagaaacatcccaagtacagtctccagaacacaattcccatcacgggcagca
acgaaggcggcccccagagccaccaccctccgcacgagcagcgcaacaaggagaccaact
gcaacatcagtccagtccgacagcagcactacagctcaaaaccatgaagaaacaggttca
gtgaacccacaggcatctgcaagcacaatgcaa--------------------aaatagc
acaccaacattgtaaaaacaaattag
>HMPV/A/IND/MN410905.1/2017
tttagaaatgcttctttaatcctcataggaataactgctatgagtatagccctcaatatc
tatctgatcataaactacacaatacaaaaaactgcatctgaatcagaacaccatactagc
tctccacccacagaatccaacaaagaaacttcaacaatccctatagacaacccagacatc
aatccaagctcacagcttccaactcaacagtccacagaaagccccacactcaactctgca
gcctcgatgagcccaccagaaacagagccaacatcaacatcagacacaacaaatcgtctg
tcctctgtagacagatccacaacacaaccaagtgaaagcagaacaaagacaaaatcgaca
gcccacagaagaaacatcccaagtacagtctccagaacacaattcccatcacgggcaaca
acgaaggcggcccccagagccaccaccct-------------------------------
--------------------------------------aagaacaaagacaaaatcgaca
gcccacagaagaaacatcccaagtacagtttccagaacacaattcccatcacgagcaaca
acgaaggcggcccccagagccaccaccctccgcacgagcagcgcaacaaggagaccaact
gcaacatcagtccagtccgacagcagcaccacagctcaaaaccatgaagaaacaggttca
gtgaacccacaggcatctgcaagcacaatgcaa--------------------aaatagc
acaccaacattgtaaaaacaaattag
>HMPV/A/IND/MN410907.1/2017
tttaggaatgcttctttaatcctcataggaataactgctatgagtatagccctcaatatc
tatctgatcataaactacacaatacaaaaaactgcatctgaatcagaacaccatactagc
tctccacccacagaatccaacaaagaaacttcaacaatccctatagacaacccagacatc
aatccaagctcacagcttccaactcaacagtccacagaaagccccacactcaactccgca
gcctcggtgagcccatcagaaacagagccaacatcaacatcaggcacaacaaatcgtctg
ccctctgtagacaaatccacaacacaaccaagtgaaagcagaacaaagacaaaatcgaca
gcccacagaagaaacatcccaagtacagtctccagaacacaattcccatcacgggcaaca
acgaaggcggcccccagagccaccaccct-------------------------------
--------------------------------------cagaacaaagacaaaatcgaca
gcccacagaagaaacatcccaagtacagtctccagaacacaattcccatcacgggcaaca
acgaaggcggctcccagagccaccaccctccgcacgagcagcgcaacaaggagaccaact
gcaacatcagtccagtccgacagcagcgccacagctcaaaaacatgaagaaacaggttca
gtgaacccacaggcatctgcaagcacaatgcaa--------------------aaatagc
acaccaacattgtaaaaacaaattag
>HMPV/A/IND/MN410889.1/2017
tttaggaatgcttctttaatcctcataggaataactgctatgagtatagccctcaatatc
tatctgatcataaactacacaatacaaaaaactgcatctgaatcagaacaccatactagc
tctccacccacagaatccaacaaagaaacttcaacaatccctatagacaacccagacatc
aatccaagctcacagcttccaactcaacagtccacagaaagccccacactcaactccgca
gcctcggtgagcccatcagaaacagagccaacatcaacatcagacacaacaaatcgtctg
ccctctgtagacagatccacaacacaaccaagtgaaagcagaacaaagacaaaatcgaca
gcccacagaagaaacatcccaagtacagtctccagaacacaattcccatcacgggcaaca
acgaaggcggcccccagagccaccaccct-------------------------------
--------------------------------------cagaacaaagacaaaatcgaca
gcccacagaagaaacatcccaagtacagtctccagaacacaattcccatcacgggcaaca
acgaaggcggcccccagagccaccaccctccgcacaagcagcgcaacaaggagaccaact
gcaacatcagtccagtccgacagcagcgccacagctcaaaaccatgaagaaacaggttca
gtgaacccacaggcatctgcaagcacaatgcaa--------------------aaatagc
acaccaacattgtaaaaacaaattag
>HMPV/A/IND/MN410893.1/2017
tttaggaatgcttctttaatcctcataggaataactgctatgagtatagccctcaatatc
tatctgatcataaactacacaatacaaaaaactgcatctgaatcagaacaccatactagc
tctccacccacagaatccaacaaagaaacttcaacaatccctatagacaacccagacatc
aatccaagctcacagcttccaactcaacagtccacagaaagccccacactcaactccgca
gcctcggtgagcccatcagaaacagagccaacatcaacatcagacacaacaaatcgtctg
ccctctgtagacagatccacaacacaaccaagtgaaagcagaacaaagacaaaatcgaca
gcccacagaagaaacatcccaagtacagtctccagaacacaattcccatcacgggcaaca
acgaaggcagcccccagagccaccaccct-------------------------------
--------------------------------------cagaacaaagacaaaatcgaca
gcccacagaagaaacatcccaagtacagtctccagaacacaattcccatcacgggcaaca
acgaaggcggcccccagagccaccaccctccgcacgagcagcgcaacaaggagaccaact
gcaacatcagtccagtccgacagcagcgccacagctcaaaaccatgaagaaacaggttca
gtgaacccacaggcgtctgcaaacacaatgcaa--------------------aaatagc
acaccaacattgtaaaaacaaattag
>HMPV/A/IND/MN410899.1/2017
tttagaaatgcttctttaatcctcataggaataactgctatgagtatagccctcaatatc
tatctgatcataaactacacaatacaaaaaactgcatctgaatcagaacaccatactagc
tctccacccacagaatccaacaaagaaacttcaacaatccctatagacaacccagacatc
aatccaagctcacagcttccaactcaacagtccacagaaagccccacactcaattccaca
gcctcggtgagcccatcagaaacagagccaacatcaacatcagacacaacagatcgtctg
tcctctgtagacagatccacaacacaatcaagtgaaagcagaacaaagacaaaatcgaca
gcccacagaagaaacatcccaagtacagtctccagaacacaactcccatcacgggcaaca
acgaaggcggcccccagagccaccaccct-------------------------------
--------------------------------------cagaacaaagacaaaatcgaca
gcccacagaagaaacatcccaagtacagtctccagaacacaattcccatcacaggcaaca
acgaaggcggcccccagaaccaccaccctccgcacgagcagcgcaacaaggagaccaact
gcaacatcagtccagtctgacagcagcgccacagctcaaaaccatgaagaaacaagttca
gtgaacccacaggcatctgcaagcacaatgcaa--------------------aaatagc
acaccaacattgtaaaaacaaattag
>HMPV/A/IND/MN410900.1/2017
tttagaaatgcttctttaatcctcataggaataactgctatgagtatagccctcaatatc
tatctgatcataaactacacaatacaaaaaactgcatctgaatcagaacaccatactagc
tctccacccacagaatccaacaaagaaacttcaacaatccctatagacaacccagacatc
aatccaagctcacagcttccaactcaacagtccacagaaagcctcacactcaactccgca
gcctcgatgagcccatcagaaacagagccaacatcaacatcagacacaacaaatcgtctg
tcctctgtagacagatccacaacacaaccaagtgaaagcagaacaaagacaaggtcgaca
gcccacagaagaaacatcccaagtacagtctccagaacacaattcccatcacgggcagca
acgaaggcggcccccagagccaccaccct-------------------------------
--------------------------------------cagaacaaagacaaaatcgaca
gcccacagaagaaacatcccaagtacagtctccagaacacaattcccatcacgggcaaca
acaaaggcgacccccagagccaccaccctccgcacgagcagcgcaacaaggagaccaact
gcaacatcagtccagtccgatagcagcaccacagctcaaaaccatgaagaaacaggttca
gtgaacccacaggcatctgtaagcacaatgcaa--------------------aaatagc
acaccaacattgtaaaaacaaactag
>HMPV/A/IND/MN410897.1/2017
tttagaaatgcttctttaatcctcataggaataactgccatgagtatagccctcaatatc
tatctgatcataaactacacaatacaaaaaactgcatctgaatcagaacaccatactagc
tctccacccacagaatccaacaaagaaacttcaacaatccctatagacaacccagacatc
aatccaagctcacagcttccaactcaacagtccacagaaagccccacactcaactccgca
gcctcggcgagcccatcagaaacagagccaacatcaacatcagacacaacagatcgtctg
tcctctggagacagatccacaacacaatcaagtgaaagcagaacaaagacaaaatcgaca
gcccacagaagaaacatcccaagtacagtctccagaacacaactcccatcacgggcaaca
acgaaggcggcccccagagccaccaccct-------------------------------
--------------------------------------cagaacaaagacaaaatcgaca
gcccacagaagaaacatcccaagcacagtctccagaatacaattcccaccacgggcaaca
acgaaggcggcccccagaaccaccaccctccgcacgagcagcgcaacaaggagaccaact
gcaacatcagtccagtctgacagcagcgccacagctcaaaaccatgaagaaacaagctca
gtgaacccacaggcatctgcaagcacaatgcaa--------------------aaatagc
acaccaacatcgcaaaaataaattag
>HMPV/A/IND/MN410891.1/2017
tttagaaatgcttctttaatcctcataggaataactgccatgagtatagccctcaatatc
tatctgatcataaactacacaatacaaaaaactgcatctgaatcagaacaccatactagc
tctccacccacagaatccaacaaagaaacttcaacaatccctatagacaacccagacatc
aatccaagctcacagcttccaactcaacagtccacagaaagccctacactcaactccgca
gcctcggtgagcccatcagaaacagagccaacatcaacatcagacacaacatatcgtctg
tcctccgtagacagatccacaacacaatcaagtgaaagcagaacaaagacaaaatcgaca
gcccacagaagaaacatcccaagtacagtctccagaacacaattcccatcacgggcaaca
acgaaggcggcccccagagccaccaccct-------------------------------
--------------------------------------cagaacaaagacaaaatcgaca
gcccacagaagaaacatgccaagtacagtctccagaacacaattcccgtcacgggcaaca
acgaaggcggcccccagaaccaccaccctccgcacgagcagcgcaacagggaggccaact
gcaacatcagtccagtccgacagcagcgccacagctcaaaaccatgaagaaacaagttca
gtgaacccacaggcatccgcaagcacaatgcaa--------------------aaatagc
acaccaacattataaaaacaaattag
>HMPV/A/IND/MN410896.1/2018
tttagaaatgcttctttaatcctcataggaataactgctatgagtatagccctcaatatc
tatctgatcataaactacacaatacaaaaaactgcatctgaatcagaacacaatactagc
tctccacccacagaatccaacaaagaaacttcaacaatccctatagacaacccagacatc
aatccaagctcacagcttccaactcaacagtccacagaaagccccacactcaactccgca
gcctcggtgagcccatcagaaacagagccaacatcaacatcagacacaacaaatcgtctg
tcctctgtagacagatacacaacacaaccaagtgaaagcagaacaaaggcaaaatcgaca
gcccacagaagaaacatcccaagtacagtctctagaacacaattcccatcacgggcaaca
acgaaggcggcccccagagccaccaccct-------------------------------
--------------------------------------cagaacaaagacaaaatcgaca
acccacagaagaaacatcccaagcacagtctccagaacacaattcccatcacgggcaaca
acaagggcggcccccagagccatctccctccgcacgagcagcgcaacaaggagaccaact
gcaacatcagtccagtccgacagcagcgccacagctcaaaaccatgaagaaacaggttca
gtgaacccacaggcatctgtaagcacaatgcaa--------------------aaatagc
acaccaacattgtaaaaacaaattag
>HMPV/A/ESP/MN617482.1/2016
---------------------------ggaataactgctatgagtatagccctcaatatc
tatctgatcataaactacacaatacaaaaaaatgcatctgaatcagagcaccatactagc
tctccacccacagaatccaacaaagaaaccccaacaatccccacagacaacccagacatc
aatccaagcccacagcccccaactcaacagtccacagaaagccccacactcaactccgca
gcctcggtgggcccaccagaaacagaaccaacatcaacaccagacacaacagatcgcccg
tcccctgcagacagatccacaacacaatcaagtgaaagcagaacaaagacaaaatcgaca
gcccacagaagaaacatcccaagtacagtctccagaacacaattcccatcacgggcaaca
acgaaggcggcccccagagccaccaccct-------------------------------
--------------------------------------cagaacaaagacaaaatcgaca
gcccacagaagaaacatcccaagtacagtctccagaacacaattcccatcacgggcaaca
atgaaggcggcccccagagccaccaccctccgcacgagcagcgcaacaaggagaccaact
gcaacatcagtccagtctgacagcagcgctacagctcaaaaccatgaagaaacaagctca
gtgaacccacaggcatctgtaagcacaatgcaa--------------------aaatag-
--------------------------
>HMPV/A/ESP/MN617552.1/2017
---------------------------ggaataactgctatgagtatagccctcaatatc
tatctgatcacaaactacacaatacaaaaaactgcatccgaatcagaacaccacaccagc
tctccacccacagaatccaacaaagaaaccccaacaatccccacagacaacccagacatc
aatccaagctcacagcctccaactcaacagtccacagaaagccccacactcaactccgca
gcctcggtgagcccaccagaaacagagccaacatcaacatcagacacaacagatcgtctg
tcctctgtagacagatccacaacacaatcaagtgaaagcagaacaaagacaaaatcgaca
gcccacagaagaaacatcccaagtacagtctccagaacacaattcccatcacgggcaaca
acgaaggcggcccccagagccaccaccct-------------------------------
--------------------------------------cagaacaaagacaaaatcgaca
gcccacagaagaaacatcccaagcacagtccccagaacacaactcccatcacgggcaaca
acgaaggcggcccccagagccaccaccctccgcacgagcagcgcaacaaggagaccaact
gcaacatcagtccagtccgacagcagctccacagctcaaaaccatgaagaaacaagctca
gtgaacccacaggcatctgcaagcacaatgcaa--------------------aaatag-
--------------------------
>HMPV/A/USA/MF159108.1/2017
tttagaaatgcttctttaatcctcataggaataactgctatgagtatagccctcaatatc
tatctgatcataaactacacaatacaaaaaactgcatctgaatcagaacaccacactagc
tctccacccacagaatccaacaaagaaacttcaacaatccctatagataacccagacatc
aatccaagctcacagcttccaactcaacagtccacagaaagctccacactcaactctgca
gcctcgatgagcccatcagaaacagagccaacatcaacatcagacacaacaaatcgtctg
tcctctgtagacagatccacaacacaaccaagtgaaagcagaacaaagacaaaatcgaca
g-----------------------------------------------------------
------------------------------------------------------------
------------------------------------------------------------
-cccacagaagaaacatcccaagtacagtctccagaacacaattcccatcacgggcaaca
gcgaaggcggcccccagagccaccaccctccgcacgagcagcgcaacaaggagaccaact
gcaacatcagtccagtccgacagcagcaccacagctcaaaaccatgaagaaacaggttca
gtgaacccacaggcatctgtaagcacaatgcaa--------------------aaatagc
acaccaacattgtaaaaacaaattag
>HMPV/A/USA/MF166862.1/2017
tttagaaatgcttctttaatcctcataggaataactgctatgagtatagccctcaatatc
tatctgatcataaactacacaatacaaaaaactgcatctgaatcagaacaccacactagc
tctccacccacagaatccaacaaagaaacttcaacaatccctatagataacccagacatc
aatccaagctcacagcttccaactcaacagtccacagaaagctccacactcaactctgca
gcctcaatgagcccatcagaaacagagccaacatcaacatcagacacaacaaatcgtctg
tcctctgtagacagatccacaacacaaccaagtgaaagcagaacaaagacaaaatcgaca
g-----------------------------------------------------------
------------------------------------------------------------
------------------------------------------------------------
-cccacagaagaaacatcccaagtacagtctccagaacacaattcccatcacgggcaaca
gcgaaggcggcccccagagccaccaccctccgcacgagcagcgcaacaaggagaccaact
gcaacatcagtccagtccgacagcagcaccacagctcaaaaccatgaagaaacaggttca
gtgaacccacaggcatctgtaagcacaatgcaa--------------------aaatagc
acaccaacattgtaaaaacaaattag
>HMPV/A/USA/MN306024.1/2019
tttagaaatgcttctttaatcctcataggaataactgctatgagtatagccctcaatatc
tatctgatcataaactacacaatacaaaaaactgcatctgaatcagaacaccatactagc
tctccacccacagaatccaacaaagaaacttcaacaatccctatagacaacccagacatc
aatccaagctcacagcttccaactcaacagtccacagaaagccccacactcaactccgca
gcctcgatgagcccatcagaaacagagccaacatcaacatcagacacaacaaatcgtctg
tcctctgtagacagatccacaacacaaccaagtgaaagcagaacagagacaaagtcgaca
g-----------------------------------------------------------
------------------------------------------------------------
------------------------------------------------------------
-cccacagaagaaacatcccaagtacagtctccagaacacaattcccatcacgggcaaca
acgaaggcggcccccagggccaccaccctccgcacgagcagtgcaacaaggagaccaact
gcaacatcagtccagtctgacagcagcaccacagctcaaaaccatgaagaaacaggatca
gtgaacccacaggcatctgcaagcacaatgcaa--------------------aaatagc
acaccaacattgtaaaaacaaactag
>HMPV/A/USA/MN306028.1/2019
tttagaaatgcttctttaatcctcataggaataactgctatgagtatagccctcaatatc
tatctgatcataaactacacaatacaaaaaactgcatctgaatcagaacaccatactagc
tctccacccacagaatccaacaaagaaacttcaacaatccctatagacaacccagacatc
aatccaagctcacagcttccaactcaacagtccacagaaagccccacactcaactccgca
gcctcgatgagcccatcagaaacagagccaacatcaacatcagacacaacaaatcgtctg
tcctctgtagacagatccacaacacaaccaagtgaaagcagaacagagacaaagtcgaca
g-----------------------------------------------------------
------------------------------------------------------------
------------------------------------------------------------
-cccacagaagaaacatcccaagtacagtctccagaacacaattcccatcacgggcaaca
acgaaggcggcccccagggccaccaccctccgcacgagcagtgcaacaaggagaccaact
gcaacatcagtccagtctgacagcagcaccacagctcaaaaccatgaagaaacaggatca
gtgaacccacaggcatctgcaagcacaatgcaa--------------------aaatagc
acaccaacattgtaaaaacaaactag
>HMPV/A/USA/MT118670.1/2018
tttagaaatgcttctttaatcctcataggaataactgctatgagtatagccctcaatatc
tatctgatcataaactacacaatacaaaaaactgcatctgaatcagaacaccatactagc
tctccacccacagaatccaacaaagaaacttcaacaatccctatagacaacccagacatc
aatccaagctcacagcttccaactcaacagtccacagaaagccccacactcaactccgca
gcctcgatgagcccatcagaaacagagccaacatcaacatcagacacaacaaatcgtctg
tcctctgtagacagatccacaacacaaccaagtgaaagcagaacagagacaaagtcgaca
g-----------------------------------------------------------
------------------------------------------------------------
------------------------------------------------------------
-cccacagaagaaacatcccaagtacagtctccagaacacaattcccatcacgggcaaca
acgaaggcagcccccagggccaccaccctccgcacgagcagtgcaacaaggagaccaact
gcaacatcagtccagtctgacagcagcaccacagctcaaaaccatgaagaaacaggatca
gtgaacccacaggcatctgcaagcacaatgcaa--------------------aaatagc
acaccaacattgtaaaaacaaactag
>HMPV/A/AUS/MW221993.1/2019
tttagaaatgcttctttaatcctcataggaataactgctatgagtatagccctcaatatc
tatctgatcataaactacacaatacaaaaaactgcatctgaatcagaacaccacactagc
tctccacccacagaatccaacaaagaaacttcaacaatccctatagacaacccagacatc
aatccaagctcacagcttccaactcaacagtccacagaaagccccacactcgactccgca
gcctcggtgagcccatcagaaacagagccaacatcaacatcagacactacaaatcgtctg
tcctctgtagacagatccacaacacaaccaagcgaaaacagcacaaagacaaaatcgaca
gcccacagaagaaacatcccaaacacagtctccagaacacaattcccatcacgggcaaca
acgaaggcggcccccagaaccaccaccct-------------------------------
--------------------------------------cagaacaaaggcaaaaccaaca
gcccacagaagaaacatcccaagtacagtctccagaacacaattcccatcacgggcaaca
acgaaggcggcccctagagccaccaccctccgcacgagcagcgcaacaaggagaccaact
gcaacatcagtccagtccgacatcagcgccacagctcaaaaccatgaagaaacaggttca
gtgaacccacaggcatctgcaagcacaatgcaa--------------------aaatagc
acaccaacattgtaaaaacaaattag
>HMPV/A/HRV/KU375594.1/2011
tttaaaaatgcttctttaatcctcataggaataactgctctgagtatagccctcaatatc
tatctgatcataaactacacaatacaaaaaactgcatcggaatcagaacaccatactatc
tctccacccacagaatccaacaaagaattttcaacaatccctatagacagcccagacatc
aatccaaactcacagcttccaactcaacagtccacagaaagccccacactcaactccgca
gcttcggtgagcccatcagaaacagaaccaacatcaacatcagacacaacaaatcgtctg
ttctctgtagacagatccacaacacaaccaagtgaaagcagaacaaagacaaaatcgaca
g-----------------------------------------------------------
------------------------------------------------------------
------------------------------------------------------------
-cccacaaaagaaacatcccaagtacagtttccagaacacaatccccatcacgggcaaca
acgaaggcggcccccagagccaccaccctccgcacgagcagcgcaagaaggagaccaacc
gcaacatcagtccagtccgacagcagcatcacagctcaaaaccatgaagaaacaggttca
gtgaatccacaggcatctgcaagcgcaatgcaa--------------------aaatagc
acaccaacattgtaaaaacaaattag
>HMPV/A/HRV/MH918029.1/2011
tttaaaaatgcttctttaatcctcataggaataactgctctgagtatagccctcaatatc
tatctgatcataaactacacaatacaaaaaactgcatctgaatcagaacaccatactagc
tctccacccacagaatccaacaaagaaatttcaacaatccctatagacaacccagacatc
aatccaaactcacagcttccaactcaacagtccacagaaagccccacactcaactccgca
gcctcggtgagcccatcagaaacagaaccaacatcaacatcagacacaacaaatcgtctg
tcctccgtagacagatccacaacacaaccaagtggaagcagaacaaagacaaaatcgaca
g-----------------------------------------------------------
------------------------------------------------------------
------------------------------------------------------------
-cccacaaaagaaacatcccaagtacagttttcagaacacaatccccatcacgggcaaca
acgaaggcggcccccagagccaccaccctccgcacgagcagcgcaagaaggagaccaact
gcaacatcagtccagtccgacagcagcatcacagctcaaaaccatgaagaaacaggttca
gtgaacccacaggcatctgcaagcgcaatgcaa--------------------aaatagc
acaccaacattgtaaaaacaaattag
>HMPV/A/KEN/KT191354.1/2011
ttcaaaaatgcttctttaatcctcataggaataactgctctgagtatagccctcaatatc
tatctgatcataaactacacaacacaaaaaactgcatctgaatcagaacaccatactagc
tctccacccacagaatccaacaaagaaatttcaacaatccctatagacaacccagacatc
aatccaaactcacagcttccaactcaacagtccacagaaagccccacactcaactccgca
gcttcggtgagcccatcagaaacagaaccaacatcaacatcagacacaacaaatcgtctg
tcctctgtagacagatccacaacacaaccaagtgaaagcagaacaaagacaaaatcgaca
g-----------------------------------------------------------
------------------------------------------------------------
------------------------------------------------------------
-cccacaaaagaaacatcccaagcacagtttccagaacacaatccccatcacgggcaaca
acgaaggcggcccccagagccaccaccctccgcacgagcagcgcaagaaggagaccaact
gcaacatcagtccagtccgacagcagcatcacagctcaaaaccatgaagaaacagcttca
gtgaacccacaggcatctgcaagcgcaatgcaa--------------------aaatagc
acaccaacattgtaaaaacaaattag
>HMPV/A/KEN/MK588634.1/2015
ttcaaaaatgcttctttaatcctcataggaataactgctctgagtatagccctcaatatc
tatctgatcataaactacacaacacaaaaaactgcatctgaatcagaacaccatactagc
tctccacccacagaatccaacaaagaaatttcaacaatccctatagacaacccagacatc
aatccaaactcacagcttccaactcaacagtccacagaaagccccacactcaactccgca
gcttcggtgagcccatcagaaacagaaccaacatcaacatcagacacaacaaatcgtctg
tcctctgtagacagatccacaacacaaccaagtgaaagcagaacaaagacaaaatcgaca
g-----------------------------------------------------------
------------------------------------------------------------
------------------------------------------------------------
-cccacaaaagaaacatcccaagcacagtttccagaacacaatccccatcacgggcaaca
acgaaggcggcccccagagccaccaccctccgcacgagcagcgcaagaaggagaccaact
gcaacatcagtccagtccgacagcagcatcacagctcaaaaccatgaagaaacagcttca
gtgaacccacaggcatctgcaagcgcaatgcaa--------------------aaatagc
acaccaacattgtaaaaacaaattag
>HMPV/A/KEN/KT191344.1/2011
tttaaaaatgcttctttaatcctcataggaataactgctctgagtatagccctcaatatc
tatctgatcataaactacacaacacaaaaaactgcatctgaatcagaacaccacactagc
tctccacccacagaatccaacaaagaaatttcaacaatccctataggcagcccagacatc
aatccaaacccacagcttccaactcaacagtccacagaaagccccacactcaactccgca
gcttcggtgaacccatcagaaacagaaccaacatcaacatcagacacaacaaatcgtctg
tcctctgtagacagatccacaacacaaccaagtgaaagcagaacaaagacaaaatcgaca
g-----------------------------------------------------------
------------------------------------------------------------
------------------------------------------------------------
-tccacaaaagaaacatcccaagtacagtttccagaacacaatccccatcacgggcaaca
gcgaaggcggcccccagagccaccaccctccgcacgagcagcgcaagaaggagaccaact
gcaacatcagtccagtccgacagcagcatcacagctcaaaaccatgaagaaacaggttca
gtgaacccacaggcatctgcaagcgcaatgcaa--------------------aaatagc
acaccaacattgtaaaaacaaattag
>HMPV/A/KEN/KT191345.1/2011
tttaaaaatgcttctttaatcctcataggaataactgctctgagtatagccctcaatatc
tatctgatcataaactacacaacacaaaaaactgcatctgaatcagaacaccacactagc
tctccacccacagaatccaacaaagaaatttcaacaatccctataggcagcccagacatc
aatccaaacccacagcttccaactcaacagtccacagaaagccccacactcaactccgca
gcttcggtgagcccatcagaaacagaaccaacatcaacatcagacacaacaaatcgtctg
tcctctgtagacagatccacaacacaaccaagtgaaagcagaacaaagacaaaatcgaca
g-----------------------------------------------------------
------------------------------------------------------------
------------------------------------------------------------
-tccacaaaagaaacatcccaagtacagtttccagaacacaatccccatcacgggcaaca
gcgaaggcggcccccagagccaccaccctccgcacgagcagcgcaagaaggagaccaact
gcaacatcagtccagtccgacagcagcatcacagctcaaaaccatgaagaaacaggttca
gtgaacccacaggcatctgcaagcgcaatgcaa--------------------aaatagc
acaccaacattgtaaaaacaaattag
>HMPV/A/KEN/KT191351.1/2011
tttaaaaatgcttctttaatcctcataggaataactgctctgagtatagccctcaatatc
tatctgatcataaactacacaacacaaaaaactgcatctgaatcagaacaccacactagc
tctccacccacagaatccaacaaagaaatttcaacaatccctataggcagcccagacatc
aatccaaactcacagcttccaactcaacagtccacagaaagccccacactcaactccgca
gcttcggtgagcccatcagaaacagaaccaacatcaacatcagacacaacaaatcgtctg
tcctctgtagacagatccacaacacaaccaagtgaaagcagaacaaagacaaaatcgaca
g-----------------------------------------------------------
------------------------------------------------------------
------------------------------------------------------------
-tccacaaaagaaacatctcaagtacagtttccagaacacaatccccatcacgggcaaca
gcgaaggcggcccccagagccaccaccctccgcacgagcagcgcaagaaggagaccaact
gcaacatcagtccagtccgacagcagcatcacagctcaaaaccatgaagaaacaggttca
gtgaacccacaggcatctgcaagcgcaatgcaa--------------------aaatagc
acaccaacattgtaaaaacaaattag
>HMPV/A/CHN/MN867464.1/2009
tttaaaaatgcttctttaatcctcataggaataactgctctgagtatagccctcaatatc
tatctgatcataaactacacaatacaaaaaactgcatctgagtcagaacaccatactagc
tctccacccacagaatccaacaaagaaacttcaacaattcctatagacaacccagacatc
aatccaaactcacagcttccaactcaacagtccacagaaagccccacactcaactccgca
gcctcggtgagcccatcagaaacagaactaacatcaacatcagacacagcaaatcatccg
tcctctgtagacagatccacaacacaaccaagtgaaagcagaacaaagacaaaatcgaca
g-----------------------------------------------------------
------------------------------------------------------------
------------------------------------------------------------
-cccacaaaagaaacatcccaagtacagttcccagaacacaatccccatcacggacaaca
acgaaggcggccctcagagccaccaccctccgcacgagcagcgcaagaaggagaccaact
gcaacatcagtccagtccgacagcagcatcacagctcaaaaccatgaagaaacaggttca
gtgaacccacaggcatctgcaagcgcaatgcaa--------------------aaatagc
acaccaacattgtaaaaacaaattag
>HMPV/A/HRV/MH918033.1/2012
tttaaaaatgcttctttaatcctcgtaggaataactgctctgagtatagccctcaatatc
tatctgatcataaactacacaatacaaaaaactgcatctgaatcagaacaccatactagc
tctccacccacagaatccaacaaagaaacttcaacaatccctatagacagcccagacatc
aatccaaactcacagcttccaactcaacagtccacagaaagccccacactcaactccgca
gcttcggtgagcccaccagaaacagaaccaacatcaacatcagacacaacaaatcgtctg
tcctctgtagacagatccacaacacaaccaagtgaaagcagaacaaagacaaaatcgaca
g-----------------------------------------------------------
------------------------------------------------------------
------------------------------------------------------------
-cccacaaaagaaacatcccaagtacagtttccagaacacaatccccatcacgggcaaca
acgaaggcggcccccagagccaccaccctccgcacgagtagcgcaagaaggagaccaact
acaacatcagtccagtccgacagcagcaccacagctcaaaaccatgaagaaacaggctca
gtgaacccacaggcatccgcaagcgcaatgcaa--------------------aaatagc
acaccaacattgcaaaaacaaattag
>HMPV/A/KEN/KT191337.1/2011
tttaaaaatggttctttaatcctcatgggaatagctgctctaagtatagccctcaatatc
tatctgatcataaactacacaacacagaaaactgcatctgaatcagaacaccacactagc
tctccacccacagaatccaacgaagaaatttcaacagtccctataggcagcccagacatc
agtccaaactcacagcttccaactcaacagtccacagaaagctccacactcaactccgca
gcttcggtgagcccatcagaaacagaaccaacatcaacatcagacacaacaaatcgtctg
tcctctgtagacagatccacaacacaaccaagtgaaagcagaacaaagacaaaatcgaca
g-----------------------------------------------------------
------------------------------------------------------------
------------------------------------------------------------
-tccacaaaagaaacatcccaagtacagtttccagaacacaatccccatcacgggcaaca
gcgaaggcggcccccagagccaccaccctccgcacgagcagcgcaagaaggagaccaact
gcaacatcagtccagtccgacagcagcatcacagctcaaaaccataaagaaacaggttca
gtggacccacaggcatctgcaagcgcaatgcaa--------------------aaatagc
acaccaacattgtaaaaacaaattag
>HMPV/A/CMR/MK050265.1/2013
tttaaaaatgcttctttaatcctcataggaataactgctctgagtatagccctcaatatc
tatctgatcataagctacacaaaacaaaaaactgcatctgaatcagaacaccacactagc
tctccacccacagaatccaacaaagaaatttcaacaatccctatagacagcccagatatc
aatccaaactcacagcttccaactcaacagtccacagaaagccccacactcaactccgca
gcttcggtgagcccatcagaaacagaaccaacatcaacatcagacacaacaaatcgtctg
tcctctgtagacagatccacaacacaaccaagtgaaagcagaacaaagacaaaatcgaca
g-----------------------------------------------------------
------------------------------------------------------------
------------------------------------------------------------
-cccacaaaagaaacatcccaagtacagtttccagaacacaatccccatcacgggcaaca
acgaaggcggcccccagagccaccaccctccgcacgagcagcacaagaaggagaccaact
gcaacatcagtccagtccgacagcagcatcacagctcaaaaccatgaagaaacaggttca
gtgaacccacaggcatctgcaagcgcaatgcaa--------------------aaatagc
acaccaacattgcaaaaacaaattag
>HMPV/A/CMR/MK050263.1/2013
tttaaaaatgcttctttaatcctcataggaataactgctctgagtatagccctcaatatc
tatctgatcataagctacacaaaacaaaaaactgcatctgaatcagaacaccacactagc
tctccacccacagaatccaacaaagaaatttcaacaatccctatagacagcccagatatc
aatccaaactcacagcttccaactcaacagtccacagaaagccccacactcaactccgca
gcttcggtgagcccatcagaaacagaaccaacatcaacatcagacacaacaaatcgtctg
tcctctgtagacagatccacaacacaaccaagtgaaagcagaacaaagacaaaatcgaca
g-----------------------------------------------------------
------------------------------------------------------------
------------------------------------------------------------
-cccacaaaagaaacatcccaagtacagtttccagaacacaatccccatcacgggcaaca
acgaaggcggcccccagagccaccaccctccgcacgagcagcacaagaaggagaccaact
gcaacatcagtccagtccgacagcagcatcacagctcaaaaccatgaagaaacaggttca
gtgaacccacaggcatctgcaagcgcaatgcaa--------------------aaatagc
acaccaacattgcaaaaacaaattag
>HMPV/A/CMR/MK050262.1/2013
tttaaaaatgcttctttaatcctcataggaataactgctctgagtatagccctcaatatc
tatctgatcataagctacacaaaacaaaaaactgcatctgaatcagaacaccacactagc
tctccacccacagaatccaacaaagaaatttcaacaatccctacagacagcccagatatc
aatccaaactcacagcttccaactcaacagtccacagaaagccccacactcaactccgca
gcttcagtaagcccatcagaaacagaaccaacatcagcatcagacacaacaaatcgtctg
tcctctgtagacagatccacaacacaaccaagtgaaagcagaacaaagacaaaatcgaca
g-----------------------------------------------------------
------------------------------------------------------------
------------------------------------------------------------
-cccacaaaagaaacatcccaagtacagtttccagaacacaatccccatcacgggcaaca
acgaaggcggcccccagagccaccaccctccgcacgagcagcacaagaaggagaccaact
gcaacatcagtccagtccgacagcagcatcacagctcaaaaccatgaagaaacaggttca
gtgaacccacaggcatctgcaagcgcaatgcaa--------------------aaatagc
acaccaacattgtaaaaacaaattag
>HMPV/A/CMR/MK050259.1/2013
tttaaaaatgcttctttaatcctcataggaataactgctctgagtatagccctcaatatc
tatctgatcataagctacacaaaacaaaaaactgcatctgaatcagaacaccacactagc
tctccacccacagaatccaacaaagaaatttcaacaatccctacagacagcccagatatc
aatccaaactcacagcttccaactcaacagtccacagaaagccccacactcaactccgca
gcttcagtgagcccatcagaaacagaaccaacatcaacatcagacacaacaaatcgtctg
tcctctgtagacagatccacaacacaaccaagtgaaagcagaacaaagacaaaatcgaca
g-----------------------------------------------------------
------------------------------------------------------------
------------------------------------------------------------
-cccacaagagaaacatcccaagcacagtttccagaacacaatccccatcatgggcaaca
acgaaggcggcccccagagccaccaccctccgcacgagcagcacaagaaggagaccaacc
gcaacatcagtccagtccgacagcagcatcacagcccaaaaccatgaagaaacaggttca
gtgaacccacaggcatctgcaagcgcaatgcaa--------------------aaatagc
acaccaacattgtaaaaacaaattag
>HMPV/A/CMR/MK050266.1/2013
tttaaaaatgcttctttaatcctcataggaataactgctctgagtatagccctcaatatc
tatctgatcataagctacacaaaacaaaaaactgcatctgaatcagaacaccacactagc
tctccacccacagaatccaacaaagaaatttcaacaatccctacagacagcccagatatc
aatccaaactcacagcttccaactcaacagtccacagaaagccccacactcaactccgca
gcttcagtgagcccatcagaaacagaaccaacatcaacatcagacacaacaaatcgtctg
tcctctgtagacagatccacaacacaaccaagtgaaagcagaacaaagacaaaatcgaca
g-----------------------------------------------------------
------------------------------------------------------------
------------------------------------------------------------
-cccacaaaagaaacatcccaagtacagtttccagaacacaatccccatcacgggcaaca
acgaaggcggcccccagagccaccaccctccgcacgagcagcacaagaaggagaccaact
gcaacatcagtccagtccgacagcagcatcacagctcaaaaccatgaagaaacaggttca
gtgaacccacaggcatctgcaagcgcaatgcaa--------------------aaatagc
acaccaacattgtaaaaacaaattag
>HMPV/A/CMR/MK050261.1/2013
tttaaaaatgcttctttaatcctcataggaataactgctctgagtatagccctcaatatc
tatctgatcataagctacacaaaacaaaaaactgcatctgaatcagaacaccacactagc
tctccacccacagaatccaacaaagaaatttcaacaatccctacagacagcccagatatc
aatccaaactcacagcttccaactcaacagtccacagaaagccccacactcaactccgca
gcttcagtgagcccatcagaaacagaaccaacatcaacatcagacacaacaaatcgtctg
tcctctgtagacagatccacaacacaaccaagtgaaagcagaacaaagacaaaatcgaca
g-----------------------------------------------------------
------------------------------------------------------------
------------------------------------------------------------
-cccacaaaagaaacatcccaagtacagtttccagaacacaatccccatcacgggcaaca
acgaaggcggcccccagagccaccaccctccgcacgagcagcacaagaaggagaccaact
gcaacatcagtccagtccgacagcagcatcacagctcaaaaccatgaagaaacaggttca
gtgaacccacaggcatctgcaagcgcaatgcaa--------------------aaatagc
acaccaacattgtaaaaacaaattag
>HMPV/A/CMR/MK050264.1/2013
tttaaaaatgcttctttaatcctcataggaataactgctctgagtatagccctcaatatc
tatctgatcataagctacacaaaacaaaaaactgcatctgaatcagaacaccacactagc
tctccacccacagaatccaacaaagaaacttcaacaatccctacagacagcccagacatc
aatccaaacccacagcttccaactcaacagtccacagaaagccccacactcaactccgca
gcttcagcgagcccatcagaaacagaaccaacatcaacatcagacacaacaaatcgtccg
tcctccgtagacagatccacaacacaaccaagtgaaagcagaacaaagacaaaatcgaca
g-----------------------------------------------------------
------------------------------------------------------------
------------------------------------------------------------
-cccacaaaagaaacatcccaagcacagtttccagaacacaatccccatcacgggcaaca
acgaaggcggtccccagagccaccaccctccgcacgagcagcacaagaaggagaccaacc
gcaacatcagtccagtccgacagcagcatcacagcccaaaaccatgaagaaacaggttca
gtgaacccacaggcatctgcaagcgcaatgcaa--------------------aaatagc
acaccaacaccgtaaaaacaaattag
>HMPV/A/CMR/MK050269.1/2012
tttaaaaatgcttctttaatcctcataggaataactgctctgagtatagccctcaatatc
tatctgatcataaactacacaatacaaaaaactgcatctgaatcagaacaccatactagc
tctccacccacagaatccaacaaagaaatttcaacaatccctatagacagcccagacatc
aatccaaactcacaacttccaactcaacagtctacagaaagccccacacttaactccgca
gcttcagtgagctcatcagaaacagaaccaacatcaacatcagacacaacaaatcgcctg
tcctctgtagacagatccacaacacaaccaagtgaaagcagaacaaagacaaaatcgaca
g-----------------------------------------------------------
------------------------------------------------------------
------------------------------------------------------------
-cccacaaaagaaacatcccaagtacagtttccagaacacaatccccatcacgggcaaca
acgaaggcggcccccagagccaccaccctccgcacgagcagcgcaagaaggagaccaact
gcaacatcagtccagtccgacagcagcatcacagctcaaaaccatggagaaacaggttca
gtgaacccacaggcatctgcaagcacaatgcaa--------------------aaatagc
acaccaacattgtaaaaacaaattag
>HMPV/A/HRV/MH918045.1/2014
tttaaaaatgcttctttaatcctcatgggaataactgctctgagtatagccctcaatatc
tatctgatcataaactacacaatacaaaaaactgcatctgaatcagaacaccatactagc
tctccacccacagaatccaacaaagaaacttcaacaatccccatagacaacccagacatc
aatccaaactcacagcctccaacccaacagtccactgatagctccacactcaactccgca
gcctcggtgagcccatcagaaatagaaccaacatcaacatcagacacaacaaatcgtctg
tcctctgcagacagatccacaacacaaccaagtgtaagcagaacaaagacaaaatcgaca
g-----------------------------------------------------------
------------------------------------------------------------
------------------------------------------------------------
-cccacaaaagaaacatcccaagtacagtttccagaacacaatccccatcacgggcaaca
acgaaggcggcccccagagccaccaccccccgcatgagcagcacaagaaggagaccaact
gcaacatcagtccagtccgacagcagcatcacagctcaaaaccatgaagaaacaggttca
gtgaacccacaggcatctgcaagcgcaatgcaa--------------------aaatagc
acaccaacattgtaaaaacaaattag
>HMPV/A/USA/KY474544.1/2016
tttaaaaatgcttctttaatcctcataggaataactgctctgagtatagccctcaatatc
tatctgatcataaactacacaatacaaaaaactgcatctgaatcagaacaccatactagc
tctccacccacagaatccaacaaagaaacttcaacaatccctatagacaacccagacatc
aatccaaactcacagcttccaactcaacagtccacagatagctccacactcaactccgca
gcctcggtgagcccaccagaaatagaaccaacatcaacatcagacacaacaaatcgtctg
tcctctgtagacagatccacaacacaaccaagtgaaagcagaacaaagacaaaatcgaca
g-----------------------------------------------------------
------------------------------------------------------------
------------------------------------------------------------
-cccacaaaagaaacatcccaagtacagcttccagagcacaatccccatcacgggcaaca
acgaaggcggcctccagagccaccaccctccgcactagcagcacaagaaggagaccaact
gcaacatcagtccagcccgacagcagcatcacagcccaaaaccatgaagaaacaggttca
gtgaacccacaggcatctgtaagcgcaatgcaa--------------------aaatagc
acaccaacattgtaaaaacaaattag
>HMPV/A/USA/KY474545.1/2016
tttaaaaatgcttctttaatcctcataggaataactgctctgagtatagccctcaatatc
tatctgatcataaactacacaatacaaaaaactgcatctgaatcagaacaccatactagc
tctccacccacagaatccaacaaagaaacttcaacaatccctatagacaacccagacatc
aatccaaactcacagcttccaactcaacagtccacagatagctccacactcaactccgca
gcctcggtgagcccaccagaaatagaaccaacatcaacatcagacacaacaaatcgtctg
tcctctgtagacagatccacaacacaaccaagtgaaagcagaacaaagacaaaatcgaca
g-----------------------------------------------------------
------------------------------------------------------------
------------------------------------------------------------
-cccacaaaagaaacatcccaagtacagcttccagagcacaatccccatcacgggcaaca
acgaaggcggcctccagagccaccaccctccgcactagcagcacaagaaggagaccaact
gcaacatcagtccagcccgacagcagcaccacagcccaaaaccatgaagaaacaggttca
gtgaacccacaggcatctgtaagcgcaatgcaa--------------------aaatagc
acaccaacattgtaaaaacaaattag
>HMPV/A/USA/KY474541.1/2016
tttaaaaatgcttctttaatcctcataggaataactgctctgagtatagccctcaatatc
tatctgatcataaactacacaatacaaaaaactgcatctgaatcagaacaccatactagc
tctccacccacagaatccaacaaagaaacttcaacaatccctatagacaacccagacatc
aatccaaactcacagcttccaactcaacagtccacagatagctccacactcaactccgca
gcctcggtgagcccaccagaaatagaaccaacatcaacatcagacacaacaaatcgtctg
tcctctgtagacagatccacaacacaaccaagtgaaagcagaacaaagacaaaatcgaca
g-----------------------------------------------------------
------------------------------------------------------------
------------------------------------------------------------
-cccacaaaagaaacatcccaagtacagcttccagagcacaatccccatcacgggcaaca
acgaaggcggcctccagagccaccaccctccgcactagcagcacaagaaggagaccaact
gcaacatcagtccagcccgacagcagcaccacagcccaaaaccatgaagaaacaggttca
gtgaacccacaggcatctgtaagcgcaatgcaa--------------------aaatagc
acaccaacattgtaaaaacaaattag
>HMPV/A/USA/KY474543.1/2016
tttaaaaatgcttctttaatcctcataggaataactgctctgagtatagccatcaatatc
tatctgatcataaactacacaatacaaaaaactgcatctgaatcagaacaccatactagc
tctccacccacagaatccaacaaagaaacttcaacaatccctatagacaacccagacatc
aatccaaactcacagcttccaactcaacagtccacagatagctccacactcaactccgca
gcctcggtgagcccacctgaaatagaaccaacatcaacatcagacacaacaaatcgtctg
tcctctgtagacagatccacaacacaaccaagtgaaagcagaacaaagacaaaatcgaca
g-----------------------------------------------------------
------------------------------------------------------------
------------------------------------------------------------
-cccacaaaagaaacatcccaagtacagcttccagagcacaatccccatcacgggcaaca
acgaaggcggcctccagagccaccaccctccgcactagcagcacaagaaggagaccaact
gcaacatcagtccagcccgacagcagcatcacagcccaaaaccatgaagaaacaggttca
gtgaacccacaggcatctgtaagcgcaatgcaa--------------------aaatagc
acaccaacattgtaaaaacaaattag
>HMPV/A/KEN/MK588633.1/2013
tttaaaaatgcttctttaatcctcataggaataactgctctgagtatagccctcaatatc
tatctgatcataaactacacaatacaaaaaactgcatctgaatcagaacaccacactagc
tctccacccacagaatccaacaaagaaacttcaacaatccccatagacaacccagacatc
actccaaactcacagcttccaatccaacagtccacagaaagccccacactcaactccgca
gcctcggtgagcccaccagaaacagaaccaacatcaacatcaaacacaacaaatcgtctg
tcctctgtagacagatccacaacacaaccaagtgaaagcagaacaaagacaaaatcgaca
g-----------------------------------------------------------
------------------------------------------------------------
------------------------------------------------------------
-cccacaaaagaaacatcccaagtacagtttccagaacacaatccccatcacgggcgaca
acgaaggcggcccccagagccaccaccctccgcacgagcagcgcaagaaggagaccaacc
gcaacatcagtccagtccgacagcagcaccacagcccaaaaccatgaagaaacaggctca
gtgaacccacaggcatctgcaagcgcaatgcaa--------------------aaatagc
acaccaaaattgtaaaaacaaattag
>HMPV/A/IND/KC731500.1/2009
tttaaaaatgcttctttaatcctcataggaataactgctctgagtatagccctcaatatc
tatctgatcataaactacacaatacaaaaaactgcatctgaatcagaacaccatactagc
tctccacccacagaatccaacaaagaaacttcaacaatccctacagacaacccggacatc
aatccaaactcacagcttccaactcaacagtccacagaaagccccacactcaactccgca
gcctcggtgagcccatcagaaacagaaccagcatcaacatcagacacaacaaatcatctg
tcctctgtagacagatccacaacacaaccaagtgaaagcagaacaaagacaaaatcgaca
g-----------------------------------------------------------
------------------------------------------------------------
------------------------------------------------------------
-cccacaaaagaaacatcacaagtacagcttccagaacacaatccccatcacgggcaaca
acgaaggcggcccccagagccaccaccctccgcatgagcagcgcaagaaggagaccaact
gcaacatcagtccagtccgacagcagcatcacagctcaaaatcatgaagaaacaggttca
gtgaacccacaggcatctgcaagcgcaatgcaa--------------------aaatagc
acaccaacattgtaaaaacaaattag
>HMPV/A/AUS/MW221986.1/2016
tttaaaaatgcttctttaatcctcataggaataactgctctgagtatagccctcaatatc
tatctgatcataaactacacaatacaaaaaactgcatctgaatcagaacaccatactagc
tctccacccacagaatccaacaaagaattttcaacaatccctacagacagcccagacatc
aatccaaactcacagcttccaactcaacagtccacagaaagccccacactcaactccgca
gcctcggtgagcccaccagaaacagaaccaacaccaacatcagacacaacaaatcgtctg
tcctctgtagacagatccacagcacaaccaagcgaaagcagaacaaagacaaaatcgaca
g-----------------------------------------------------------
------------------------------------------------------------
------------------------------------------------------------
-cccacaaaagaaacatcccaagtacagcccccagaacacaatccccatcacaggcaaca
acgaaggcggcccccagagccaccaccctccgcacgagtagcgcaagaaggagaccaact
gcaacatcagtccagtccgacagcagcaccacagcccaaaaccatgaagaaacaggttca
gtgaacccccaggcatctgcaagcgcaatgcaa--------------------aaatagc
acaccaacattgtaaaaacaaattag
>HMPV/A/HRV/MH918034.1/2014
tttaaaaatgcttctttaatcctcataggaataactgccctgagtatagccctcaatatc
tatctgatcataaactacacaatacaaaaaactgcatctgaatcagaacaccatactagc
tttccacccacagaatccaacaaagaaacttcaacaatccctatagacaacccagacatc
aatacaaactcacagcttccaactcaacagtccacagaaagccccacactcaactccgca
gcatcggtgagcccatcaaaaccagaaccaacatcaacatcagacacaacaaatcgtctg
tcctctgtagacagatccacaacacaaccaagtgaaagcagaacaaagacaaaatcgaca
g-----------------------------------------------------------
------------------------------------------------------------
------------------------------------------------------------
-cccacaaaagaaacatcccaagtacagtttccagaacacaatccccatcacgggcaaca
acgaaggcggcccccagagccaccaccctccgcacgagcagcgcaagaaggagaccaact
gcaacatcagtccagtccgacagcagcatcacagctcaaaacaatgaagaaacaggttca
gtgaacccacaggcatccacaagcgcaatgcaa--------------------aaatagc
acaccaacattgcaaaaacaaattag
>HMPV/A/HRV/MH918035.1/2014
tttaaaaatgcttctttaatcctcataggaataactgccctgagtatagccctcaatatc
tatctgatcataaactacacaatacaaaaaactgcatctgaatcagaacaccatactagc
tttccacccacagaatccaacaaagaaacttcaacaatccctatagacaacccagacatc
aatacaaactcacagcttccaactcaacagtccacagaaagccccacactcaactccgca
gcatcggtgagcccatcaaaaccagaaccaacatcaacatcagacacaacaaatcgtctg
tcctctgtagacagatccacaacacaaccaagtgaaagcagaacaaagacaaaatcgaca
g-----------------------------------------------------------
------------------------------------------------------------
------------------------------------------------------------
-cccacaaaagaaacatcccaagtacagtttccagaacacaatccccatcacgggcaaca
acgaaggcggtccccagagccaccaccctccgcacgagcagcgcaagaaggagaccaact
gcaacatcagtccagtccgacagcagcatcacagctcaaaacaatgaagaaacaggttca
gtgaacccacaggcatccacaagcgcaatgcaa--------------------aaatagc
acaccaacattgtaaaaacaaattag
>HMPV/A/HRV/MK947186.1/2014
tttaaaaatgcttctttaatcctcataggaataactgccctgagtatagccctcaatatc
tatctgatcataaactacacaatacaaaaaactgcatctgaatcagaacaccatactagc
tttccacccacagaatccaacaaagaaacttcaacaatccctatagacaacccagacatc
aatacaaactcacagcttccaactcaacagtccacagaaagccccacactcaactccgca
gcatcggtgagcccatcaaaaccagaaccaacatcaacatcagacacaacaaatcgtctg
tcctctgtagacagatccacaacacaaccaagtgaaagcagaacaaagacaaaatcgaca
g-----------------------------------------------------------
------------------------------------------------------------
------------------------------------------------------------
-cccacaaaagaaacatcccaagtacagtttccagaacacaatccccatcacgggcaaca
acgaaggcggcccccagagccaccaccctccgcacgagcagcgcaagaaggagaccaact
gcaacatcagtccagtccgacagcagcatcacagctcaaaacaatgaagaaacaggttca
gtgaacccacaggcatccacaagcgcaatgcaa--------------------aaatagc
acaccaacattgtaaaaacaaattag
>HMPV/A/HRV/MH918038.1/2015
tttaaaaatgcttctttaatcctcataggaataactgccctgagtatagccctcaatatc
tatctgatcataaactacacaatacaaaaaactgcatctgaatcagaacaccatactagc
tttccacccacagaatccaacaaagaaacttcaacaatccctatagacaacccagacatc
aatacaaactcacagcttccaactcaacagtccacagaaagccccacactcaactccgca
gcatcggcgagcccatcaaaaccagaaccaacatcaacatcagacacaacaaatcgtctg
tcctctgtagacagatccacaacacaaccaagtgaaagcagaacaaagacaaaatcgaca
g-----------------------------------------------------------
------------------------------------------------------------
------------------------------------------------------------
-cccacaaaagaaacatcccaagtacagtccccagaacacaatccccatcacgggcaaca
acgaaggcggcccccagagccaccaccctccgcacgagcagcgcaagaaggagaccaact
gcaacatcagtccagtccgacagcagcatcacagctcaaaacaatgaagaaacaggttca
gtgaacccacaggcatccacaagcgcaatgcaa--------------------aaatagc
acaccaacattgtaaaaacaaattag
>HMPV/A/CHN/MF462413.1/2015
tttaaaaatgcttctttaatcctcataggaataactgctctgagtatagccctcaatatc
tatctgatcataaactacacaatacaaaaaaatgcatctgaatcagaacaccatactagc
tttccacccacagaatccaacaaagaaactccaacaatccccatagacaacccagacacc
aatacaaactcacagcttccaactcaacagtccacagaaagccccacactcaactccgca
gcctcggcgagcccatcagaaccagaaccaacatcaacatcagacacaacaaatcgtctg
tcctctgtagacagatcaacaacacaaccaagtgaaagcagaacaaagacaaaatcgaca
g-----------------------------------------------------------
------------------------------------------------------------
------------------------------------------------------------
-cccacaaaagaaatatcccaagcacagcttccagaacacaatccccatcatgggcaaca
acgaaggcgacccccagagccaccaccctccgcacgagcagcgcaagaaggagatcaacc
gcaacatcagtccagtccgacagcagcaccacagctcaaaaccatgaagaaacaggttca
gtgaacccacaggtatctgcaagcgcaatacaa--------------------aaatatc
acatcaacattgtaaaaacaaattag
>HMPV/A/CHN/MK450169.1/2015
tttaaaaatgcttctttaatcctcataggaataactgctctgagtatagccctcaatatc
tatctgatcataaactacacaatacaaaaaaatgcatctgaatcagaacaccatactagc
tttccacccacagaatccaacaaagaaactccaacaatccccatagacaacccagacacc
aatacaaactcacagcttccaactcaacagtccacagaaagccccacactcaactccgca
gcctcggcgagcccatcagaaccagaaccaacatcaacatcagacacaacaaatcgtctg
tcctctgtagacagatccacaacacaaccaagtgaaagcagaacaaagacaaaatcgaca
g-----------------------------------------------------------
------------------------------------------------------------
------------------------------------------------------------
-cccacaaaagaaatatcccaagcacagcttccagaacacaatccccatcatgggcaaca
acgaaggcgacccccagagccaccaccctccgcacgagcagcgcaagaaggagatcaacc
gcaacatcagtccagtccgacagcagcaccacagctcaaaaccatgaagaaacaggttca
gtgaacccacaggtatctgcaagc------------------------------------
--------------------------
>HMPV/A/CHN/MK450170.1/2014
tttaaaaatgcttctttaatcctcataggaataactgctctgagtatagccctcaatatc
tatctgatcataaactacacaatacaaaaaactgcatctgaatcagaacaccatactagc
tttccacccacagaatccaacaaagaaacttcaacaatccctatagacaacccagacatc
aatacaaactcacagcttccaactcaacagtccacagaaagccccacactcaactccgca
gcctcggcgagcccatcagaaccagaaccaacatcaacatcagacacaacaaatcgtctg
tcctctgcagacagatccacaacacaaccaagtggaagcagaacaaagacaaaatcgaca
g-----------------------------------------------------------
------------------------------------------------------------
------------------------------------------------------------
-cccacaaaagaaacaccccaagcacagcttccagaacacaatccccatcacgggcaaca
atgaaggcggcccccagagccaccaccctccgcacgagcagcgcaagaaggagaccaacc
gcaacatcagtccagtccgacagcagcaccatagctcaaaaccatgaagaaacaggttca
gtgaacccacaggcatctgcaagc------------------------------------
--------------------------
>HMPV/A/CHN/MK450171.1/2013
tttaaaaatgcttctttaatcctcataggaataactgctctgagtatagccctcaatatc
tatctgatcataaactacacaatacaaaaaactgcatctgaatcagaacaccatactagc
tttccacccacagaatccaacaaagaaacttcaacaatccctatagacaacccagacatc
aatacaaactcacagcttccaactcaacagtccacagaaagccccacactcaactccgca
gcctcggcgagcccatcagaaccagaaccaacatcaacatcagacacaacaaatcgtctg
tcctctgcagacagatccacaacacaaccaagtggaagcagaacaaagacaaaatcgaca
g-----------------------------------------------------------
------------------------------------------------------------
------------------------------------------------------------
-cccacaaaagaaacatcccaagcacagcttccagaacacaatccccatcacgggcaaca
acgagggcggcccccagagccaccaccctccgcacgagcagcacaagaaggagaccaacc
gcaacatcagtccagtccgacagcagcaccatagctcaaaaccatgaagaaacaggttca
gcgaacccacaggcatctgcaagc------------------------------------
--------------------------
>HMPV/A/CHN/MK450173.1/2015
tttaaaaatgcttctttaatcctcataggaataactgctctgagtatagccctcaatatc
tatctgatcataaactacacaatacaaaaaactgcatctgaatcagaacaccatactagc
tttccacccacagaatccaacaaagaaacttcaacaatctctatagacaacccagacatc
aatacaaactcacagcttccaactcaacagtccacagaaagccccacactcagctccgca
gcctcggcgagcccaccagaaccagaaccaacatcaacatcagacacaacaaatcgtctg
tcctctgcagacagatccacaacacaaccaagtgaaagcagaacaaagacaaaatcgaca
g-----------------------------------------------------------
------------------------------------------------------------
------------------------------------------------------------
-cccacaaaagaaacatcccaagcacagcttccagaacacaatccccatcacgggcaaca
acgaaggcggcccccagagccaccaccctccgcacgagcagcacaagaaggagaccaacc
gcaacatcagtccagtccgacagcagcaccacagctcaaaaccatgaagaaacaggttca
gtgaacccacaggcatctgcaagc------------------------------------
--------------------------
>HMPV/A/CHN/MK450174.1/2014
tttaaaaatgcttctttaatcctcataggaataactgctctgagtatagccctcaatatc
tatctgatcataaactacacaatacaaaaaactgcatctgaatcagaacaccatactagc
tttccacccacagaatccaacaaagaaacttcaacaatctctatagacaacccagacatc
aatacaaactcacagcttccaactcaacagtccacagaaagccccacactcaactccgca
gcctcggcgagcccaccagaaccagaaccaacatcaacatcagacacaacaaatcgtctg
tcctctgcagacagatccacaacacaaccaagtgaaagcagaacaaagacaaaatcgaca
g-----------------------------------------------------------
------------------------------------------------------------
------------------------------------------------------------
-cccacaaaagaaacatcccaagcacagcttccagaacacaatccccatcacgggcaaca
acgaaggcggcccccagagccaccaccctccgcacgagcagcgcaagaaggagaccaacc
gcaacatcagtccagtccgacagcagcaccacagctcaaaaccatgaagaaacaggttca
gtgaacccacaggcatctgcaagc------------------------------------
--------------------------
>HMPV/A/CHN/MK450176.1/2014
tttaaaaatgcttctttaatcctcataggaataactgctctgagtatagccctcaatatc
tatctgatcataaactacacaatacaaaaaactgcatccgaatcagaacaccataccagc
tttccacccacagaatccaacaaagaaacttcaacaatccctatagacaacccagacatc
aatacaaactcacagcttccaactcaacagtccacagaaagccccacactcaactccgca
gcctcggcgagcccatcagaaccagaaccaacatcaacatcagacacaacaaatcgtctg
tcctctgtagacagatccacaacacaaccaagtgaaagcagaacaaagacaaaatcgaca
g-----------------------------------------------------------
------------------------------------------------------------
------------------------------------------------------------
-cccacaaaagaaatatcccaagcacagcttccagaacacaatccccatcacgggcaaca
acgaaggcggcccccagagccaccaccctccgcacgagcagcgcaagaaggagaccaacc
gcaacatcagtccagtccgacagcagcaccacagctcaaaaccatgaagaaacaggttca
gtgaacccacaggcatctgcaaac------------------------------------
--------------------------
>HMPV/A/CHN/MK450177.1/2013
tttaaaaatgcttctttaatcctcataggaataactgctctgagtatagccctcaatatc
tatctgatcataaactacacaatacaaaaaactgcatccgaatcagaacaccatactagc
tttccacccacagaatccaacaaagaaacttcaacaatccctatagacaacccagacatc
aatacaaactcacagcttccaactcaacagtccacagaaagccccacactcaactccgca
gcctcggcgagcccatcagaaccagaaccaacatcaacatcagacacaacaaatcgtctg
tcctctgtagacagatccacaacacaaccaagtgaaagcagaacaaagacaaaatcgaca
g-----------------------------------------------------------
------------------------------------------------------------
------------------------------------------------------------
-cccacaaaagaaatatcccaagcacagcttccagaacacaatccccatcacgggcaaca
acgaaggcggcccccagagccaccaccctccgcacgagcagcgcaagaaggagaccaacc
gcaacatcagtccagtccgacagcagcaccacagctcaaaaccatgaagaaacaggttca
gtgaacccacaggcatctgcaagc------------------------------------
--------------------------
>HMPV/A/CHN/MK450175.1/2014
tttaaaaatgcttctttaatcctcataggaataactgctctgagtatagccctcaatatc
tatctgatcataaactacacaatacaaaaaactgcatccgaatcagaacaccatactagc
tttccacccacagaatccaacagagaaacctcaacaatccctatagacaacccagacatc
aatacaaactcacagcttccaactcaacagtccacagaaagccccacactcaattccgca
gcctcggcgagcccatcagaaccagaaccaacatcaacatcagacacaacaaatcgtctg
tcctctgtagacagacccacaacacaaccaagtgaaagcagaacaaagacaaaatcgaca
g-----------------------------------------------------------
------------------------------------------------------------
------------------------------------------------------------
-cccacaaaagaaatatcccaagcacagcttccagaacacaatccccatcacgggcaaca
acgatggcggcccccagagccaccaccctccgcacgagcagcgcaagaaggagaccaacc
gcaacatcagtccagtccgacagcagcaccacagctcaaaaccatgaagaaacaggttca
gtgaacccacaggcatctgcaagc------------------------------------
--------------------------
>HMPV/A/CHN/MK450172.1/2017
tttaaaaatgcttctttaatcctcataggaataactgctctgagtatagccctcaatatc
tatctgatcataaactacacaatacaaaaaactgcatccgaatcagaacaccatactagc
tttccacccacagaatccaacaaagaaacttcaacaatccccatagacaacccagacatc
aatacaaactcacagcatccaactcaacagtccacagaaagccccacactcaactccgca
gcctcggcgagcccatcagaaccagaaccaacatcaacatcagacacaacaaatcgtctg
tcctctgcagacagatccacaacacaaccaagtggaagcagaacaaagacaaaatcgaca
g-----------------------------------------------------------
------------------------------------------------------------
------------------------------------------------------------
-cccacaaaagaaacatcccaagcacagcttccagaacacaatccccatcacgggcaaca
acgatggcggcccccagagccaccaccctccgcacgagcagcgcaagaaggagaccaacc
gcaacatcagtccagtccgacagcagcaccacagctcaaaaccatgaagaaacaggttca
gtgaacccacaggcatctgcaagc------------------------------------
--------------------------
>HMPV/A/CHN/MK450168.1/2013
tttaaaaatgcttctttaatcctcataggaataactgctctgagtatagccctcaatatc
tatctgatcataaactacacaatacaaaaaactgcatctgagtcagaacaccatactagc
tttccacccacagaatccaacaaagaaacttcaacaatccctatagacaacccagacatc
aatacaaactcacagcttccaactcaacagtccacagaaagccccacactcaactccgca
gcctcggcgagcccatcagaaacagaaccaacatcaacatcagacacaacaaatcgtctg
tcctctgtagacagatccacaacacaaccaagtgaaagcagaacaaagacaaaatcgaca
g-----------------------------------------------------------
------------------------------------------------------------
------------------------------------------------------------
-cccacaaaagaaacatcccaagcacagcctccagaacacaatccccatcacgggcaaca
acgaaggcggcccccagagccaccaccctccgcacgagcagcacaagaaggagaccaact
gcaacatcagtccagtccgacagcagcatcacagctcaaaaccatgaagaaacaggttca
gcaaacccacaggcatctgcaagc------------------------------------
--------------------------
>HMPV/A/CHN/MK450179.1/2015
tttaaaaatgcttctttaattctcataggaataactgctctgagtatagccctcaatatc
tatctgatcataaactacacaatacaaaaaactgcatctgaatcagaacaccatactagc
tttccacccacagaatccaacaaagaaacttcaacaatccctatggacaacccagacatc
aatacaaactcacagcttccaactcaacagtccacagaaagccccacactcaactccgca
gcctcggtgagcccatcagaaccagaaccaacatcaacatcagacacaacaaatcgtctg
tcctctgtagacagatccacaacacaaccaagtgaaagcagaacaaagacaaaatcgaca
g-----------------------------------------------------------
------------------------------------------------------------
------------------------------------------------------------
-cccacaaaagaaacatcccaagtacagttttcagaacacaatccccatcacgggcaaca
acgaaggcggcccccagagccaccaccctccgcacgagcagcgcaagaaggggaccaacc
gcaacatcagtccagttcgacagcagcatcacagctcaaaaccgtgaagaaacaggttca
gtgaacccacaggcatctgcaagc------------------------------------
--------------------------
>HMPV/A/CHN/MK450180.1/2015
tttaaaaatgcttctttaatcctcataggaataactgctctgagtatagccctcaatatc
tatctgatcataaactacacaatacaaaaaactgcatctgaatcagaacaccatactagc
tttccacccacagaatccaacaaagaaacttcaacaatccctatagacaacccagacatc
aatacaaactcacagcttccaactcaacagtccacagaaagccccacactcaactccgca
gcctcggtgagcccatcagaaccagaaccaacgtcaacatcagacacaacaaatcgcctg
tcctctgtagacagatccacaacacaaccaagtgaaagcagaacaaagacaaaatcgaca
g-----------------------------------------------------------
------------------------------------------------------------
------------------------------------------------------------
-cccacaaaagaaacatcccaagcacagtctccagaacacaatccccatcacgggcaaca
acgaaggcggcccccagagccaccaccctctgcacgagcagcgcaagaaggagaccaact
gcaacatcagtccagtccgacagcagcatcacagctcaaaacaacgaagaaacaggttca
gtgaacccacaggcatccacaagc------------------------------------
--------------------------
>HMPV/A/CHN/MK450181.1/2015
tttaaaaatgcttctttaatcctcataggaataactgctctgagtatagccctcaatatc
tatctgatcataaactacacaatacaaaaaactgcatctgaatcagaacaccatactagc
tttccacccacagaatccaacaaagaaacttcaacaatccctatagacaacccagacatc
aatacaaactcacagcttccaactcaacagtccacagaaagccccacactcaactccgca
gcctcgatgagcccatcagaaccaggaccaacatcaacatcagacacaacaaatcgtctg
tcctctgtagacagatccacaacacaaccaagtgaaagcagaacaaagacaaaatcaaca
g-----------------------------------------------------------
------------------------------------------------------------
------------------------------------------------------------
-cccacaaaagaaacatcccaagtacagtttccagaacacaatccccatcacgggcaaca
acgaaggcggcccccagagccaccaccctccgcacgagcagcgcaagaaggagaccaact
gcaacatcagtccagtccgacagcagcatcacagctcaaaacaatgaagaaacaggttca
gtgaacccacaggcatctacaagc------------------------------------
--------------------------
>HMPV/A/CHN/MK450166.1/2017
tttaaaaatgcctctttaatcctcataggaataactgctctgagtatagcccttaatatc
tatctgatcataaactacacaatacaaaaaactgcatctgaatcagaacaccatactagc
tttccacccacagaatccaacaaagaaacttcaacaatccccacagacaacccagacatc
aatacaaactcacagcttccaactcaacagtccacagaaagccccacactcaactccgca
gcctcgacgagcccatcagaaccagaaccaacatcaacatcagacacaacaaatcgtctg
tcctctgtagacagatccacaacacaaccaagtgaaagtaaaacaaagacaaaatcgaca
g-----------------------------------------------------------
------------------------------------------------------------
------------------------------------------------------------
-cccacaaaagaaatatcccaagcacagcttccagaacacaatcctcatcacgggcaaca
atgaaggcgacccccagagccaccaccctccgcacgagcagcacaagaaggagaccaacc
gcaacatcagtccagtccgacagcagcaccacagctcaaaaccacgaagaaacaggttca
gtaaaccctcaggcatctgcaagc------------------------------------
--------------------------
>HMPV/A/HRV/KU375603.1/2012
ttcaaaaatgcttctttaatcctcataggaataactgctctgagtatagccctcaatatc
tatctgatcataaactacacaatacaaaaaactgcatctgaatcagaacaccacactagc
tctccacccacagaatccaacaaagaaatttcaacaatccctacagacaacccagacatc
aatccaaactcacagcttccaactcaacagtccacagaaagccccacacccaactccgca
gcttcggtgagcccaccagaaacagaaccaacatcaacatcagacacaacaaatcgtctg
tcctctgtagacagatccacaacacaaccaagtgaaagcagaacaaagacaaaatcgaca
g-----------------------------------------------------------
------------------------------------------------------------
------------------------------------------------------------
-cccacaaaagaaacatcccaagtacagtttccagaacacaatccccatcacgggcaaca
acgaaggcggcccccagagccaccaccctccgcacgagcagcgcaagaaggagaccaact
gcaacatcagtccagtccgacagcagcatcacagctcaaaaccatgaagaaacaggctca
gtgaacccacaggcatctgcaagcgcaatgcaa--------------------aaatagc
acaccaacactgcaaaaacaaattag
>HMPV/A/CHN/MF462408.1/2012
ttcaaaaatgcttctttaatcctcataggaataactgctctgagtatagccctcaatatc
tatctgatcataaactacacaatacaaaaaactgcatctgaatcagaacaccacactagc
tctccacccacagaatccaacaaagaaatttcaacaatccctacagacaacccagacatc
aatccaaactcacagcttccaattcaacagtccacagaaaaccccacacccaactccgca
gcttcggtgagcccaccagaaacagaaccaacatcaacatcagacacaacaaatcgtctg
tcctctgtagacagatccacaacacaactaagtgaaagcagaacaaagacaaaatcgaca
g-----------------------------------------------------------
------------------------------------------------------------
------------------------------------------------------------
-cccacaaaagaaacatcccaagtacagtttccagaacacaatccccatcacgggcaaca
acgaaggcggcccccagagccaccaccctccgcacaagcagcgcaagaaggagaccaact
gcaacatcagcccagtccgacagcagcatcacagctcaaaaccatgaagaaacaggctca
gtgaacccacaggcatctgcaagcgcaatgcaa--------------------aaatag-
--------------------------
>HMPV/A/JPN/LC192177.1/2013
ttcaaaaatgcttctttaatcctcataggaataactgctctgagtatagccctcaatatc
tatctgatcataaactacacaatacaaaaaactgcatctgaatcagaacaccacactagc
tctccacccacagaatccaacaaagaaatttcaacaatccctacagacaacccagacatc
aatccaaattcacagcttccaactcaacagtccacagaaagccccacacccaactccgca
gcttcggtgagcccaccagaaacagaaccaacatcaacatcagacacaacaaatcgtctg
tcctctgtagacagatccacaacacaaccaagtgaaagcagaacaaagacaaaatcgaca
g-----------------------------------------------------------
------------------------------------------------------------
------------------------------------------------------------
-cccacaaaagaaacatcccaagtacagtttccagaacacaatccccatcacgggcaaca
acgaaggcggcccccagagccaccaccctccgcacaagcagcgcaagaaggagaccaacc
gcaacatcagtccagtccgacagcagcatcacagctcaaaaccatgaagaaacaggctca
gtgaacccacaggcatctgcaagcgcaatgcaa--------------------aaatag-
--------------------------
>HMPV/A/CHN/MF462410.1/2012
ttcaaaaatgcttctttaatcctcataggaataactgctctgagtatagccctcaatatc
tatctgatcataaactacacaatacaaaaaactgcatctgaatcagaacaccacactagc
tctccacccacagaatccaacaaagaaatttcaacaatccctacagacaacccagacatc
aatccaaactcacagcctccaactcaacagtccacagaaagccccacacccaactccgca
gcttcggtgagcccaccagaaacagaaccaacatcaacatcagacacaacaaatcgtctg
tcttctgtagacagatccacaacacaaccaagtgaaagcagaacaaagacaaaatcgaca
g-----------------------------------------------------------
------------------------------------------------------------
------------------------------------------------------------
-cccacaaaagaaacatcccaagtacagtttccagaacacaatccccatcacgggcaaca
acaaaggcggcccccagagccaccaccctccgcacgagcagcgcaagaaggagaccaact
gcaacaccagtccagtccgacagcagcatcacagctcaaaaccatgaagaaacaggctca
gtgaacccacaggcatctgcaagcgcaatgcaa--------------------aaatag-
--------------------------
>HMPV/A/CHN/MF462420.1/2011
ttcaaaaatgcttctttaatcctcataggaataactgctctgagtatagccctcaatatc
tatctgatcataaactacacaatacaaaaaactgcatctgaatcagaacaccacactagc
tctccacccacagaatccaacaaagaaatttcaacaatccctacagacaacccagacatc
aatccaaactcacagcttccaactcaacagtccacagaaagccccacacccaactccgca
gcttcggtgagcccaccagaaacagaaccaacatcaacatcagacataacaaatcatctg
tcttctgtagacagatccacaacacaaccaagtgaaagcagaacaaagacaaaatcgaca
g-----------------------------------------------------------
------------------------------------------------------------
------------------------------------------------------------
-cccacaaaagaaacatcccaagtacagtttccagaacacaatccccatcacgggcaaca
acgaaggcggcccccagagccaccaccctccgcacgagcagcgcaagaaggagaccaact
gcaacaccagtccagtccgacagcagcatcacagctcaaaaccatgaagaaacaggctca
gtgaacccacaggcatctgcaagcacaatgcaa--------------------aaatag-
--------------------------
>HMPV/A/CHN/MF462417.1/2013
ttcaaaaatgcttctttaatcctcataggaataactgctctgagtatagccctcaatatc
tatctgatcataaactacacaacacaaaaaactgcatctgaatcagaacaccacaccagc
tctccacccacagaatccaacaaagaaatttcaacaatccctacagacaacccagacatc
aatccaaactcacagcttccaactcaacagtccacagaaagccccacacccaactccgca
gcctcggtgagcccaccagaaacagaaccaacatcaacatcagacacaacaaatcgtctg
tcctctgtagacagatccacaacacaaccaagtgaaagcagaacaaagacaaaatcgaca
g-----------------------------------------------------------
------------------------------------------------------------
------------------------------------------------------------
-cccacaaaagaaacatcctaagtacagtttccagaacacaatccccatcacgggcaaca
acgaaggcggcccccagagccaccaccctccgcacgagcagcgcaagaaggagaccaact
gcaacatcagtccagtccgacagcagcatcacagctcaaaaccatgaagaaacaggctca
gtgaacccacaggcatctgcaagcgcaatgcaa--------------------aaatag-
--------------------------
>HMPV/A/JPN/LC192181.1/2013
ttcaaaaatgcttctttaatcctcataggaataactgctctgagtatagccctcaatatc
tatctgatcataaactacacaatacaaaaaactgcatctgaatcagaacaccacactagc
tctccacccacagaatctaacaaagaaatttcaacaatccctacagacaacccagacatc
aatccaaactcacagcctccaactcaacagtccacagaaagccccacacccaactccgca
gcctcggtgagcccaccagaaacagaaccaacatcaacatcagacacaacaaatcgtctg
tcctctgtagacagatccacaacacaaccaagtgaaagcagaacaaagacaaaatcgaca
g-----------------------------------------------------------
------------------------------------------------------------
------------------------------------------------------------
-cccacaaaagaaacatcccaagtacagtttccagaacacaatccccatcacgggcaaca
acgaaggcggcccccaaagccaccaccctccgcacgagcagcgcaagaaggagaccaact
gcaacatcagtccagtccgacagcagcatcacagctcaaaaccatgaagaaacaggctca
gtgaacccacaggcatctgcaagcacaatgcaa--------------------aaatag-
--------------------------
>HMPV/A/JPN/LC192183.1/2013
ttcaaaaatgcttctctaatcctcataggaataactgctctgagtatagccctcaatatc
tatctgatcataaactacacaatacaaaaaactgcatctgaatcagaacaccacactagc
tctccacccacagaatctaacaaagaaatttcaacaatccctacagacaacccagacatc
aatccaaactcacagcctccaactcaacagtccacagaaagccccacacccaactccgca
gcctcggtgagcccaccagaaacagaaccaacatcaacatcagacacaacaaatcgtctg
tcctctgtagacagatccacaacacaaccaagtgaaagcagaacaaagacaaaatcgaca
g-----------------------------------------------------------
------------------------------------------------------------
------------------------------------------------------------
-cccacaaaagaaacatcccaagtacagtttccagaacacaatccccatcacgggcaaca
acgaaggcggcccccaaagccaccaccctccgcacgagcagcgcaagaaggagaccaact
gcaacatcagtccagtccgacagcagcatcacagctcaaaaccatgaagaaacaggctca
gtgaacccacaggcatctgcaagcacaatgcaa--------------------aaatag-
--------------------------
>HMPV/A/CHN/MF462409.1/2012
ttcaaaaatgcttctttaatcctcataggaataactgctctgagtatagccctcaatatc
tatctgatcataaactacacaatacaaaaaactgcatctgaatcagaacaccacactagc
tctccacccacagaatccaacaaagaaatttcaacaatccctacagacaacccagacatc
aatccaacctcacagcttccaactcaacagtccacagaaagccccacacccaactccgca
gctttggtgagcccaccagaaacagaaccaacatcaacatcagacacaacaaatcgtctg
tcttctgtagacagatccacaacacaaccaagtgaaagcagaacaaagacaaaatcgaca
g-----------------------------------------------------------
------------------------------------------------------------
------------------------------------------------------------
-cccacaaaagaaacatcccaagtacagtttccagaacacaatccccatcacgggcaaca
acgaaggcggcccccagagccaccaccctccgcacgagcagcacaagaaggagaccaact
gcaacaccagtccagtccgacagcagcatcacagctcaaaaccatgaagaaacaggctca
gtgaacccacaggcatctgcaagcgcaatgcaa--------------------agatag-
--------------------------
>HMPV/A/CHN/MF462416.1/2013
ttcaaaaatgcttctttaatcctcataggaataactgctctgagtatagccctcaatatc
tatctgatcataaactacacaatacaaaaaactgcatctgaatcagaacaccacactagc
tctccacccacagaatccaacaaagaaatttcaacaatccctacagacaacccagacatc
aatccaacctcacagcttccaactcaacagtccacagaaagccccacacccaactccgca
gcttcggtgagcccaccagaaacagaaccaacatcaacatcagacacaacaaatcgtctg
tcttctgtagacagatccacaacacaaccaagtgaaagcagaacaaagacaaaatcgaca
g-----------------------------------------------------------
------------------------------------------------------------
------------------------------------------------------------
-cccacaaaagaaaaatcccaagtacagtttccagaacacaatccccatcacgggtaaca
acgaaggcggcccccagagccaccaccctccgcacgagcagcgcaagaaggagaccaact
gcaacaccagtccagtccgacagaagcatcacagctcaaaactatgaagaaacaggcaca
gtgaacccacaggcatctgcaagcgcaatgcaa--------------------agatag-
--------------------------
>HMPV/A/JPN/LC192188.1/2014
ttcaaaaatgcttctttaatcctcataggaataactgctctgagtatagccctcaatatc
tatctgatcataaactacacaatacaaaaaactgcatctgaatcagaacaccacactagc
tctccacccacagaatccaacaaagaaacttcaacaatccctacagacaacccagacatc
aatccaacctcacagcttccaactcaacagtccacagaaagccccacacccaactccgca
gattcggtgagcccaccagaaacagaaccaacatcaacatcagacacaacaaatcgtctg
tcttctgtaaacagatccacaacacaaccaagtgaaagtagaacaaagacaaaattgaca
g-----------------------------------------------------------
------------------------------------------------------------
------------------------------------------------------------
-cccacaaaagaaaaatcccaagtacagtttccagaacacaatccccatcacgggcaaca
acgaaggcggcccccagagccaccaccctccgcacgagcagcacaagaaggagaccaact
gcaacaccagtccagtccgacagcagcatcacagctcaaaactatgaagaaacaggctca
gtgaacccacaggcatctgcaagcgcaatgcaa--------------------agatag-
--------------------------
>HMPV/A/JPN/LC316180.1/2016
ttcaaaaatgcttctttaatcctcataggaataactgctctgagtatagctctcaatatc
tatctgatcataaactacacaatacaaaaaactgcatctgaatcagaacaccacactagc
tctccacccacagaatccaacaaagaaatttcaacaatccctacagacaactcagacatc
aatccaaactcacagcttccaactcaacagtccacagaaagcctcacacccaactctgca
gcctcggtgagcccaccagaaacagaaccaacatcaacatcagacacaacaaatcgccta
tcctctgtagacagatccacaacacaaccaagtgaaagcagaacaaaaacaaaatcgaca
a-----------------------------------------------------------
------------------------------------------------------------
------------------------------------------------------------
-cccacaaaagaaacatcccaagtacagtttccagaacacaatccccatcacgggcaaca
acgaaggcggccctcagagctaccaccctccgcacgagcagcacaagaaggagaacaact
gcaacatcagtccagtccgacagcagcatcacagctcaaaaccatgaagaaacaggctca
gtgagcccacaggcatctgcaagcgcaatgcaa--------------------aaatag-
--------------------------
>HMPV/A/THA/KM361520.1/2013
ttcaaaaatgcttctttaatcctcataggaataactgctctgagtatagccctcaatatc
tatctgatcataaactacacaatacaaaaaactgcatctgaatcagaacaccacactagc
tctccacccacagaatccaacaaagaaatttcaacaatccctacagacaactcagacatc
aatccaaactcacagcttccaactcaacagtccacagaaagccccacacccaactccgca
gcttcggtgagcccaccagaaacagaaccaacatcaacatcagacacaacaaatcgtcta
tcctctgtagacagatccacaacacaaccaagtgaaagcagaacaaaaacaaaatcgaca
a-----------------------------------------------------------
------------------------------------------------------------
------------------------------------------------------------
-cccacaaaagaaacatcccaagtacagtttccagaacacaatccccatcacgggcaaca
acgaaggcggccctcagagccaccaccctccgcacgagcagcacaagaaggagaccaact
gcaacatcagtccagtccgacagcagcatcacagctcaaaaccatgaagaaacaggctca
gtgagcccacaggcatctgcaagcgcaatgcaa--------------------aaatagc
acaccaacactgc-aaaacaaattag
>HMPV/A/CHN/JQ689390.1/2006
tttaaaaatgcttctttaatcctcataggaataactactctgagtatagccctcaatatc
tatctgatcataaactacacaatacaaaaagctgcatctgaatcagaacaccatactagc
tcaccacccacagaatccaacaaagaaacttcaacaatccctatagacaacccagacatc
aatccaaactcacagcttccaacccaacagtccacagaaagccccacactcaactccgca
gcctcggtgagcccatcagaaacagaaccagcatcaacatcagacacaacaaatcgtctg
tcctctgtagacagatccacaacacaaccaagtgaaagcagaacaaagacaaaatcgaca
g-----------------------------------------------------------
------------------------------------------------------------
------------------------------------------------------------
-tccacaaaagaaacatcccaagtacagtttccagaacacaatccccatcacgggcaaca
acgaaggcgaccctcagagccaccaccctccgcacgagcagcgcaggaaggagaccaact
gcaacatcagtccagtccggcagcagcatcacagctcaaaatcatgaagaaacaggttca
gcgaacccacaggcatctgcaagcgcaatgcaa--------------------aaatag-
--------------------------
>HMPV/A/CHN/JQ689391.1/2006
tttaaaaatgcttctttaatcctcataggaataactgctctgagtatagccctcaatatc
tatctgatcataaactacacaatacaaaaaactgcatctgaatcagaacaccatactagc
tcaccacccacagaatccaacaaagaaacttcaacaatccctatagacaacccagacatc
aatccaaactcacagcttccaactcaacagtctacagaaagcctcacactcaactccgca
gcctcggtgagcccatcagaaacagaaccagcatcaacatcagacacaacaaatcgtctg
tcctctgtagacagatccacaacacaaccaagtgaaagcagaacaaagacaaaatcgaca
g-----------------------------------------------------------
------------------------------------------------------------
------------------------------------------------------------
-tccacaaaagaaacatcccaagtacagtttccagaacacaatccccatcacgggcaaca
acaaaggcggccctcagagccaccaccctccgcacgagcagcgcaggaaggagaccaacc
gcaacatcagtccagtccgacagcagcatcacagctcaaaatcatgaagaaacaggttca
gcgaacccacaggcatctgcaagcgcaatgcaa--------------------aaatag-
--------------------------
>HMPV/A/CHN/JQ689397.1/2008
tttaaaaatgcttctttaatcctcataggaataactgctctgagtatagccctcaatatc
tatctgatcataaactacacaatacaaaaaactgcatctgaatcagaacaccatactagc
tcaccacccacagaatccaacaaagaaacttcaacaatccctgtagacaacccagacatc
aatccaaactcacagcttccaactcaacagtccacagaaagccccacactcaactctgca
gcctcggcgagcccatcagaaacagaaccagcatcaacatcagacacaacaaatcgtctg
tcctctgtagacagatccacaacacaaccaagtgaaagcagaacaaagacaaaatcgaca
g-----------------------------------------------------------
------------------------------------------------------------
------------------------------------------------------------
-tccacaaaagaaacatcccaagtacagtctccagaacacaatccccatcacgggcaaca
acgaaggcggccctcagagccaccaccctccacacgagcagcgcaggaaggagaccaact
gcaacatcagtccagtccgacagcagcatcacagctcaaaatcatgaagaaacaagttca
gcgaacccacaggcatctgcaagcgcaatgcaa--------------------aaatag-
--------------------------
>HMPV/A/CHN/JQ689393.1/2008
tttaaaaatgcttctttaatcctcataggaataactgctctgagtatagccctcaatatc
tatctgatcataaactacacaatacaaaaaactgcatctgaatcagaacaccatactagc
tctccacccacagaatccaacaaagaaacttcaacaatccctatagacaacccagacatc
aatccaaactcacagcttccaactcaacagttcacagaaagccccacactcaactccgca
gcctcggtgagcccatcagaaacagaaccaacatcaacatcagacacaacaaatcgtctg
tcctctgtagacagatccacaacacaaccaagtgaaagcagaacaaagacaaaatcgaca
g-----------------------------------------------------------
------------------------------------------------------------
------------------------------------------------------------
-cccacaaaagaaacatcccaagtacagtttccagaacacaatccccatcacgggcaaca
acgaaggcggcccccagagccaccaccctccgcacgagcagcgcaagaaggagaccaact
gcaacatcagtccagtccgacagcagcatcacagctcaaaaccatgaagaaacaggttca
gtgaacccacaggcatctgcaagcgcaatgcaa--------------------aaatag-
--------------------------
>HMPV/A/CHN/JQ689399.1/2008
tttaaaaatgcttctttaatcctcataggaataactgctctgagtatagccctcaatatc
tatctgatcataaactacacaatacaaaaaactgcatctgaatcagaacaccatactagc
tctccacccacagaatccaacaaagaaacttcaacaatccctatagacaacccagacatc
aatccaaactcacagcttccaactcaacagtccacagaaagccccacactcaactccgca
gcctcggtgagcccatcagaaacagaaccaacatcaacatcagacacaacaaatcgtctg
tcctctgtagacagatccacaacacaaccaagtgaaagcagaacaaagacaaaatcgaca
g-----------------------------------------------------------
------------------------------------------------------------
------------------------------------------------------------
-cccacaaaagaaacatcccaagtacagtttccagaacacaatccccatcacgggcaaca
acgaaggcggcccccagagccaccaccctccgcacgagcagcgcaagaaggagaccaact
gcaacatcagtccagtccgacagcagcatcacagctcaaaaccatgaagaaacaggttca
gtgaacccacaggcatctgcaagcgcaatgcaa--------------------aaatag-
--------------------------
>HMPV/A/CHN/JQ689395.1/2008
tttaaaaatgcttctttaatcctcataggaataactgctctgagtatagccctcaatgtc
tatctaatcataaactacacaatacaaaaaactgcatctgaatcagaacaccacactagc
tctccacccacagaatccaacaaagaaactttaacaatccctatagacaacccagacatc
aatccaaactcacagcttccaactcaacagtccacagaaagccccacactcaactccgca
gcctcggtgagcccatcagaaacagaaccagcatcaacatcagacacaacaaatcgtctg
tcctctgtagacagatccacaacacaaccaagtgaaagcagaacaaagacaaaatcgaca
g-----------------------------------------------------------
------------------------------------------------------------
------------------------------------------------------------
-cccacaaaagaaacatctcaagtacagtttccagaacacaatccccatcacgggcaaca
acgaaggcggcccccagagccaccaccctccgcacgagcagcgcaagaaggagaccaact
gcaacatcagtccagtccgacagcagcatcacagctcaaaatcatgaagaaacaggttca
gtgaacccacaggcatccgcaagcgcaatgcaa--------------------aaatag-
--------------------------
>HMPV/A/CHN/JQ689396.1/2008
tttaaaaatgcttctttaatcctcataggaataactgctctgagtatagccctcaatatc
tatctgatcataaactacacaatacaaaaaactgcatctgaatcagaacaccatactagc
tctccacccacagaatccaacaaagaaacttcaacaatctctatagacaacccggacatc
aatccaaactcacagcttccaactcaacagtccacagaaagccccacactcaactccgca
gcctcggtgagcccatcagaaacagaaccagcatcaacatcagacacaacaaatcgtctg
tcccctgtagacagatccacaacacaaccaagtgaaagcagaacaaagacaaaatcgaca
g-----------------------------------------------------------
------------------------------------------------------------
------------------------------------------------------------
-cccacaaaagaaacatcccaagcacagtttccagaacacaatccccatcacgggcaaca
acgaaggcggcccccagagccaccaccctccgcatgagcagcgcaagaaggagaccaact
gcaacatcagtccagtccgacagcagcatcacagctcaaaatcatgaagaaacaggttca
gtgaacccacaggcatctgcaagtgcaatgcaa--------------------aaatag-
--------------------------
>HMPV/A/CAN/KF178986.1/2010
tttaaaaatgcttctttaatcctcataggaataactgctctgagtatagccctcaatatc
tatctgattataaactacacaatacaaaaaactgcatctgaatcagaacaccatactagc
tctccacccacagaatccaacaaagaaatttcaacaatccctatagacagcccagacatc
aatccaaactcacagcttccaactcaacagtccacagaaagccccacactcaactctgca
gcttcggtgagcccatcagaaacagaaccaacatcaacatcagacacaacaaatcgtctg
tcctctgtagacagatccacaacacaaccaagtgaaagcagaacaaagacaaaatcgaca
g-----------------------------------------------------------
------------------------------------------------------------
------------------------------------------------------------
-cccacaaaagaaacatcccaagtacagtttccagaacacaatccccatcacgggcaaca
acgaaggcggcccccagagccaccaccctccgcacgagcagcgcaagaaggagaccaact
gcaacatcagtccagtccgacagcagcatcacagctcaaaaccatgaagaaacaggttca
gtgaacccacaggcatctgcaagcgcaatgcaa--------------------aaatag-
--------------------------
>HMPV/A/NLD/JN200816.1/2010
tttaaaaatgcttctttaatcctcataggaataactgctctgagtatagccctcaatatc
catccgatcataaactacacaatacaaaaaactgcatctgaatcagaacaccatactagc
tctccacccacagaatccaacaaagaaatttcaacaatccctatggacagcccagacacc
aatccaaacccacagcctccaactcaacagtccacagaaagccccacactcaactccgca
gcttcggtgagcccatcagaaatagaaccaacatcaacatcagacacaacaaatcgtctg
tcctctgtagacagatccacaacacaaccaagtgaaagcagaacaaagacaaaatcgaca
g-----------------------------------------------------------
------------------------------------------------------------
------------------------------------------------------------
-cccacaaaagaaacatcccaagtacagtttccagaacacaatccccatcacggacaaca
acgaaggcggcccccagagccaccaccctccgcacgagcagcgcaagaaggagaccaact
gcaacatcagtccagtccgacagcagcatcacagctcaaaaccatgaagaaacaggttca
gtgaacccacaggcatctgcaagcgcaatgcaa--------------------aaatag-
--------------------------
>HMPV/A/NPL/MK179424.1/2012
tttaaaaatgcttctttaatcctcataggaataactgctctgagtatagccctcaatatc
tatctgatcataaactacacaatacaaaaaactgcatctgaatcagaacaccatactagc
tctccacccacagaatccaacaaagaaacttcaacaatccctatagacagcccagacatc
aatccaaactcacagcttccaactcaacagtccacagaaagccccacactcaactccgca
gcttcggtgagcccaccagaaacagaaccaacatcaacatcagacacaacaaatcgtctg
tcctctgtagacagatccacaacacaaccaagtgaaagcagaacaaagacaaaatcgaca
g-----------------------------------------------------------
------------------------------------------------------------
------------------------------------------------------------
-cccacaaaagaaacatcccaagtacagtctccagaacacaatccccatcacgggcaata
acaaaggcggcccccagagccaccaccctccgcacgatcagcgcaagaaagagaccaact
gcaacatcagtccagtccgacagcagcaccacagctcaaaaccatgaagaaacaggttca
gtgaacccacaggcatctgcaagcgcaatgcaa--------------------aaatag-
--------------------------
>HMPV/A/JPN/LC192182.1/2013
tttaaaaatgcttctttaatcctcataggaataactgctctgagtatagccctcaatatc
tatctgatcataaactacacaatacaaaaaactgcatctgaatcagaacaccatcctagc
tttccacccacagaatccaacaaagaaacttcaacaatccctatagacaacccagacatc
aatccaaactcacagcttccaactcaacagtccacagaaagccccacactcaactccgca
gcctcggtgagcccaccagaaccagaaccaacatcaacatcagacacaacaaatcgtctg
tcctctgtagacagatccacaacacaaccaagtgaaagcagaacaaagacaaaatcgaca
g-----------------------------------------------------------
------------------------------------------------------------
------------------------------------------------------------
-cccacaaaagaaacatcccaagtacagtttccagaacacaatccccatcacgggcaaca
acgaaggcggcccccagagccaccaccctccgcacgagcagcgcaagaaggagaccaact
gcaacatcagtccagtccgacagcagcatcacagctcaaaaccatgaagaaacaggttca
gtgaacccacaggcatctgcaagcgcaatgcaa--------------------aaatag-
--------------------------
>HMPV/A/JPN/LC192184.1/2013
tttaaaaatgcttctttaatcctcataggaataactgctctgagtatagccctcaatatc
tatctgatcataaactacacaatacaaaaaactgcatctgaatcagaacaccatgctagc
tttccacccacagaatccaacaaagaaacttcaacaatccccatagacaacccagacatc
aatacaaactcacagcttccaactcaacagtccacagaaagccccacactcaactccgca
gcctcggtgagcccaccagaaccagaaccaacatcaacatcagacacaacaaatcgtctg
tcctctgtagacagatccacaacacaaccaagtgaaagtagaacaaagacaaaatcgaca
g-----------------------------------------------------------
------------------------------------------------------------
------------------------------------------------------------
-cccacaaaagaaacatcccaagtacagtttccagaacacaatccccatcgcgggcaaca
acgaaggcggcccccagagccaccaccctccgcacgagcagcgcaagaaggagaccaact
gcaacatcagtccagtccgacagcagcatcacagctcaaaaccatgaagaaacaggttca
gtgaacccacaggcatctgcaagcgcaatgcaa--------------------aaatag-
--------------------------
>HMPV/A/JPN/LC192185.1/2013
tttaaaaatgcttctttaatcctcataggaataactgctctgagtatagccctcaatatc
tatctgatcataaactacacaatacaaaaaactgcatctgaatcagaacaccatgctagc
tttccacccacagaatccaacaaagaaacttcaacaatccccatagacaacccagacatc
aatacaaactcacagcttccaactcaacagtccacagaaagccccacactcaactccgca
gcctcggtgagcccaccagaaccagaaccaacatcaacatcagacacaacaaatcgtctg
tcctctgtagacagatccacaacacaaccaagtgaaagcagaacaaagacaaaatcgaca
g-----------------------------------------------------------
------------------------------------------------------------
------------------------------------------------------------
-cccacaaaagaaacatcccaagtacagtttccagaacacaatccccatcgcgggcaaca
acgaaggcggcccccagagccaccaccctccgcacgagcagcgcaagaaggagaccaact
gcaacatcagtccagtccgacagcagcatcacagctcaaaaccatgaagaaacaggttca
gtgaacccacaggcatctgcaagcgcaatgcaa--------------------aaatag-
--------------------------
>HMPV/A/JPN/LC192186.1/2013
tttaaaaatgcttctttaatcctcataggaataactgctctgagtatagccctcaatatc
tatctgatcataaactacacaatacaaaaaactgcatctgaatcagaacaccatgctagc
tttccacccacagaatccaacaaagaaacttcaacaatccccatagacaacccagacatc
aatacaaactcacagcttccaactcaacagtccacagaaagccccacactcaactccgca
gcctcggtgagcccaccagaaccagaaccaacatcaacatcagacacaacaaatcgtctg
tcctctgtagacagatccacaacacaaccaagtgaaagcagaacaaagacaaaatcgaca
g-----------------------------------------------------------
------------------------------------------------------------
------------------------------------------------------------
-cccacaaaagaaacatcccaagtacagtttccagaacacaatccccatcgcgggcaaca
acgaaggcggcccccagagccaccaccctccgcacgagcagcgcaagaaggagaccaact
gcaacatcagtccagtccgacagcagcatcacagctcaaaaccatgaagaaacaggttca
gtgaacccacaggcatctgcaagcgcaatgcaa--------------------aaatag-
--------------------------
>HMPV/A/CHN/MF462407.1/2012
tttaaaaatgcttctttaatcctcataggaataactgctctgagtatagccctcaatatc
tatctgatcataaactacacaatacaaaaaactgcatctgaatcagaacaccacactagc
tttccacccacagaatccaacaaagaaacttcaacaatccccatagacaacccagacatc
aacacaaactcacagcttccaactcaacagtccacagaaagccccacactcaactccgca
gcctcggcgagcccatcagaaccagaaccaacatcaacatcagacacaacaaatcgtctg
tcctctgtagacagatccacaacacaaccaagtgaaagcagaacaaagacaaaatcgaca
g-----------------------------------------------------------
------------------------------------------------------------
------------------------------------------------------------
-cccacaaaagaaacatcccaagcacagcttccagaacacaatccccatcacgggcaaca
acgaaggcggcccccagagccaccaccctccgcacgagcagcgcaagaaggagaccaacc
gcaacatcagtccagtccgacagcagcaccacagctcaaaaccatgaagaaacaggctca
gcgaacccacaggcatctgcaagcgcaatgcaa--------------------aaatag-
--------------------------
>HMPV/A/CHN/MF462418.1/2012
tttaaaaatgcttctttaatcctcataggaataactgctctgagtatagccctcaatatc
tatctgatcataaactacacaacacaaaaaactgcatctgaatcagaacaccacactagc
tttccacccacagaatccaacaaagaaacttcaacaatccccatagacaacccagacatc
aacacaaactcacagcttccaactcaacagtccacagaaagccccacactcaactccgca
gcctcggcgagcccatcagaaccagaaccaacatcaacatcagacacaacaaatcgtctg
tcctctgtagacagatccacaacacaaccaagtgaaagcagaacaaagacaaaatcgaca
g-----------------------------------------------------------
------------------------------------------------------------
------------------------------------------------------------
-cccacaaaagaaacatcccaagcacagcttccagaacacaatccccatcacgggcaaca
acgaaggcggcccccagagccaccaccctccgcacgagcagcgcaagaaggagaccaacc
gcaacatcagtccagtccgacagcagcaccacagctcaaaaccataaagaaacaggctca
gcgaacccacaggcatctgcaagcgcaatgcaa--------------------aaatag-
--------------------------
>HMPV/A/JPN/LC192192.1/2015
tttaaaaatgcttctttaatcctcataggaataactgctctgagtatagccctcaatatc
tatctgatcataaactacacaatacaaaaaactgcatctgaatcagaacaccacactagc
tttccacccacagaatccaacaaagaaacttcaacaatccccatagacaacccagacatc
aacacaaactcacagcttccaactcaacagtccacagaaagccccacactcaactccgca
gcctcggcgagcccatcagaaccagaaccaacatcaacattagacacaacaaatcgtctg
tcctctgtagacagatccacaacacaaccaagtaaaagcagaacaaagacaaaatcgaca
g-----------------------------------------------------------
------------------------------------------------------------
------------------------------------------------------------
-cccacaaaagaaacatcccaagcacagcttccagaacacaatccccatcacgggcaaca
acgaaggcggcccccagagccaccaccctccgcacgagcagcgcaagaaggagaccaacc
gcaacatcagtccagtccgacagcagcaccacagctcaaaaccatgaagaaacaggctca
gtgaacccacaggcatctgcaagcgcaatgcaa--------------------aaatag-
--------------------------
>HMPV/A/JPN/LC192201.1/2015
tttaaaaatgcttctttaatcctcataggaataactgctctgagtatagccctcaatatc
tatctgatcataaactacacaatacaaaaaactgcatctgaatcagaacaccacactagc
tttccacccacagaatccaacaaagaaacttcaacaatccccatagacaacccagacatc
aacacaaactcacagcttccaactcaacagtccacagaaagccccacactcaactccgca
gcctcggcgagcccatcagaaccagaaccaacatcaacattagacacaacaaatcgtctg
tcctctgtagacagatccacaacacaaccaagtaaaagcagaacaaagacaaaatcgaca
g-----------------------------------------------------------
------------------------------------------------------------
------------------------------------------------------------
-cccacaaaagaaacatcccaagcacagcttccagaacacaatccccatcacgggcaaca
acgaaggcggcccccagagccaccaccctccgcacgagcagcgcaagaaggagaccaacc
gcaacatcagtccagtccgacagcagcaccacagctcaaaaccatgaagaaacaggctca
gtgaacccacaggcatctgcaagcgcaatgcaa--------------------aaatag-
--------------------------
>HMPV/A/JPN/LC192203.1/2016
tttaaaaatgcttctttaatcctcataggaataactgctctgagtatagccctcaatatc
tatctgatcataaactacacaatacaaaaaactgcatctgaatcagaacaccacactagc
tttccacccacagaatccaacaaagaaacttcaacaatccccatagacaacccagacatc
aacacaaactcacagcttccaactcaacagtccacagaaagccccacactcaactccgca
gcctcggcgagcccatcagaaccagaactaacatcaacatcagacacaacaaatcgtctg
tcctctgtagacagatccacaacacaaccaagtaaaagcagaacaaagacaaaatcgaca
g-----------------------------------------------------------
------------------------------------------------------------
------------------------------------------------------------
-cccacaaaagaaacatcccaagcacagcttccagaacacaatccccatcacgggcaaca
acgaaggcggcccccagagccaccaccctccgcacgagcagcgcaagaaggagaccaacc
gcaacatcagtccagtccgacagcagcaccacagctcaaaaccatgaagaaacaggctca
gtgaacccacaggcatctgcaagcgcaatgcaa--------------------aaatag-
--------------------------
>HMPV/A/LAO/LR999746.1/2015
tttaaaaatgcttctttaatcctcataggaataactgctctgagtatagccctcaatatc
tatctgatcataaactacacaatacaaaaaactgcatctgaatcagaacaccacactagc
tttccacccacagaatccaacaaagaaacttcaacaatccccatagacaacccagacatc
aacacaaactcacagcttccaactcaacagtccacagaaagccccacactcaactccgca
gcctcggcgagcccatcagaaccagaaccaacatcaacatcagacacaacaaatcgtctg
tcctctgtagacagatccacaacacaaccaagtaaaagcagaacaaagacaaaatcgaca
g-----------------------------------------------------------
------------------------------------------------------------
------------------------------------------------------------
-cccacaaaagaaacatcccaagcacagcttccagaacacaatccccatcacgggcaaca
acgaaggcggcccccagagccaccaccctccgcacgagcagcgcaagaaggagaccaacc
gcaacatcagtccagtccgacagcagcaccacagctcaaaaccatgaagaaacaggctca
gtgaacccacaggcatctgcaagcgcaatgcaa--------------------aaatag-
--------------------------
>HMPV/A/LAO/LR999749.1/2015
tttaaaaatgcttctttaatcctcataggaataactgctctgagtatagccctcaatatc
tatctgatcataaactacacaatacaaaaaactgcatctgaatcagaacactacactagc
tttccacccacagaatccaacaaagaaacttcaacaatccccatagacaacccagacatc
aacacaaactcacagcttccaactcaacagtccacagaaagccccacactcaactccgca
gcctcggcgagcccatcagaaccagaaccaacatcaacatcagacacaacaaatcgtctg
tcctctgtagacagatccacaacacaaccaagtaaaagcagaacaaagacaaaatcgaca
g-----------------------------------------------------------
------------------------------------------------------------
------------------------------------------------------------
-cccacaaaagaaacatcccaagcacagcttccagaacacaatccccatcacgggcaaca
acgaaggcggcccccagagccaccaccctccgcacgagcagcgtaagaaggagaccaacc
gcaacatcagtccagtccgacagcagcaccacagctcaaaaccatgaagaaacaggctca
gtgaacccacaggcatctgcaagcgcaatgcaa--------------------aaatag-
--------------------------
>HMPV/A/CHN/MF462411.1/2015
tttaaaaatgcttctttaatcctcataggaataactgctctgagtatagccctcaatatc
tatctgatcataaactacacaatacaaaaaactgcatctgaatcagaacaccatactagc
tttccacccacagaatccaacaaagaaacttcaacaatctctttagacaacccagacatc
aatacaaactcacagcttccaacccaacagtccacagaaagccccacactcaactccgca
gcctcggcgagcccaccagaaccagaaccaacatcaacatcagacacaacaaatcgtctg
tcctctgcagatagatccacaacacaaccaagtgaaagcagaacaaagacaaaatcgaca
g-----------------------------------------------------------
------------------------------------------------------------
------------------------------------------------------------
-cccacaaaagaaacatcccaagcacagcttccagaacacaatccccatcacgggcaaca
acgaaggcggcccccagagccaccaccctccgcacgagcagcgcaagaaggagaccaacc
gcaacatcagtccagtccgacagcagcaccacagctcaaaaccatgaagaaacaggttca
gtgaacccacaggcatctgcaggcgcaatgcaa--------------------aaatag-
--------------------------
>HMPV/A/CHN/MF462412.1/2015
tttaaaaatgcttctttaatcctcataggaataactgctctgagtatagccctcaatatc
tatctgatcataaactacacaatacaaaaaactgcatctgaatcagaacaccatactagc
tttccacccacagaatccaacaaagaaacttcaacaatctctatagacaacccagacatc
aatacaaactcacagcttccaacccaacagtccacagaaagccccacactcaactccgca
gcctcggcgagcccaccagaaccagaaccaacatcaacatcagacacaacaaatcgtctg
tcctctgcagacagatccacaacacaaccaagtgaaagcagaacaaagacaaaatcgaca
g-----------------------------------------------------------
------------------------------------------------------------
------------------------------------------------------------
-cccacaaaagaaacatcccaagcacagcttccagaacacaatccccatcacgggcaaca
acgaaggcggcccccagagccaccaccctccgcacgagcagcgcaagaaggagaccaacc
gcaacatcagtccagtccgacagcagcaccacagctcaaaaccatgaagaaacaggttca
gtgaacccacaggcatctgcaggcgcaatgcaa--------------------aaatag-
--------------------------
>HMPV/A/CHN/MF462415.1/2013
tttaaaaatgcttctttaatcctcataggaataactgctctgagtatagccctcaatatc
tatctgatcataaactacacaatacaaaaaactgcatctgaatcagaacaccatactagc
tttccacccacagaatccaacaaagaaacttcaacaatccctatagacaacccagacatc
aatacaaactcacagcttccaactcaacagtccacagaaagccccacactcaactccgca
gcctcggcgagcccaccagaaccagaaccaacatcaacatcagacacaacaaatcgtctg
tcctctgcagacagatccacaacacaaccaagtgaaaacagaacaaagacaaaatcgaca
g-----------------------------------------------------------
------------------------------------------------------------
------------------------------------------------------------
-cccacaaaagaaacatcccaagcacagcttccagaacacaatccccatcacgggcaaca
acgaaggcggcccccagagccaccaccctccgcacgagcagcgcaagaaggagaccaacc
gcaacatcagtccagtccgacagcagcaccacagctcaaaaccatgaagaaacaggctca
gtgaacccacaggcatctgcaagcgcaatgcaa--------------------aaatag-
--------------------------
>HMPV/A/LAO/LR999747.1/2015
tttaaaaatgcttctttaatcctcataggaataactgctctgagtatagccctcaatatc
tatctgaccataaactacacaatacaaaaaactgcatctgaatcagaacaccacactagc
tttccacccacagaatccaacaaagaaacttcaacaatccccatagacaacccagacatc
aacataaactcacagcttccaactcaacagtccacagaaagccccacactcaactccgca
gcctcggcgagcccatcagaaccagaaccaacatcaacatcagacacaacaaatcgtctg
tcctctgtagacagatccacaacacaaccaagtaaaagcagaacaaagacaaaatcgaca
g-----------------------------------------------------------
------------------------------------------------------------
------------------------------------------------------------
-cccacaaaagaaacatcccaagcacagcttccagaacacaatccccatcacgggcaaca
acgaaggcggcccccagagccaccaccctccgcacgagcagcgcaagaaggagaccaacc
gcaacatcagtccagtccgacagcagcaccacagctcaaaaccatgaagaaacaggctca
gtgaacccacaggcatctgcaagcgcaatgcaa--------------------aaatag-
--------------------------
>HMPV/A/LAO/LR999750.1/2015
tttaaaaatgcttctttaatcctcataggaataactgctctgagtatagccctcaatatc
tatctgatcataaactacacaatacaaaaaactgcatctgaatcagaacaccacactagc
tttccacccacagaatccaacaaagaaacttcaacaatccccatagacaacccagacatc
aacacaaactcacagcttccaactcaacagtccacagaaagccccacactcaactccgca
gcctcggcgagcccatcagaaccagaaccaacatcaacatcagacacaacaaatcgtctg
tcctctgtagacagatccacaacacaaccaagtaaaagcagaacaaagacaaaatcgaca
g-----------------------------------------------------------
------------------------------------------------------------
------------------------------------------------------------
-cccacaaaagaaacatcccaagcacagcttccagaacacaatccccatcacgggcaaca
acgaaggcggcccccagagccaccaccctccgcacgagcagcgcaagaaggagaccaacc
gcaacaccagtccagtccgacagcagcaccacagctcaaaaccatgaagaaacaggctca
gtgaacccacaggcatctgcaagcgcaatgcaa--------------------aaatag-
--------------------------
>HMPV/A/LAO/LR999745.1/2014
tttaaaaatgcttctttaatcctcataggaataactgctctgagtatagccctcaatatc
tatctgatcataaactacacaatacaaaaaactgcatctgaatcagaacaccataccagc
tttccacctacagaatccaacaaagaaacttcaacaatccctatagacaacccagacatc
aatacaaactcacagcttccaactcaacagtccacagaaagccccacactcaactccgca
gcctcggcgagcccatcagaactagaaccaacatcaacatcagacacaacaaatcgtctg
tcctctgtagacagatccacaacacaaccaagtgaaagcagaacaaagacaaaatcgaca
g-----------------------------------------------------------
------------------------------------------------------------
------------------------------------------------------------
-cccacaaaagaaatatcccaagcacagcttccagaacacaatccccatcacgggcaaca
acgaaggcggcccccagagccaccaccctccgcacgagcagcgcaagaaggagaccaacc
gcaacatcagtccagtccgacagcagcaccacagctcaaaaccatgaagaaacaggttca
gtgaacccacaggcatctgcaagcgcaatgcaa--------------------aaatag-
--------------------------
>HMPV/A/JPN/LC192187.1/2014
tttaaaaatgcttctttaatcctcataggaataactgctctgagtatagccctcaatatc
tatctgatcataaactacacaatacaaaaagctgcatctgaatcagaacaccatactagc
tttccacccacagaatccaacaaagaaacttcaacaatccctatagacaacccagacatc
aatacaagctcacagcttccaactcagcagtccacagaaggccccacactcaactctgca
gcctcggtgagcccatcagaaacagaaccaacatcaacatcagacacaacaagtcgtctg
tcctctgtagacagatccacaacacaaccaagtgaaagcagaacaaagacaaaatcgaca
g-----------------------------------------------------------
------------------------------------------------------------
------------------------------------------------------------
-cccacaaaagaaacatcccaagtacagtttccagaacacaatccccatcacgggcaaca
acgaaggcggcccccagagccaccaccctccgcacgagcagcgcaagaaggagaccaact
gcaacatcagtccagtccgacaacagcatcacagctcaaaaccatgaagaaacaggttca
gtgaacccacaggcatctgcaagcgcaatgcag--------------------aaatag-
--------------------------
>HMPV/A/JPN/LC192193.1/2015
tttaaaaatgcttctttaatcctcataggaataactgctctgagtatagccctcaatatc
tatctgatcataaactacacaatacaaaaagctgcatctaaatcagaacaccatactagc
tttccacccacagaatccaacaaagaaacttcaacaatccctatagacaacccagacatc
aatacaagctcacagcttccaactcagcagtccacagaaggccccacactcaactctgca
gcctcggtgagcccatcagaaacagaaccaacatcaacatcagacacaacaagtcgtccg
tcctctgtagacagatccacaacacaaccaagtgaaagcagaacaaagacaaaatcgaca
g-----------------------------------------------------------
------------------------------------------------------------
------------------------------------------------------------
-cccacaaaagaaacatcccaagtacagtttccagaacacaatccccaccacgggcaaca
acgaaggcggcccccagagccaccaccctccgcacgagcagcgcaagaaggggaccaact
gcaacatcagtccagtccgacaacagcatcacagctcaaaaccatgaagaaacaggttca
gtgaacccacaggcatctgcaagcgcaatgcag--------------------aaatag-
--------------------------
>HMPV/A/JPN/LC192191.1/2015
tttaaaaatgcttctttaatcctcataggaataactgctctgagtatagccctcaatatc
tatctgatcataaactacacaatacaaaaagctgcatctgaatcagaacaccatactagc
tttccacccacagaatccaacaaagaaacttcaacaatccctatagacaacccagacatc
aatacaagctcacagcttccaactcagcagtccacagaaggccccacactcaactctgca
gcttcggtgagcccatcagaaacagaaccaacatcaacatcagacacaacaagtcgtctg
tcctctgtagacagatccacaacacaaccaagtgaaagcagaacaaagacaaaatcgaca
g-----------------------------------------------------------
------------------------------------------------------------
------------------------------------------------------------
-cccacaaaagaaacatcccaagtacagtttccagaacacaatccccatcacgggcaaca
acgaaggcggcccccagagccaccaccctccgcaccagcagcacaagaaggagaccaact
gtaacatcagtccagtccgacaacagcatcacagctcaaaaccatgaagaaacaggttca
gtgaacccacaggcatctgcaagcgcaatgcag--------------------aaatag-
--------------------------
>HMPV/A/JPN/LC192198.1/2015
tttaaaaatgcttctttaatcctcataggaataactgctctgagtatagccctcaatatc
tatctgatcataaactacacaatacaaaaagctgcatctgaatcagaacaccatactagc
tttccacccacagaatccaacaaagaaacttcaacaatccctatagagaacccagacatc
aatacaagctcacagcttccaactcagcagtccacagaaggccccacactcaactctgca
gcttcggtgagcccatcagaaacagaaccaacatcaacatcagacacaacaagtcgtctg
tcctctgtagacagatccacaacacaaccaagtgaaagcagaacaaagacaaaatcgaca
g-----------------------------------------------------------
------------------------------------------------------------
------------------------------------------------------------
-cccacaaaagaaacatcccaagtacagtttccagaacacaatccccatcacgggcaaca
acgaaggcggcccccagagccaccaccctccgcacgagcagcacaagaaggagaccaact
gtaacatcagtccagtccgacaacagcatcacagctcaaaaccatgaagaaacaggttca
gtgaacccacaggcatctgcaagcgcaatgcag--------------------aaatag-
--------------------------
>HMPV/A/JPN/LC192199.1/2015
tttaaaaatgcttctttaatcctcataggaataactgctctgagtatagccctcaatatc
tatctgatcataaactacacaatacaaaaagctgcatctgaatcagaacaccatactagc
tctccacccacagaatccaacaaagaaacttcaacaatccctatagacaacccagacatc
aatccaaactcacagcttccaactcaacagtccacagaaggccccacactcaactctgca
gcttcggtgagcccatcagaaacagaaccaacatcaacatcagacacaacaagtcgtctg
tcctctgtagacagatccacaacacaaccaagtgaaagcagaacaaagacaaaatcgaca
g-----------------------------------------------------------
------------------------------------------------------------
------------------------------------------------------------
-cccacaaaagaaacatcccaagtacagtttccagaacacaatccccatcacgggcaaca
acgaaggcggcccccagagccaccaccctccgcacgagcagcacaagaaggagaccaact
gtaacatcagtccagtccgacagcagcatcacagctcaaaaccatgaagaaacaggttca
gtgaacccacaggcatctgcaagcgcaatgcag--------------------aaatag-
--------------------------
>HMPV/A/JPN/LC192194.1/2015
tttaaaaatgcttctttaatcctcataggaataactgctctgagtatagccctcaatatc
tatctgatcataaactacacgatacaaaaagctgcatctgaatcagaacaccatactagc
tttccacccacagaatccaacaaagaaacttcaacaatccctatagacaacccaaacatc
aatacaagctcacagcttccaactcagcagtccacagaaggccccacactcaactctgca
gcctcggtgagcccatcagaaacagaaccaacatcaacatcagacacaacaagtcgtctg
tcctctgtagacagatccacaacacaaccaagtgaaagcagaacaaagacaaaatcgaca
g-----------------------------------------------------------
------------------------------------------------------------
------------------------------------------------------------
-cccacaaaagaaacatccctagtacagtttccagaacacaatccccatcacgggcaaca
acgatggcggcccccagagccaccaccctccgcacgagcagcacaagaaggagaccaact
gcaacatcagtccagtccgacaacagcatcacagctcaaaactatgaagaaacaggttca
gtgaacccacaggcatctgcaagcgcaatgcag--------------------aaatag-
--------------------------
>HMPV/A/JPN/LC192195.1/2015
tttaaaaatgcttctttaatcctcataggaataactgctctgagtatagccctcaatatc
tatctgatcataaactacacgatacaaaaagctgcatctgaatcagaacaccatactagc
tttccacccacagaatccaacaaagaaacttcaacaatccctatagacaacccaaacatc
aatacaagctcacagcttccaactcagcagtccacagaaggccccacactcaactctgca
gcctcggtgagcccatcagaaacagaaccaacatcaacatcagacacaacaagtcgtctg
tcctctgtagacagatccacaacacaaccaagtgaaagcagaacaaagacaaaatcgaca
g-----------------------------------------------------------
------------------------------------------------------------
------------------------------------------------------------
-cccacaaaagaaacatccctagtacagtttccagaacacaatccccatcacgggcaaca
acgatggcggcccccagagccaccaccctccgcacgagcagcacaagaaggagaccaact
gcaacatcagtccagtccgacaacagcatcacagctcaaaactatgaagaaacaggttca
gtgaacccacaggcatctgcaagcgcaatgcag--------------------aaatag-
--------------------------
>HMPV/A/JPN/LC192200.1/2015
tttaaaaatgcttctttaatcctcataggaataactgctctgagtatagccctcaatatc
tatctgatcgtaaactacacgatacaaaaagctgcatctgaatcagaacaccatactagc
tttccacccacagaatccaacaaagaaacttcaacaatccctatagacaacccaaacatc
aatacaagctcacagcttccaactcagcagtccacagaaggccccacactcaactctgca
gcctcggtgagcccatcagaaacagaaccaacatcaacatcagacacaacaagtcgtctg
tcctctgtagacagatccacaacacaaccaagtgaaagcagaacaaagacaaaatcgaca
g-----------------------------------------------------------
------------------------------------------------------------
------------------------------------------------------------
-cccacaaaagaaacatccctagtacagtttccagaacacaatccccatcacgggcaaca
acgatggcggcccccagagccaccaccctccgcacgagcagcacaagaaggagaccaact
gcaacatcagtccagtccgacaacagcatcacagctcaaaactatgaagaaacaggttca
gtgaacccacaggcatctgcaagcgcaatgcag--------------------aaatag-
--------------------------
>HMPV/A/CAN/KF178976.1/2009
tttaaaaatgcttctttaatcctaataggaataactgctctgagtatagccctcaatatc
tatctgatcataaactacacaatacaaaaaactgcatctgaatcagaacaccatactagc
tctccacccacagaatccaacaaagaaacttcaacaatccctatagacaacccagacatc
aatccaaactcacagcttccaactcaacagtccacagaaagccccacactcaactccgca
gcctcggtgagcccatcagaaacagaaccagcatcaacatcagacacaacaaatcgtctg
tcctctgtagacagatccacaacacaaccaagtgaaagcagaacaaagacaaaatcgaca
g-----------------------------------------------------------
------------------------------------------------------------
------------------------------------------------------------
-cccacaaaagaaacatcccaagtacagtttccagaacacaatccccatcacaggcaaca
acgaaggcggcccccagagccaccaccctccgcacgagcagcacaagaaggagaccaacc
gcaacatcagtccagtctgacagcagcatcacagctcaaaatcatgaagaaacaggttca
gtaaacccacaggcatctgcaagcgcaatgcaa--------------------aaatag-
--------------------------
>HMPV/A/CHN/MF462405.1/2011
tttaaaaatgcttctttaatcctcataggaataactgctctgagtatagccctcaatatc
tatctgatcataaactacacaatacaaaaaactgcatctgaatcagaacatcatactagc
tctccacccacagaatccaacaaagaaacttcaacaatccctatagacaacccagacatc
aatccaaactcacagcttccaactcaacagtccacagaaagccccacacccaactccgca
gcctcggtgagcccatcagaaacagaaccaacatcaacatcagacacaacaaatcatctg
tcctctgtagacagatccacaacacaaccaagtgaaagcagaacaaagacaaaatcgaca
g-----------------------------------------------------------
------------------------------------------------------------
------------------------------------------------------------
-cccacaaaagaaacatcccaagtacaacttccagaacacaatccccatcacgggcaaca
acgaaggcgacccccagagccgccaccctccgcacgagcagcgcaagaaggagaccaact
gcaacatcagtccagtccgacagcagcatcacagctcaaaactatgaagaaacaggttca
gtgaacccacaaacatctgcaagcgcaatgcaa--------------------aaatag-
--------------------------
>HMPV/A/CHN/MF462406.1/2011
tttaaaaatgcttctttaatcctcataggaataactgctctgagtatagccctcaatatc
tatctgatcataaactacacaatacaaaaaactgcatctgaatcagaacatcatactagc
tctccacccacagaatctaacaaagaaacttcaacaatccctatagacaacccagacatc
aatccaaactcacagcttccaactcaacagtccacagaaagccccacactcaactccgca
gcctcggtgagcccatcagaaacagaaccaacatcaacattagacacaacaaatcatctg
tcctctgtagacagatccacaacacaaccaagtgaaagcagaacaaagacaaaatcgaca
g-----------------------------------------------------------
------------------------------------------------------------
------------------------------------------------------------
-cccacaaaagaaacatcccaagtacaacttccagaacacaatccccatcacgggcaaca
acgaaggcgacccccagagccgccaccctccgcacgagcagcgcaagaaggagaccaact
gcaacatcagtccagtccgacagcagcatcacagctcaaaactatgaagaaacaggttca
gtgaacctacaaacatctgcaagcacaatgcaa--------------------aaatag-
--------------------------
>HMPV/A/CHN/MF462414.1/2013
ttcaaaaatgcttctttaatcctcataggaataactgctctgagtatagccctcaatatc
tatctgatcataaactacacaatacaaaaaactgcatctgaatcagaacaccacactagc
tttccacccacagaatccaacaaagaaatttcaacaatccctacagacaacccagacatc
aatccaacctcacagcttccaactcaacaatccacagaaagccccacacccaactccgca
gcctcggtgagcccaccagaaacagaaccaacatcaacatcagacacaacaaatcgtctg
tcttctgtagacagatccacaacacaaccaagtgaaagcaggacaaagacaaaatcgaca
g-----------------------------------------------------------
------------------------------------------------------------
------------------------------------------------------------
-cccacaaaagaaaaatcccaagtacagtctccagaacacaatccccatcacgggcaaca
acgaaggcggccctcagagccaccaccctccgcacgagcagcgcaagaagaagaccaact
gcaacaccagtccagtccgacagcagcatcacagctcaaaactacgaaaaaacaggctca
gtgaacccacaggcatctgcaagtgcaatgcaa--------------------agatag-
--------------------------
>HMPV/A/NPL/MK179421.1/2013
ttcaaaaatgcttctttaatcctcataggaataactgctctgagtatagccctcaatatc
tatctgatcataaactacacaatacaaaaaactgcatccgaatcagaacaccatactagc
tcaccacccacagaatccaacaaagaaacttcaaaaatccccacagacaacccagacatc
aatccaaactcacagcatccaactcaacagtccacagaaagccctacactcaactccgca
gcctcagtgagcccatcagaaacagaaccagcatcaacatcagacacaacaaatcgtctg
tcctctgtaaacagatccacaacacaaccaagtgaaagcagaacaaagacaaaatggaca
g-----------------------------------------------------------
------------------------------------------------------------
------------------------------------------------------------
-tccacaaaagaaacatcccaagtgcagtttccagaacacaatccccatcaagggcaaca
acaaaggcggcccccagagccaccaccccccgcatgagcagcacaggaaggagaccaact
gtaacatcagtccagtctgacagcagcatcacagctcaaaatcatgaagaaacaagttca
gcgaacccacaggcatctgcaagcgcaatgcaa--------------------aaatag-
--------------------------
>HMPV/A/NPL/MK179422.1/2014
ttcaaaaatgcttctttaatcctcataggaataactgctctgagtatagccctcaatatc
tatctgatcataaactacacaacacaaaaaactgcatccgaatcagaacaccatactagc
tcaccacccacagaatccaacaaagaaacttcaacaatccccacagacaacccagacatc
aatccaaactcacagcttccaactcaacagtccacagaaagccctacactcaactccgca
gcctcagtgagcccatcagaaacagaaccagcatcaacatcagacataacaaatcgtctg
tcctctgtaaacagatccacaacacaaccaagtgaaagcagaacaaagacaaaatcgaca
g-----------------------------------------------------------
------------------------------------------------------------
------------------------------------------------------------
-tccacaaaagaaacatcccaagtgcagtttccagaacacaatccccatcaagggcaaca
acaaaggcggcccccagagccaccaccccccgcacgagcagcacaggaaggagaccaact
gtaacatcagtccagtctgacagcagcatcacagctcaaaatcatgaagaaacaagttca
gcgaacccacaggcatctgcaagcacaatgcaa--------------------aaatag-
--------------------------
>HMPV/A/JPN/LC192178.1/2013
tttaaaaatgcttctttaatcctcataggaataactgctctgagtatagccctcaatatc
tatctgatcataaactacacaatacaaaaaactgcatctgaatcagaacaccacactagc
tcaccacccacagaatccaacaaagaaacttcaacaatccccatagacaacccagacatc
aatccaaactcacagcttccaactcaacagtccacagaaagccccacactcaactccgca
gcctcagtgagcccatcagaaacagaaccagcaccaacatcagacacaacaaatcgtctg
tcctctgtaaacagatccacaacacaaccaagtgaaagcagaacaaagacaaaatcgaca
g-----------------------------------------------------------
------------------------------------------------------------
------------------------------------------------------------
-tccacaaaagaaacatcccaagtgcagtttccagaacacaatccccatcacgggcaaca
acaaaggcggcccccagagccaccaccctccgcacgagcagcacaggaaggagaccaact
gcaacatcagtccagtctgacagcagcatcacagctcaaaatcatgaagaaacaagttca
gcgaacccacaggcatctgcaagcgcaatgcaa--------------------aaatag-
--------------------------
>HMPV/A/CHN/EF571505.1/2006
tttaaaaatgcttctttaatcctcataggaataactgctctgagtatagccctcaatatc
tatctgatcataaactacacaatacaaaaaactgcatctgaatcagaacaccatactagc
tcaccacccacagaatccaacaaagaaacttcaacaatccctatagacaacccagacatc
aatccaaactcacagcttccaactcaacagtccacagaaagccccacactcaactccgca
gcctcggtgagcccaccagaaacagaaccagcatcaacatcagacacaacaaatcgtctg
tcctctgtagacagatccacaacacaaccaagtgaaagcagaacaaagacaaaatcaaca
g-----------------------------------------------------------
------------------------------------------------------------
------------------------------------------------------------
-tccacaaaagaaacatcccaagtacagtttccagaacacaatctccatcacgggcaaca
acgaaggcggcccccagagccaccaccctccgcacgagcagcgcaggaaggagaccaact
gcaacatcagtccagtccgacagcagcatcacagctcaaaatcatgaagaaacaggctca
gcgaacccacaggtatctgcaagcgcaatgcaa--------------------aaatag-
--------------------------
>HMPV/A/CHN/EF571506.1/2006
tttaaaaatgcttctttaatcctcataggaataactgctctgagtatagccctcaatatc
tatctgatcataaactacacaatacaaaaaactgcatctgaatcagaacaccatactagc
tcaccacccacagaatccaacaaagaaacttcaacaatccctatagacaacccagacatc
aatccaaactcacagcttccaactcaacagtccacagaaagccccacactcaactccgca
gcctcggtgagcccaccagaaacagaaccagcatcaacatcagacacaacaaatcgtctg
tcctctgtagacagatccacaacacaaccaagtgaaagcagaacaaagacaaaatcaaca
g-----------------------------------------------------------
------------------------------------------------------------
------------------------------------------------------------
-tccacaaaagaaacatcccaagtacagtttccagaacacaatctccatcacgggcaaca
acgaaggcggcccccagagccaccaccctccgcacgagcagcgcaggaaggagaccaact
gcaacatcagtccagtccgacaccagcatcacagctcaaaatcatgaagaaacaggctca
gcgaacccacaggtatctgcaag-gcaatgcaa--------------------aaatagc
acaccaacattgtaa-----------
>HMPV/A/CHN/MK450178.1/2013
ttcaaaaatgcttctttaatcctcataggaataactgctctgagtatagccctcaatatc
tatctgatcataaactacacaacacaaaaaactgcatccgaatcagaacaccacactagc
tctccacccacagaatccaacaaagaaatttcaacaatccctacagacaacccagacatc
aatccaaactcacagcttccaacccaacagcccacagaaagccccacacccaactccgca
gcttcggtgagcccaccagaaacagaaccaacatcaacatcagacacaacaaatcgtctg
tcctctgtagacagatccacaacacaaccaagtgaaagcagaacaaagacaaaatcgaca
g-----------------------------------------------------------
------------------------------------------------------------
------------------------------------------------------------
-cccacaaaagaaacatcccaagtacagtttccagaacacaacccccatcacgggcaaca
acgaaggcggcccccagagccaccaccctccgcgcgagcagcgcaagaaggagaccaact
gcaacatcagtccagtccgacagcagcaccacagctcaaaaccatgaagaaacaggctca
gtgaacccacaggcatctgtaagc------------------------------------
--------------------------
>HMPV/A/HRV/MH918036.1/2015
ttcaaaaatgcttctttaatactcataggaataactgctctgagtatagccctcaatatc
tatctgatcataaactacacaacacaaaaaactgcatcagaatcagaacaccacactagc
tctccacccacagaatccaacaaagaaatttcaacaatccctacaaacaacccagacatc
aatccaaactcacagcttccaactcaacagtccacagaaagccccacacccaactccgca
gcttcggtgagcccaccagaaacagaaccaacatcaacatcagacacaacaaatcgtctg
tcttctgtagacagatccacaacacaaccaagtgaaagcagaacaaagacaaaatcgaca
g-----------------------------------------------------------
------------------------------------------------------------
------------------------------------------------------------
-cccacaaaagaaacatcccaagtacagtttccagaatacaatccccatcacgggcaaca
acgaaggcggcccccaaagccaccaccctccgcacgagcagcgcaagaaggagaccaact
gcaacaccagtccagtccgacagcagcaccacagctcaaaaccatgaagaaacaggctca
gtgaacccacaggcatctgcaagcacaatgcaa--------------------gaatagc
acaccaacactgcaaaaacaaattag
>HMPV/A/IRN/KU176099.1/2015
tttaaaaatgcttctttaatcctcataggaataactgctctgagtatagccctcaatatc
tatctgatcataaactacacaatacaaaaaactgcatctgaatcagaacaccatactagc
tttccacccacagaatccaacaaagaaacttcaacaatccctatagacaacccagacatc
aatacaaactcacagcttccaactcaacagtccacagaaagcccaacactcaactccgca
gcctcggtgagcccatcagaaccagaaccaacatcaacatcagacacaacaaatcgtctg
tcctctgtagacagatccacaacacaaccaagtgaaagcagaacaaagacaaaatcgaca
g-----------------------------------------------------------
------------------------------------------------------------
------------------------------------------------------------
-cccacaaaagaaacatcccaggcacagcctccagaacacaatccccatcacgggcaaca
acgatggcggcccccagagccaccaccctccgcacgagcagcgcaagaaggagaccaacc
gcaacatcagtccagtccgacagcagcaccacagctcaaaaccatgaagaaacaggttca
ttgaacccacaggcatctgcaagcacaatgaaa--------------------aaaaagc
acaccaacattgtaaaaacaaatcag
>HMPV/A/IRN/KU176101.1/2015
tttaaaaatgcttctttaatcctcataggaataactgctctgagtatagccctcaatatc
tatctgatcataaactacacaatacaaaaaactgcatccgaatcagaacaccatactagc
tttccacccacagaatccaacaaagaaacttcaacaatccctatagacaacccagacatc
aatacaaactcacagcttccaactcaacagtccacagaaagcccaacactcaactccgca
gcctcggcgagcccatcagaaccagaaccaacatcaacatcagacacaacaaatcgtctg
tcctctgtagacagatccacaacacaaccaagtgaaagcagaacaaagacaaaatcgaca
g-----------------------------------------------------------
------------------------------------------------------------
------------------------------------------------------------
-cccacaaaagaaacatcccaggcacagcctccagaacacaatccccatcacgggcaaca
acgatggcggcccccagagccaccaccctccgcacgagcagcgcaagaaggagaccaacc
gcaacatcagtccagtccgacagcagcaccacagctcaaaaccatgaagaaacaggttca
gtgaacccacaggcatctgcaagcgcaatggaa--------------------aaatagc
acaccaacattgtaaaaacaaattag
>HMPV/A/IRN/KU176102.1/2015
tttaaaaatgcttctttaatcctcataggaataactgctctgagtatagccctcaatatc
tatctgatcataaactacacaatacaaaaaactgcatctgaatcagaacaccatactagc
tttccacccacagaatccaacaaagaaacttcaacaatccctatagacaacccagacatc
aatacaaactcacagcttccaactcaacagtccacagaaagcccaacactcaactccgca
gcctcggtgagcccatcagaaacagaaccaacatcaacatcagacacaacaaatcgtctg
tcctctgtagacagatccacaacacaaccaagtgaaagcagaacaaagacaaaatcgaca
g-----------------------------------------------------------
------------------------------------------------------------
------------------------------------------------------------
-cccacaaaagaaacatcccaggtacagcctccagaacacaatccccatcacgggcaaca
acgatggcggcccccagagccaccaccctccgcacgagcagcgcaagaaggagaccaacc
gcaacatcagtccagtccgacagcagcaccacagctcaaaaccatgaagaaacaggttca
gtgaacccacaggcatctgcaagcgcaatgaaa--------------------aaatagc
acaccaacattgtaaaaacaaattag
>HMPV/A/IRN/KU176104.1/2015
tttaaaaatgcttctttaatcctcataggaataactgctctgagtatagccctcaatatc
tatctgatcataaactacacaatacaaaaaactgcatctgaatcagaacatcatactagc
tttccacccacagaatccaacaaagaaacttcaacaatccctatagacaacccagacatc
aatacaaactcacagcttccaactcaacagtccacagaaagcccaacactcaactcagca
gcctcggcgagcccatcagaatcagaaccaacatcaacatcagacacaacaaatcgtctg
tcctctgtagacagatccacaacacaaccaagtgaaagcagaacaaagacaaaatcgaca
g-----------------------------------------------------------
------------------------------------------------------------
------------------------------------------------------------
-cccacaaaagaaacatcccaggcacagcctccagaacacaatccccatcacgggcaaca
acgatggcggcccccagagccaccaccctccgcacgagcagcgcaagaaggagaccaacc
gcaacatcagtccagtccgacagcagcaccacagctcaaaaccatgaagaaacaggttca
gtgaacccacaggcatctgcaagcacaatgaaa--------------------aaatagc
acaccaacattgtaaaaacaaattag
>HMPV/A/IRN/KU176103.1/2015
tttaaaaatgcttctttaatcctcataggaataactgctctgagtatagccctcaatatc
tatctgatcataaactacacaatacaaaaaactgcagccgaatcagaacaccatactagc
tctccacccacagaatccaacaaagaaacctcaacaatcctcatagacaacccagacatc
aatccaaactcacagcttccaactcaacagtccacagaaagccccacactcaactccgca
gcctcggtgagcccatcagagacagaaccaacatcaacatcagacacaacaaatcgcctg
tcctctgcagacagatccacaacacaaccaagtgaaagcagaacaaagacaaaatcgaca
g-----------------------------------------------------------
------------------------------------------------------------
------------------------------------------------------------
-cccacaaaagaaacatcccaagcacagtttccataacacaatccccatcacgggcaaca
acgaaggcggcccccagagccaccaccctccgcacgagcagcgcaagaaggagaccaact
gcaacatcaatccagtccgacagcagcatcacagctcaaaatcatgaagaaacaggttca
gtgaacccacaggcatctgcaagcgcaatgcaa--------------------aaatagc
acaccaacattgtaaaaacaaattag
>HMPV/A/HRV/KU375595.1/2011
tttaaaaatgcttctttaatcctcataggaataactgctctgagtatagccctcaatatc
tatctgatcataaactacacaatacaaaaaactgcatctgaatcagaacaccatactagc
tcaccacccacagaatccaacaaagaaacttcaacaatccctatagacaacccagacatc
aatccaaactcacagcttccaactcaacagtccacagaaagccctacactcaactccgca
gcctcggtgagcccatcggaaacagaaccagcatcaacatcagacacaacaaatcgtctg
tcctctgtaaacagatccacaacacaaccaagtgaaggcagaacaaagacaaaatcgaca
g-----------------------------------------------------------
------------------------------------------------------------
------------------------------------------------------------
-cccacaaaagaaacatcccaagtgcagtttccagaacacaatccccatcacgggcaaca
acaaaggcggcccttagagccaccaccctccgcacgagcagcacaggaaggagaccaacc
gcaacatcagtccagtccgacagcagcatcacagctcaaaatcatgaagaaacaagctca
gcgaacccacaggcatctgcaagcgcaatgcaa--------------------aaatagc
acaccaacattgtaaaaacaaattag
>HMPV/A/HRV/KU375605.1/2012
tttaaaaatgcttctttaatcctcataggaataactgctctgagtatagccctcaatatc
tatctgatcataaactacacaatacaaaaaactgcatctgaatcagaacaccatactagc
tcaccacccacagaatccaacaaagaaacttcaacaatccctatagacaacccagacatc
aattcaaactcacagcttccaactcaacagtccacagaaagcctcacattcaactccgca
gcatcggtgagcccatcagaaacagaaccagcatcaacatcagacacaacaaatcgtctg
tcctctgtagacagatccacaacacaaccaagtgaaagcagaacaaagacaaaatcaaca
g-----------------------------------------------------------
------------------------------------------------------------
------------------------------------------------------------
-tccacaaaagaaacatcccaagtacagtttccagaacacaatccccatcacgggcaaca
acaaaggcggccctcagaaccaccaccctccgcacgagcagcgcaggaaggagaccaact
gcaacatcagtccagtctgacagcagcatcacagctcaaaatcatgaagaaacaggttca
gcgaacccacaggcatctgcaagcgcaatgcaa--------------------aaatagc
acaccaacattgtaaaaacaaattag
>HMPV/A/AUS/MW221987.1/2013
tttaaaaatgcttctttaatcctcatagggataactgctctgagtatagccctcaatatc
tatctgatcataaactacacaatacaaaaaactgcatctgaatcagaacaccatactagc
tcaccacccacagaatccaacaaagaaacttcaacaatccctatagacaacccagacatc
aattcaaactcacagcttccaactcaacagtccacagaaagcctcacattcaactccgca
gcatcggtgagcccatcagatacagaaccagcatcaacatcaggcacaacaaatcgtctg
tcctctgtagacagatccacaacacaaccaagtgaaagcagaacaaagactaaatcgaca
g-----------------------------------------------------------
------------------------------------------------------------
------------------------------------------------------------
-tccacaaaagaaacatcccaagcacagtttccagaacacaatccccatcacgggcaaca
acaaaggcggccctcagaaccaccaccctccgcacgagcagcacaggaaggagaccaact
gcaacaccagtccagtctgacagcagcatcacagctcaaaatcatgaagaaacaggctca
gcgaacccacaggcatctgcaagcgcaatgcaa--------------------aaatagc
acaccaacattgt-aaaacaaattag
>HMPV/A/HRV/MH918059.1/2016
tttaaaaatgcttctttaatcctcataggcataactgctctgagtatagccctcaatatc
tatctgatcataaactacacaatacaaaaaactgcatctgaatcagaacactatactagc
tcaccacccacagaatccaacaaagaaacttcaacaatccctatagacaacccagacatc
aatccaaactcacagcttccaactcaacagtccacagaaagccttacactcaactccgta
gcctcggtgagcccatcagaaacagaaccagcttcaacatcagacacaacaaatcgtctg
tcctctgtaaacagatccacaacacaaccaagtgaaagcagaacaaagacaaaatcgaca
g-----------------------------------------------------------
------------------------------------------------------------
------------------------------------------------------------
-tccacaaaagaaacatcccaagtgcagtttccagaacacaatccccatcacgggcaaca
acaaaggcagtccttagagccaccaccctccgcatgagcagcacaggaaggagaccaact
acaacatcagtccagtctgacagcagcatcacagctcaaaattatgaagaaacaagttca
gtgaacccacaggcatctgcaagcgcaatgcaa--------------------aaataac
aaaccaacattgtaaaaacaaattag
>HMPV/A/JPN/LC192202.1/2016
tttaaaaatgcttctttaatcctcataggcataactgctctgagtatagccctcaatatc
tatctgatcataaactacacaatacaaaaaactgcatctgaatcagaacactatactagc
tcaccacccacagaatccaacaaagaaacttcaacaatccctatagacaacccagacatc
aatccaaactcacagcttccaactcaacagtccacagaaagccttacactcaactccgta
gcctcggtgagcccatcagaaacagaaccagcttcaacatcagacacaacaaatcatctg
tcctctgcaaacagatccacaacacaaccaagcgaaagcagaacaaagacaaaatcgaca
g-----------------------------------------------------------
------------------------------------------------------------
------------------------------------------------------------
-tccacaaaagaaacatcccaagtgcagtttccagaacacaatccccatcacgggcaaca
acaaaggcggtccttagagccaccaccctccgcacgagcagcacaggaaggagaccaact
acaacatcagtccagtctgacagcagcatcacagctcaaaattatgaagaaacaagttca
gcgaacccacaggcatctgcaagcgcaatgcaa--------------------aaataa-
--------------------------
>HMPV/A/MYS/KU320901.1/2010
tttaaaaatgcttctttaatcctcataggaataactgctctgagtatagccctcaatatc
tatctgatcataaactacacaatacaaaaaactgcatctgaatcagaacaccacactagc
tcaccacccacagaatccaacaaagaaacttcaacaatccccatagacaacccagacatc
aatccaaactcacagcttccaactcaacagtccacagaaagccttacactcaactccgca
gcctcagtgagcccatcagaaacagaaccagcaccaacatcagacacaacaaatcgtctg
tcctctgtaaacagatccacaacacaaccaagtgaaagcagaacaaagacaaaatcgaca
g-----------------------------------------------------------
------------------------------------------------------------
------------------------------------------------------------
-tccacaaaagaaacatcccaagtgcagtttccagaacacaatccccatcacgggcaaca
acaaaggcggcccctagagccaccaccctccgcacgagcagcacaggaaggagaccaact
gcaacatcagtccagtctgacagcagcatcacagctcaaaatcatgaagaaacaagttca
gcgaacccacaggcatctgcaagcgcaatgcaa--------------------aaatagc
acacca--------------------
>HMPV/A/MYS/KU320896.1/2012
tttaaaaatgcttctttaatcctcataggaataactgctctgagtatagccctcaatatc
tatctgatcataaactacacaatacaaaaaactgaatctgaatcagaacaccatactagc
tcaccacccacagaatccaacaaagaaacttcaacaatccctataaacaacccagacatc
aatccaaactcacagcttccaactcaacagtccacagaaagccttacactcaactccgca
gcctcagtgagcccatcagaaacagaaccagcatcaacatcagacacaacaaatcgtctg
tcctctgtaaacagatccacaacacaaccaagtgaaagcagaacaaagacaaaatcgaca
g-----------------------------------------------------------
------------------------------------------------------------
------------------------------------------------------------
-tccacaaaagaaacatcccaagtgcagtttccagaacacaatccccatcacgggcaaca
acaaaggcggcccctagagccaccaccctccgcacgagcagcacaggaaggagaccaatt
gcaacatcagtccagtctgacagcagcatcacagctcaaaatcatgaagaaacaagttca
gcgaacccacaggcatctgcaagcgcaatgcaa--------------------aaatagc
acacca--------------------
>HMPV/A/MYS/KU320894.1/2012
tttaaaaatgcttctttaatcctcataggaataactgctctgagtatagccctcaatatc
tatctgatcataaactacacaatacaaaaaactgcatctgaatcagaacaccatactagc
tcaccacccacagaatccaacaaagaaacttcaacaatccctacagacaacccagacatc
aatccaaactcacagcttccaactcaacagtccacagaaagcctcacactcaactccgta
gcttcggcgagcccatcagaaacagaaccagcatcaacatcagacacaacaaatcgtctg
tcctctgtaaacagatccacaacacaaccaagcgaaagcagaataaagacaaaatcgaca
g-----------------------------------------------------------
------------------------------------------------------------
------------------------------------------------------------
-tccacaaaagaaacatcccaagtgcagtttccagaacacaatccccatcacaggcaaca
acaaaggcggcccttagagccaccaccctccgcacgagcagcacaggaaggagaccaact
gcaacatcagtccagtctgacagcagcatcacagctcaaaatcatgaagaaacaagttca
gcgaacccacaggcatctgcaagcgcaatgcaa--------------------aaatagc
acacca--------------------
>HMPV/A/MYS/KU320892.1/2012
tttaaaaatgcttctttaatcctcataggaataactgctctaagtatagccctcaatatc
tatctgatcataaactacacaatgcaaaaaactgcatctgaatcagaacaccatactagc
tcaccacccacagaatccaacaaagaaacttcaacaatccctatagacaacccagacatc
aatccaagctcacagcctccaactcaacagtccacagatagcctcacactcaactccgca
gcctcggcgagcccatcagaaacagaaccagcatcaacatcagatacaacaaatcgtctg
tcctctgtagacagatccacaacacaaccaagtgaaagcagaacaaagacaaaatcgaca
g-----------------------------------------------------------
------------------------------------------------------------
------------------------------------------------------------
-tccacaaaagaaacatcccaagtacagtttccagaacacaatccccatcacgggcaaca
acaaaagcggccctcagagccaccaccttccgcacgagcagcgcaggaaggagaccaact
gcaacatcagtccagtctgacagcagtatcacagctcaaaatcatgaagaaacagattca
gcgaacccacaggcatctgcaagcgcaatgcaa--------------------aaatagc
acacca--------------------
>HMPV/A/JPN/LC192176.1/2013
tttaaaaatgcttctttaatcctcataggaataactgctctgagtatagccctcaatatc
tatctgatcataaactacacaatacaaaaaactgcatctgaatcagaacaccatactagc
tctccacccacagaatccaacaaagaaacctcaacaatccctatagacaacccggacatc
aatccaaactcacagcttccaactcaacagtccacagacagctccacactcaactccgca
gcctcggtgagcccatcagaaatagaaccaacatcaacatcagacacaacaaatcgtctg
tcctctgcagacagatccacaacacaaccaagtgaaagcagaacaaagacaaaatcaaca
g-----------------------------------------------------------
------------------------------------------------------------
------------------------------------------------------------
-cccacaaaagaaacatcccaagtacagtttccagaacacaatccccatcacgggcaaca
atgaaggcggcccctagagccaccaccttccgcacgagcagcgcaagaaggagaccaact
gcaacatcagtccagttcgacagcagcaccacagctcaaaaccatgaagaaacaggttca
gtgaacccacaggcatctgcaagcgcaacgaaa--------------------aaatag-
--------------------------
>HMPV/A/JPN/LC192179.1/2013
tttaaaaatgcttctttaatcctcataggaataactgctctgagtatagccctcaatatc
tatctgatcataaactacacaatacaaaaaactgcatctgaatcagaacaccatactagc
tctccacccacagaatccaacaaagaaacctcaacaatccctatagacaacccggacatc
aatccaaactcacagcttccaactcaacagtccacagacagctccacactcaactccgca
gcctcggtgagcccatcagaaatagaaccaacatcaacatcagacacaacaaatcgtctg
tcctctgtagacagatccacaacacaaccaagtgaaagcagaacaaagacaaaatcaaca
g-----------------------------------------------------------
------------------------------------------------------------
------------------------------------------------------------
-cccacaaaagaaacatcccaagtacagtttccagaacacaatccccatcacgggcaaca
atgaaggcggcccctagagccaccaccttccgcacgagcagcgcaagaaggagaccaact
gcaacatcagtccagttcgacagcagcaccacagctcaaaaccatgaagaaacaggctca
gtgaacccacaggcatctgcaagcgcaacgaaa--------------------aaatag-
--------------------------
>HMPV/A/JPN/LC192180.1/2013
tttaaaaatgcttctttaatcctcataggaataactgctctgagtatagccctcaatatc
tatctgatcataaactacacaatacaaaaaactgcatctgaatcagaacaccatactagc
tctccacccacagaatccaacaaagaaacctcaacaatccctatagacaacccggacatc
aatccaaactcacagcttccaactcaacagtccacagacagctccacactcaactccgca
gcctcggtgagcccatcagaaatagaaccaacatcaacatcagacacaacaaatcgtctg
tcctctgtagacagatccacaacacaaccaagtgaaagcagaacaaagacaaaatcaaca
g-----------------------------------------------------------
------------------------------------------------------------
------------------------------------------------------------
-cccacaaaagaaacatcccaagtacagtttccagaacacaatccccatcacgggcaaca
atgaaggcggcccctagagccaccaccttccgcacgagcagcgcaagaaggagaccaact
gcaacatcagtccagttcgacagcagcaccacagctcaaaaccatgaagaaacaggctca
gtgaacccacaggcatctgcaagcgcaacgaaa--------------------aaatag-
--------------------------
>HMPV/A/IND/KC731524.1/2011
tttaaaaatgcttctttaatcctcataggaataactgctctgagtataaccctcaatatc
tatctgatcattaactacacaatacaaaaaactgcatctgaatcagaacaccatactagc
tcaccacccacagaatccaacaaagaaacctcaacaatccccacagacaacccagacatc
aatccaaactcacagcctccaactcaacagtccacagaaagcctcacacccaactccgca
gcctcggcgagcccatcagaaacagaaccagcatcaacatcagacacaacaactcgtctg
tcctctgtagacagatccacaacacaaccaagtgaaagcagaacaaagacaaaatcgaca
g-----------------------------------------------------------
------------------------------------------------------------
------------------------------------------------------------
-tccacaaaagaaacatcccaagcacagtttccagaacacaatccccatcacgggcaaca
acaaaggcggcccccagagccaccaccttccgcacgagcagcgcaggaaggagaccaact
gcaacatcagtccagtctgacagcagtatcacagctcaaaatcatgaagaaacaggttca
gcgaacccacaggcatctgcaagcgcaatgcaa--------------------aaatag-
--------------------------
>HMPV/A/CHN/EF571504.1/2006
tttaaaaatgcttccttaatcctcataggaataactgctctgagtatagccctcaatatc
tatctgatcataaactacacaatacaaaaaactgcatctgaatcagaacaccatactagc
tcaccacccacagaatccaacaaagaaacttcaacaatccctacagacagcccagacatc
aacctaaactcacagcttccaactcaacagtccacagaaagccccacactcaactccgca
gcctcggcgagcccatcagaaacagaaccagcatcaacatcagacacaataaatcgtctg
tcctctgcaaacagatccacaacacaaccaagtgaaagcagaacaaagaaaaaatcgaca
g-----------------------------------------------------------
------------------------------------------------------------
------------------------------------------------------------
-tccacaaaagaaacatcccaagcacagtctccagaacacaatccccatcacgggcaaca
acgaaggcggccctcagagccaccaccctccgcacgagcagcgcagaaaggagaccaact
gcaacaccagtccagtctaacagcagcatcacagctcaaaatcatgaagaaacaggttca
gcgaacccacaggcatctgcaagcgcaatgcaa--------------------aaatag-
--------------------------
>HMPV/A/CHN/EF571508.1/2007
tttaaaaatgcttctttaatcctcataggaataactgctctgagtatagccctcaatatt
tatctgatcataaactacacaacaaaaaaaactgcatctgagtcagaacaccatactagc
tcaccacccacagaatccaacaaagaaacttcaacaatccctatagacaacccagacatc
aatccaaactcacagcttccaactcaacagtctacagaaagcctcacactcaactccgca
gcctcggtgagcccaccagaaacagaaccagcatcaacatcagacacaacaaatcgtctg
tcctctgtagacagatccacaacacaaccaagtgaaagcagaacaaagacagaatcgaca
g-----------------------------------------------------------
------------------------------------------------------------
------------------------------------------------------------
-tccacaaaagaaacatcccaagtacagtttccagaacacaatccccatcacgggcaaca
acaaaggcggccctcagagccaccaccttccgcacgagcagcgcaggaaggagaccaacc
gcaacatcagtccagtccgacagcagcatcacagctcaaaatcatgaagaaacaggttca
gcgaacccacaggcatctgctagcgcgatgcaa--------------------aaatag-
--------------------------
>HMPV/A/HRV/MH918040.1/2015
tttaaaaatgcttctttaatcctcataggaataactgctctgagtatagccctcaatatc
tatctgatcataaactacacaatacaaaaaactgcatccgaatcagaacaccatactagc
tcaccacccacagaatccaacaaagaaacttcaacaatccctacagacaacccagacatc
aatccaaactcacagcttccaactcaacagtccacagaaagccctacactcaactccgca
gcctcagtgagcccatcagaaacagaaccaacatcaacatcagacacaaaaaatcgtctg
tcctctgtaaacagatccacaacacaaccaagtgaaagcagaacaaagacaaaatcgaca
g-----------------------------------------------------------
------------------------------------------------------------
------------------------------------------------------------
-tccacaaaagaaacatcccaagtgcagtctccagaacacaatccccatcaagggcaaca
acaaaggcggcccccagagccaccaccccccgcacgagcagcacaggaaggagaccaact
gcaacatcagtccagtccgacagcagcatcacagctcaaaatcatgaagaaacaagttca
gcgaaccaacaggcatctgcaagcacaatgcaa--------------------aaatagc
acacctacattgtaaaaacaaattag
>HMPV/A/IND/MN410892.1/2017
tttaaaaatgcttctttaatcctcataggaataactgctctgagtatagccctcaatatc
tatctgatcataaactacacaatacaaaaaactgcatccgaatcagaacaccatactagc
tcaccacccacagaatccaacaaagaaacttcaacaatccccacagacaacccagacatc
aatccaaactcacagcttccaactcaacagtccacagaaagccctacactcaactccgca
gcctcagtgagcccatcagaaacagaaccagcaccaacatcagacacaacaaatcgtctg
tcctctgtaaacagatccacaacacaaccaagtgaaagcagaacaaagacaagatcgaca
g-----------------------------------------------------------
------------------------------------------------------------
------------------------------------------------------------
-tccacaaaagaaacatcccaagtgcagtttccagaacaaaatccccatcaggggcaaca
acaaaggcggccctcagagccaccaccccccgcacgagcagcacaggaaggagaccaacc
gcaacgtcagtccagtctgacagcagcatcacagcccaaaatcatgaagaaacaagctca
gcgaacccacaggcatccgcaagcgcaatgcaa--------------------aaatagc
acacctacattgcaaaaacaaattag
>HMPV/A/IND/MN410894.1/2016
tttaaaaatgcttctttaatcctcataggaataactgctctgagtatagccctcaatatc
tatctgatcataaactacacaatacaaaaaactgcatccgaatcagaacaccatactagc
tcaccacccacagaatccaacaaagaaacttcaacaatccccacagacaacccagacatc
aatccaaactcacagcttccaactcaacagtccacagaaagccctacactcaactccgca
gcctcagtgagcctatcagaaacagaaccagcaccaacatcagacacaacaaatcgtctg
tcctctgtaaacagatccacaacacaatcaagtgaaagcagaacaaagacaaaatcgaca
g-----------------------------------------------------------
------------------------------------------------------------
------------------------------------------------------------
-cccacaaaagaaacatcccaagtgcagtttccagaacacaatccccatcaggggcaaca
acaaaggcggcccccagagccaccaccccccgcacgagcagcacaggaaggagaccaact
gcaacgtcagtccagtctgacagcagcatcacagctcaaaatcatgaagaaacaagctca
gcgaacccacaggcatccgcaagcgcaatgcaa--------------------aaatagc
acacctacattgtaaaaacaaattag
>HMPV/A/MYS/KU320903.1/2010
ttcaaaaatgcttctttaatcctcataggaataactgctctgagtatagccctcaatatc
tatctgatcataaactacacaatacaaaaaactgcatctgaatcagaacaccacactagc
tctcctcccacagaattcaacaaagaaatttcaacaatccctacagacaacccagacatc
aatccaaactcacagcttccaactcaacagtccacagaaagccccacacccaactccgca
gctttggtgagcccaccagaaacagaaccaacatcaacatcagacacaacaaatcgtctg
tcctctgtagacagacccacaacacaaccaagtgaaagcagaacaaagacaaaattgaca
g-----------------------------------------------------------
------------------------------------------------------------
------------------------------------------------------------
-cccacaaaagaaacatcctaagtacagtttccagaacacaatccccatcacgagcaaca
acgaaggcggcccccagagccaccaccctccgcacgagcagcgcaagaaggagaccaact
gcaacatcagtccagtccgacagcagcatcacagctcaaaaccatgaagaaacaggctca
gtgaacccacaggcatctgtaagcgcaatgcaa--------------------aaatagc
acacca--------------------
>HMPV/A/MYS/KU320915.1/2013
ttcaaaaatgcttctttaatcctcataggaataactgctctgagtatagccctcaatatc
tatctgatcataaactacacaatacaaaaaactgcatctgaatcagaacaccacactagc
tctccacccacagaatccaacaaagaaatttcaacaatccctacagacaacccagacatc
aatccaaactcacagcttccaactcaacagtccacagaaagccccacacccaactccgca
gcttcggtgagcccaccagaaacagaaccaacatcaacatcagacacaacaaatcgtctg
tcctctgtagacagatccacaacacaaccaagtgaaagcagaacaaagacaaaatcgaca
g-----------------------------------------------------------
------------------------------------------------------------
------------------------------------------------------------
-cccacaaaagaaacatcctaagtacagtttccagaacacaatccccatcacgggcaaca
acgaaggcggcccccagagccaccaccctccgcacgagcagcgcaagaaggagaccaact
gcaacatcagtccagtccgacagcagcatcacagctcaaaaccatgaagaaacaggctca
gtgaacccacaggcatctgtaagcgcaatgcaa--------------------aaatagc
acacca--------------------
>HMPV/A/MYS/KU320927.1/2014
ttcaaaaatgcttctttaatcctcataggaataactgctctgagtatagccctcaatatc
tatctgatcataaactacacaatacaaaaaactgcatctgaatcagaacaccacactagc
tctccacccacagaatccaacaaagaaatttcaacaatccctacagacaacccagacatc
aatccaaactcacagcttccaactcaacagtccacagaaagccccacacccaactccgca
gcttcggtgagcccaccagaaacagaaccaacatcaacatcagacacaacaaatcgtctg
tcctctgcagacagatccacaacacaaccaagtgaaagcagaacaaagacaaaatcgaca
g-----------------------------------------------------------
------------------------------------------------------------
------------------------------------------------------------
-cccacaaaagaaacatcccaagtacagtttccagaacacaatccccatcacgggcaaca
acgaaggcggcccccagagccaccaccctccgcacaagcagcgcaagaaggagaccaact
gcaacatcagtccagtccgacagcagcatcacagctcaaaaccatgaagagacaggctca
gtgaacccacaggcatctgcaagcgcaatgcaa--------------------aaatagc
acacca--------------------
>HMPV/A/MYS/KU320918.1/2013
ttcaaaaatgcatctttaatcctcataggaataactgctctgagtatagccctcaatatc
tatctgatcataaactacacaatacaaaaaactgcatctgaatcagaacaccacactagc
tctccacccacagaatccaacaaagaaatttcaacaatccctacagacaactcagacatc
aatccaaactcacagcttccaactcaacagtccacagaaagccccacacccaactccgca
gcttcggtgagcccaccagaaacagaaccaacatcaacatcagacacaacaaatcgtctg
tcctctgtagacagatccacaacacaaccaagtgaaagcagaacaaagacaaaatcgaca
g-----------------------------------------------------------
------------------------------------------------------------
------------------------------------------------------------
-cccacaaaagaaacatcccaagtacagtttccagaacacaatccccatcacgggcaaca
acgaaagcggccctcagagccaccaccctccgcacgagcagcacaagaaggagaccaact
gcaacatcagtccagcccgacagcagcatcacagctcaaaaccatgaagaaacaggccca
gtgagcccacaggcatctgcaagcgcaatgcaa--------------------aaatagc
acacca--------------------
>HMPV/A/MYS/KU320893.1/2012
tttaaaaatgcctctttaatcctcataggaataactgctctgagtatagccctcaatatc
tatctgatcataaactacgcaatacaaaaaactgcatctgaatcagaacaccatactagc
tctccacccacagaatccaacaaagaaatttcaacaatccctatagacaacccagacatc
aatccaaactcacagcttccaactcaacagtccacagaaagccccacactcaactccgca
gcttcggtgagcccatcagaaacagaaccaacatcaacatcagacacaacaaatcgtctg
tcctctgtagacagatccacaacacaaccaagtggaagcagaacaaagacaaaatcgaca
g-----------------------------------------------------------
------------------------------------------------------------
------------------------------------------------------------
-cccacaaaagaaacatccaaagtacagtttccagaacacaatccccatcaagggcaaca
atgaaggcggcccccagagccaccaccctccgcacgagcagcgcaagaaggagaccaact
gcaacatcagtccagtctgacagcagcatcacagctcaaaaccatgaagaaacaggttca
gtgaacccacaggcatctgcaagcgcaatgcaa--------------------aaatagc
acacca--------------------
>HMPV/A/MYS/KU320904.1/2012
tttaaaaatgcttctttaatcctcataggaataactgctctgagtatagccctcaatatc
tatctgatcataaactacacaatacaaaaaactgcttctgaatcagaacaccatactagt
tttccacccacagaatccaacaaagaaacttcaacaatccctatagacaacccagacatc
aatacaaactcacagcttccaactcaacagtccacagaaagccccacactcaactccgca
gcctcggtaagcccatcagaaacagaaccaacatcaacatcagacacaacaaatcgtcta
tcctctgtagacagatccacaacacaaccaagtgaaagcagaacaaaaacaaaatcgaca
g-----------------------------------------------------------
------------------------------------------------------------
------------------------------------------------------------
-cccacaaaagaaacatcccaagtacagtttccagaacacaatccccatcacgggcaaca
acgaaggcggcccccagagccaccaccctccgcacgagcagcgcaagaaggagaccaact
gcaacatcagtccagtccgacaacagcatcacagctcaaaaccatgaagaaacaggttca
gtgaacccacaggcatctgcaagcgcaatgcaa--------------------aaatagc
acacca--------------------
>HMPV/A/MYS/KU320921.1/2013
tttaaaaatgcttctttaatcctcataggaataactgctctgagtatagccctcaatatc
tatctgatcataaactacacaatacaaaaaactgcatctgaatcagaacaccatactagc
tttccacccacggaatccaacaaagaaacttcaacaatccccatagacaacccaaacatc
aatacaaactcacagcttccaactcaacagtccacagaaagccccacactcaactccgca
gcctcggtgagcccatcagaaccagaaccaacatcaacatcagacacaacaaatcgtctg
tcttctgtagacagatccacaacacaaccaagtgaaagcagaacaaagacaaaatcgaca
g-----------------------------------------------------------
------------------------------------------------------------
------------------------------------------------------------
-cccacaaaagaaacatcccaagtacagtttccagaacacaatccccatcacgggcaaca
acgaaggcggcccccagagccaccaccctccgcacgagcagcgcaagaaggagaccaact
gcaacatcagtccagtccgacagcagcatcacagctcaaaaccatgaagaaacaggttca
gtgaacccacaggcatctgcaagcgcaatgcaa--------------------aaatagc
acacca--------------------
>HMPV/A/MYS/KU320923.1/2013
tttaaaaatgcttctttaatccacataggaataactgctctgagtatagccctcaatatc
tatctgatcataaactacacaatacaaaaaactgcatctgaatcagaacaccatactagc
tttccacccacagaatccaacaaagaaacttcaacaatccctatagacaacccagacatc
aatacaaactcacagcttccaactcaacagtccacagaaagccccatactcaactccgca
acctcggtgagcccatcagaaacagaaccaacatcaacatcagacacaacaaatcgtctg
tcctctgtagacagatccacaacacaactaagtgaaagcagaacaaagacaaaatcgaca
g-----------------------------------------------------------
------------------------------------------------------------
------------------------------------------------------------
-cccacaaaagaaacatcctaagtacagtttccagaacacaatccccatcacgggcaaca
acgaaggcggcccccagagcctccaccctccgcacgagcagcgcaagaaggagaccaact
gcaacatcagtccagtccgacaacagcaccacagctcaaaaccatgaagaaacaggttca
gtgaacccacaggcatctgcaagcgcaatgcaa--------------------aaatagc
acacca--------------------
>HMPV/A/CHN/JQ689394.1/2008
tttaaaaatgcttctttaatcctcataggaataactgctctgagtatagccctcaatatc
tatctgatcataaactacacaatacaaaaaactacatctgaatcagaacaccatactagc
tcaccacccacagaatccaacaaagaaacttcaacaatccctatagacaacccagacatc
aatccaaactcacagcttccaactcaacagtccacagaaagccccacactcaactccgca
gcctcggtgagcccatcagaaacagaaccggcatcaacatcagacacaacaaatcgtctg
tcttctgtagacagatccacaacacaaccaattgaaagcagaacaaagacaaaatcgaca
g-----------------------------------------------------------
------------------------------------------------------------
------------------------------------------------------------
-tccacaaaagaaacatcccaagtacagtttccagaacacaatctccatcacgggcaaca
acgaaggcggccctcagagccaccaccctccgcacgagcagcgcaggaaggagaccaact
gcaacatcagtccagtcagacagcagcatcacagctcaaaatcatgaagaaacaagttca
gcgagcccacaggcatctgcaagcgcaatgcaa--------------------aaatag-
--------------------------
>HMPV/A/CHN/JQ689398.1/2008
tttaaaaatgcttctttaatcctcataggaataactgctctgagtatagccctcaatatc
tatctgatcataaactacacaacacaaaaaactacatctgaatcagaacaccatactagc
tcaccacccacagaatccaacaaagaaacttcaacaatccctatagacaacccagacatc
aatccaaactcacagcttccaactcaacagtccacagaaagccccacactcaactccgca
gcctcggtgagcccatcagaaacagaaccggcatcaacatcagacacaacaaatcgtctg
tcttctgtagacagatccacaacacaaccaagtgaaagcagaacaaagacaaaatcgaca
g-----------------------------------------------------------
------------------------------------------------------------
------------------------------------------------------------
-tccacaaaagaaacatcccaagtacagtttccagaacacaatctccatcacgggcaaca
acgaaggcggccctcagagccaccaccctccgtacgagcagcgcaggaaggagaccaact
gcaacatcagtccagtccgacagcagcatcacagctcaaaatcatgaagaaacaagttca
gcgagcccacaggcatctgcaagcgcaatgtaa---------------------------
--------------------------
>HMPV/A/JPN/LC192189.1/2014
tttagaaatgcttctttaatcctcataggaataactgctatgagtatagccctcaatatc
tatctgatcataaactacacaatacaaaaaactgcatctgaatcagaacaccacaccagc
tctccacccacagaatccaacaaagaaacttcaacaatccctatagacaacccagacatc
aatccaaactcacagcttccaactcaacagtccacagaaagccccacactcaactccgca
gcctcggtgagcccatcagaaacagagccaacaccaacatcagacacaacaaatcgtctg
tcctctgtagacagatccacaacacaaccaagtgaaagcagaacaaagacaaaatcgaca
g-----------------------------------------------------------
------------------------------------------------------------
------------------------------------------------------------
-cccacagaagaaacatcccaagtacagtctccagaacacaattcccatcacgggcaaca
acgaaggcagcccccagagccaccaccctccgcacgagcagcgcaacaaggagaccaact
gcaacatcagtccagtccgacagcagcaccacagctcaaaaccatgaagaaacaggctca
gtgaacccacaggcatctgcaagcacaatgcaa--------------------aaatag-
--------------------------
>HMPV/A/JPN/LC192190.1/2015
tttagaaatgcttctttaatcctcataggaataactgctatgagtatagccctcaatatc
tatctgatcataaactacacaatacaaaaaactgcatctgaatcagaacaccatactagc
tctccacccacagaatccaacaaagaaacttcaacaatccctatagacaacccagacatc
aatccaaactcacagcttccaactcaacagtccacagaaagccccacactcaactccgca
gcctcggtgagcccatcagaaacagagccaacatcaacatcagacacaacaaatcgtctg
tcctctgtagacagatccacaacacaaccaagtgaaagcagaacaaagacaaaatcgaca
g-----------------------------------------------------------
------------------------------------------------------------
------------------------------------------------------------
-cccacagaagaaacatcccaagtacagtctccagaacacaattcccatcacgggcaaca
acgaaggcagcccccagagccaccaccctccgcacgagcagcgcaacaaggagaccaact
gcaacatcagtccagtccgacagcagcaccacagctcaaaaccatgaagaaacaggttca
gtgaacccacaggcatctgcaagcacaatgcaa--------------------aaatag-
--------------------------
>HMPV/A/JPN/LC192197.1/2015
tttagaaatgcttctttaatcctcataggaataactgctatgagtatagccctcaatatc
tatctgatcataaactacacaatacaaaaaactgcatctgaatcagaacaccatactagc
tctccacccacagaatccaacaaagaaacttcaacaatccctatagacaacccagacatc
aatccaaactcacagcttccaactcaacagtccacagaaagccccacactcaactccgca
gcctcggtgagcccatcagaaacagagccaacatcaacatcagacacaacaaatcgtctg
tcctctgtagacagatccacaacacaaccaagtgaaagcagaacaaagacaaaatcgaca
g-----------------------------------------------------------
------------------------------------------------------------
------------------------------------------------------------
-cccacagaagaaacatcccaagtacagtctacagaacacaattcccatcaagggcaaca
acgaaggcagcccccagagccaccaccctccgcacgagcagcgcaacaaggagaccaact
gcaacatcagtccagtccgacagcagcaccacagctcaaaaccatgaagaaacaggttca
gtgaacccacaggcatctgcaagcacaatgcaa--------------------aaatag-
--------------------------
>HMPV/A/JPN/LC192196.1/2015
tttagaaatgcttctttaatcctcataggaataactgctatgagtatagccctcaatatc
tatctgatcataaactacacaatacaaaaaactgcatctgaatcagaacaccatactagc
tctccacccacagaatccaacaaagaaacttcaacaatccctatagacaacccagacatc
aatccaaactcacagcttccaactcaacagtccacagaaagtcccacactcaactccgca
gcctcggtgagcccatcagaaacagagccaacatcaacatcagacacaacaaatcgtctg
tcctctgtagacagatccacaacacaaccaagtgaaagcagaacaaagacaaaatcgaca
g-----------------------------------------------------------
------------------------------------------------------------
------------------------------------------------------------
-cctacagaagaaacatcccaagtacagtctccataacacaattcccatcaggggcaaca
acgaaggcagcccccagagtcaccaccctccgcacgagcagcgcaacaaggagaccaact
gcaacatcagtccagtccgacagcagcaccacagctcaaaaccatgaagaaacaggttca
gtgaacccacaggcatctgcaagcacaatgcaa--------------------aaatag-
--------------------------
>HMPV/A/USA/MF045424.1/2015
tttagaaatgcttctttaatcctcataggaataactgctatgagtatagccctcaatatc
tatctaatcataaactacacaatacaaaaaactgcatctgaatcagaacaccatactagc
tctccacccacagaatccaacaaagaaacttcaacaatccctatagacaacccagacatc
aatccaagctcacagcttccaactcaacagtccacagaaagccccacactcaactccgca
gcctcggtgagcccatcagaaacagaaccaacatcaacatcagacacaacagatcgtctg
tcctctgtagacagatccacaacacaatcaagtgaaagcagaacaaagacaaaatcgaca
g-----------------------------------------------------------
------------------------------------------------------------
------------------------------------------------------------
-cccacagaagaaacatcccaagtacagtctccagaacacaattcccatcacgggcaaca
acgaaggcggcccccagagccaccaccctccgcacgagcagcgcaataaggagaccaact
gcaacatcagtccagtctgacagcaacgccacagctcaaaaccacgaagaaacaagttca
gtgaacccacaggcatctgtaagcacaatgaaa--------------------aaatagc
acaccaacattgtaaaaacaaattag
>HMPV/A/USA/MF045424_MF045424/2015
tttagaaatgcttctttaatcctcataggaataactgctatgagtatagccctcaatatc
tatctaatcataaactacacaatacaaaaaactgcatctgaatcagaacaccatactagc
tctccacccacagaatccaacaaagaaacttcaacaatccctatagacaacccagacatc
aatccaagctcacagcttccaactcaacagtccacagaaagccccacactcaactccgca
gcctcggtgagcccatcagaaacagaaccaacatcaacatcagacacaacagatcgtctg
tcctctgtagacagatccacaacacaatcaagtgaaagcagaacaaagacaaaatcgaca
g-----------------------------------------------------------
------------------------------------------------------------
------------------------------------------------------------
-cccacagaagaaacatcccaagtacagtctccagaacacaattcccatcacgggcaaca
acgaaggcggcccccagagccaccaccctccgcacgagcagcgcaataaggagaccaact
gcaacatcagtccagtctgacagcaacgccacagctcaaaaccacgaagaaacaagttca
gtgaacccacaggcatctgtaagcacaatgaaa--------------------aaatagc
acaccaacattgtaaaaacaaattag
>HMPV/A/USA/MK167040.1/2017
tttagaaatgcttctttaatcctcataggaataactgctatgagtatagccctcaatatc
tatctgatcataaactacacaatacaaaaaactgcatctgaatcagaacaccatactagc
tctccacccacagaatccaacaaagaaacttcaacaatccctatagacaacccagacatc
aatccaagctcacagcttccaactcaacagtccacagaaagccccacactcaactccgca
gcctcggcgagcccatcagaaacagagccaacatcaacatcagacacaacagatcgtctg
tcctctgtagacagatctacaacacaatcaagtgaaagcagaacaaagacaaaatcgaca
g-----------------------------------------------------------
------------------------------------------------------------
------------------------------------------------------------
-cacacagaagaaacatcccaagtacagtctccagaacacaattcccatcacgggcaaca
acgaaggcggcccccagaaccaccacactccgcacgagcagcgcaacaaggagcccaact
gcaacatcagtccagtctgacagcagagctacagctcaaaaccatgaagaagcaagttca
gtgaacccacaggcatctgtaagcacaatgcaa--------------------aaacagc
acaccaacattgcaaaaacaaactag
>HMPV/A/MYS/KU320931.1/2014
tttagaaatgcttctttaatcctcataggaataactgctatgagtatagccctcaatatc
tatctgatcataaactacacaatacaaaaaactgcatctgaatcagaacaccatactagc
tctccacccacagaatccaacaaagaaacttcaacaatccctatagacaacccagacatc
aatccaaactcacagcttccaactcaacagtccacagaaagccccacactcaactccgca
gcctcggtgagcccatcagaaacagagacaacatcaacatcagacacaacaaatcgtctg
tcctctgtagacagatccacaacacaaccaagtgaaagcagaacaaagacaaaatcgaca
g-----------------------------------------------------------
------------------------------------------------------------
------------------------------------------------------------
-cccacagaagaaacatcccaagtacagtctccagaacacaattcccatcacgggcaaca
acgaaggcggcccccagagccaccaccctccgcacgagcagcgcaacaaggagaccaact
gcaacatcagtccagtccgacagcagcgccacagctcaaaaccatgaagaaacaggttca
gtgaacccacaggcatctgtaagcacaatgcaa--------------------aaatagc
acacca--------------------
>HMPV/A/CMR/MK050260.1/2013
tttaaaaatgcttctttaatcctcataggaataactgctctgagtatagccctcaatatc
tatctgatcataaactacacaatacaaaaaactgcatctgaatcagaacaccacactagc
tcaccacccacagaatccaacaaagaaacttcaacaatccccatagacaacccagacatc
aatccaaactcacagcctccaactcaacagtccacagaaagccccacactcaactccgca
gcctcggcaagcccatcagaaacagagccagcatcaacatcagacacaacaaatcgtctg
tcctctgtaaacagatccacaacacaaccaagtgaaaacagaacaaagacaaaatcgaca
g-----------------------------------------------------------
------------------------------------------------------------
------------------------------------------------------------
-tccacaaaagaaacatcccaagtgcagtttccagaacacaatccccatcacaggcaaca
acaaaggcggcccccagagccaccaccctccgcatgagtagcacaggggggagaccaact
gcaacatcggtccagtctgacagcagcatcacagctcaaaatcatggggaaacaggttcg
gcgaacccacaggcatctgcaagcgcaatgcaa--------------------aagtagc
acaccaacactgtgaaaacaaattag
>HMPV/A/CMR/MK050268.1/2013
tttaaaaatgcttctttaatcctcataggaataactgctctgagtatagccctcaatatc
tatctgatcataaactacacaatacaaaaaactgcatctgaatcagaacaccacactagc
tcaccacccacagaatccaacaaagaaacttcaacaatccctatagacaacccagacatc
aatccaaactcacagcttccaactcaacagtccacagaaagcctcacactcaactccaca
gcctcggcgagcccatcagaaacagagccagcatcaacatcagacacaacaaatcgtctg
tcctctgtaaacagatccacaacacaaccaagtgaaaacagaacaaagacaaaatcgaca
g-----------------------------------------------------------
------------------------------------------------------------
------------------------------------------------------------
-tccacaaaagaaacatcccaagtgcagtttccagaacacaatccccatcacaggcaaca
acaaaggcggcccccagagccaccaccctccgcatgagtagcacaggggggagaccaact
gcaacatcggtccagtctgacagcagcatcacagctcaaaatcatggggaaacaggttcg
gcgaacccacaggcatctgcaagcgcaatgcaa--------------------aagtagc
acaccaacactgtgaaaacaaattag
>HMPV/A/CMR/MK050267.1/2013
tttaaaaatgcttctttaatcctcataggaataactgctctgagtatagccctcaatatc
tatctgatcataaactacacaatacaaaaaactgcatctgaatcagaacaccacactagc
tcaccacccacagaatccaacaaagaaacttcaacaatccctatagacaacccagacatc
aatccaaactcacagcttccaactcaacagtccacagaaagcctcacactcaactccgca
gcctcggcgagcccatcagaaacagagccagcatcaacatcagacacaacaaatcgtctg
tcctctgtaaacagatccacaacacaaccaagtgaaaacagaacaaagacaaaatcgaca
g-----------------------------------------------------------
------------------------------------------------------------
------------------------------------------------------------
-tccacaaaagaaacatcccaagtgcagtttccagaacacaatccccatcacaggcaaca
acaaaggcggcccccagagccaccaccctccgcatgagtagcacaggggggagaccaact
gcaacatcggtccagtctgacagcagcatcacagctcaaaatcatggggaaacaggttcg
gcgaacccacaggcatctgcaagcgcaatgcaa--------------------aagtagc
acaccaacactgtgaaaacaaattag
>HMPV/A/CHN/GQ153651.1/2008
tttaaaaatgcttctttaatcctcataggaataactgctctgagtatagccctcaatatc
tatctgatcataaactacacaatacaaaaaactgcatctgaatcagaacaccatactagc
tcaccacccacagaatccaacaaagaaacttcaacaatctctatagacaacccagacatc
aatccaaactcacagcttccaactcaacagtccacagaaagccccacactcaactccgca
gcctcggcgagcccaccagaaacagaaccagcatcaacatcagacacaacaaatcgtctg
tcctctgtagacagatccacaacacaaccaagtgaaagcagaacaaagacaaaacgagca
g-----------------------------------------------------------
------------------------------------------------------------
------------------------------------------------------------
-tccacaaaagaagcatcccaagtacagtatccagaacacaatccccatcacgggcaaca
acgaaggcggtccccagagccaccacctctcgcacgagcagcgcaggaggagaaccaact
gcaactccagtccagcctgacagcagcatcacagctcaaaatcatgaagaaacaggttca
gcgaacccacaggtatctgcaagcgcaatgtaa--------------------aaatagc
acaccaacattgtaaaaacaaattag
>HMPV/A/ZAF/MT853598.1/2013
tttaaaaatgcttccttaatcctcataggaataactgctctgagtatagccctcaatatc
tatctgatcataaactacacaatacaaaaaactgcatctgaatcagaacactatactagc
tctccacccacagaatccaacaaagaaatttcaacaatccctatagacagcccagacatc
aatccaaactcacagcttccaactcaacagtccacagaaagccccacactgaactccgca
gcttcggtgagcccatcagaaacagaaccaacatcaacatcagacacaacaaatcgtctg
tcctctgtagacagatccacaacacaaccaagtgaaagcagaacaaagacaaaatcgaca
g-----------------------------------------------------------
------------------------------------------------------------
------------------------------------------------------------
-cccacaaaagaaacatcccaagtacagtttccagaacacaatccccaccacgggcaaca
acgaaggcggcccccagagccaccaccctccgcacgagcagcgcaggaaggagaccaact
gcaacatcagtccagtccgacagcagcaccacagctcaaaaccatgaagaaacaggttca
gtgaacccacaggcatctgcaagcgcaatgcaa--------------------aaacagc
acaccaacactgcaaaaacaaac---
>HMPV/A/CHN/MK450167.1/2017
tttaaaaatgcttctttaatcctcataggaataactgctctgagtatagccctcaatatc
tatctgatcataaactacacaatacaaaaaactgcatctgaatcagaacaccacaccagc
tttccaccaacagaatccaacaaagaaacctcaacaatccccatagacaacccagacatc
aacacaaactcacagcttccaactcaacagtctacagaaagccccacactcaactccgca
gcctcggcgagcccatcagaaccagaaccaacatcaacatcagacacaacaaatcgtctg
tcctctgtagacagatccacaacacaaccaagtgaaagcagaacaaagacaaaatcgaca
g-----------------------------------------------------------
------------------------------------------------------------
------------------------------------------------------------
-cccacaaaagaaacatcccaagcatagcttcaagaacacaatccccatcacgggcaaca
acgaaggcggcctctagagccaccaccctccgcacgagtagcgcaagaaggagaccaacc
gcaacatcagtccagtccgacagcagcaccacagctcaaaaccatgaagaaacaggctca
gcgaacccacaggcatctgcaagc------------------------------------
--------------------------
>HMPV/A/MYS/KU320914.1/2013
tttaaaaatgcttctttaatcctcataggaataactgctctgagtatagccctcaatatc
tatctgatcataaactacacaatacaaaaagctgcatctgaaacagaacatcatactaac
tcaccacccacagaatccaacaaagaaaccccaacaatccccacagacaacccagacatc
aatccaaactcacagcttccaactcaacagtacacagaaagcctcacactcaactccgca
gcctcggtgagcccatcagaaacagaaccagcaccaacatcagacacaacaaatcatctg
tcctctgcagacagatccacaacacaaccaagtgaaagcagtacaaagacaaaaccgaca
t-----------------------------------------------------------
------------------------------------------------------------
------------------------------------------------------------
-tccacaaaagaaacatcccaagcacagcctccagaacacaatccccatcacgggcaaca
acgaaggcgacccccagagccaccaccctccgcacgagcagtgcaggaaggagaccaacc
gcaacatcagtccagtccgacagcagcaccacagcccaaaatcatgaagaaacaggttca
gtgaacccacaggcatctgcaagcgcaatgcaa--------------------aaatagc
acacca--------------------
>HMPV/A/IND/KR138311.1/2013
tttaaaaatgcttctttaatcctcataggaataactgctctgagtatagccctcaatatc
tatctgatcataaactacacaatacaaaaaactgcatctgaatcagaacaccatactagc
tttccacccacagaatccaacaaagaaacttcaacaatctctatagacaacccagacttc
aatacaagctcacagcttccaactcagcagtccacagaaggccccacactcaactctgca
gcctcggcgagcccatcagaaacagaaccaacatcaacatcagacacaacaagtcgtctg
tcctctgtagacagatccacaacacaaccatgtgaaagcagaacaaagacaaaatcgaca
g-----------------------------------------------------------
------------------------------------------------------------
------------------------------------------------------------
-cccacaaaagaaacatcccaagtacagtttccagaacacaatccccatcacgggcaaca
acgaaggcggcccccagaaccaccaccctccacacgagcagcgcaagaaggagaccaact
gcaacatcagtccagtccgacaacagcatcacagctcaaaaccatgaagaaacaggttca
gtgaatccacaggcatctgcaatcgcaatgcag--------------------aattat-
--------------------------
>HMPV/A/HRV/KU375593.1/2011
tttaaaaatgcttctttaatcctcataggaataactactctgagtatagccctcaatatc
tatctgatcataaattacacaatacaaaaaactacatctgaatcagaacaccacactagc
tcaccacctacaggatctatcaaagaaacttcaacaatccctatagacaacccagacatc
aatccaaactcacagcatccaactcaacagtctacagaaagcttcacgctctaccctgca
tcctcggtgagcccaccagaaacagaaccaacatcaacaccaggcataacaaaccgcctg
tcctttgtagacagatccacaacacaaccaagtggaagcagaacaaagacaaactcaaca
g-----------------------------------------------------------
------------------------------------------------------------
------------------------------------------------------------
-tccacaaaaaaaacatctcaaatacaatttctagaacacagtccccaccacggacaaca
gcgaaggcggtccccagaaccaccgcctctcgcacaagcagcacaggagaaagaccaact
acaacatcagtccagtctgacagcagcaccacagtccaaaattatgaagaaacaggttca
gcgaacccacaggcatctgcaagcacaatgtaa--------------------acccagt
acaacaacattgtaaaaccaaattag
>HMPV/A/HRV/MH918030.1/2011
tttaaaaatgcttctttaatcctcataggaataactactctgagtatagccctcaatatc
tatctgatcataaattacacaatacaaaaaactacatctgaatcagaacaccacactagc
tcaccacctacaggatctatcaaagaaacttcaacaatccctatagacaacccagacatc
aatctaaactcacagcatccaactcaacagtctacagaaagcttcacgctctaccctgca
tcctcggtgagcccaccagaaacagaaccaacatcaacaccaggcataacaaaccgcctg
tcctttgtagacagatccacaacacaaccaagtggaagcagaacaaagacaaactcaaca
g-----------------------------------------------------------
------------------------------------------------------------
------------------------------------------------------------
-tccacaaaaaaaacatctcaaatacaatttctagaacacagtccccaccacggacaaca
gcgaaggcggtccccagaaccaccgcctctcgcacaagcagcacaggagaaagaccaact
acaacatcagtccagtctgacagcagcaccacagtccaaaattatgaagaaacaggttca
gcgaacccacaggcatctgcaagcacaatgtaa--------------------acccagt
acaacaacattgtaaaaccaaattag
>HMPV/A/HRV/KU375597.1/2011
tttaaaaatgcttctttaatcctcataggaataactactctgagtatagccctcaatatc
tatctgatcataaattacacaatacaaaaaactacatctgaatcagaacaccacactagc
tcaccacctacaggatctatcaaagaaacttcaacaatccctatagacaacccagacatc
aatctaaactcacagcatccaactcaacagtctacagaaagcttcacgctctaccctgca
tcctcggtgagcccaccagaaacagaaccaacatcaacaccaggcataacaaaccgcctg
tcctttgtagacagatccacaacacaaccaagtggaagcagaacaaagacaaactcaaca
g-----------------------------------------------------------
------------------------------------------------------------
------------------------------------------------------------
-tccacaaaaaaaacatctcaaatacaatttctagaacacagtccccaccacggacaaca
gcaaaggcggtccccagaaccaccgcctctcgcacaagcagcacagaagaaagaccaact
acaacatcagtccagtttgacagcagcaccacagtccaaaattatgaagaaacaggttca
gcgaacccacaggcatctgcaagcacaatgtaa--------------------acccagt
acaacaacattgtaaaaccaaattag
>HMPV/A/KEN/KT191340.1/2011
tttaaaaatgcttctttaatcctcataggaataactactctgagtatagccctcaatatc
tatctgatcataaattacacaatacaaaaaactacatctgaatcagaacaccacactagc
tcaccacccacagaatctatcaaagaaacttcaacaatccctatagacaacccagacatc
aatccaaactcacagcatccaactcaacagtctacagaaagcttcacgctctaccctgca
tcctcggtgagcccatcagaaacagaaccaacatcaacaccaggcataacaaaccgcctg
tcctttgtagacagatccacaacacaaccaagtgaaagcagaacaaagacaaactcaaca
g-----------------------------------------------------------
------------------------------------------------------------
------------------------------------------------------------
-tccacaaaaaaaacatctcaaatacaatttctagaacacagtccccaccacggacaaca
gcgaaggcggtccccagaactaccgcttttcgcacaagcagcacaggagaaagaccaact
acaacatcagtccagtctgacagcagcaccacagtccaaaatcatgaagaaacaggttca
gcgaacccacaggcatctgcaagcacaatgtaa--------------------acccagc
acaacaacattgtaaaaccaaattag
>HMPV/A/KEN/KT191342.1/2011
tttaaaaatgcttctttaatcctcataggaataactactctgagtatagccctcaatatc
tatctgatcataaattacacaatacaaaaaactacatctgaatcagaacaccacactagc
tcaccacccacagaatctatcaaagaaacttcaacaatccctatagacaacccagacatc
aatccaaactcacagcatccaactcaacagtctacagaaagcttcacgctctaccctgca
tcctcggtgagcccatcagaaacagaaccaacatcaacaccaggcataacaaaccgcctg
tcctttgtagacagatccacaacacaaccaagtgaaagcagaacaaagacaaactcaaca
g-----------------------------------------------------------
------------------------------------------------------------
------------------------------------------------------------
-tccacaaaaaaaacatctcaaatacaatttctagaacacagtccccaccacggacaaca
gcgaaggcggtccccagaaccaccgcctttcgcacaagcagcacaggagaaagaccaact
acaacatcagtccagtctgacagcagcaccacagtccaaaatcatgaagaaacaggttca
gcgaacctacaggcatctgcaagcacaatgtaa--------------------acccagc
acaacaacattgtaaaaccaaattag
>HMPV/A/IND/KC731490.1/2009
tttaaaaatgcttctttaatcctcataggaataactactctgagtatagccctcaatatc
tatctgatcataaattacacaatacaaaaaactacatctgaatcagaacaccacactagc
tcaccacccacagaatctatcaaagaaacttcaacaatccctatagacaacccagacatc
aatccaaactcacagcatccaactcaacagtctacagaaagcttcacactctaccccgca
tcctcggtgagcccatcagaaacagaaccaacatcaacaccaggcataacaaaccgcctg
tcctttgtatacagatccacaacacaaccaagtgaaagcagaacaaagacaaactcaaca
g-----------------------------------------------------------
------------------------------------------------------------
------------------------------------------------------------
-tccacaaaaaaaacatctcaaatacaatttctagaacacagtccccaccacggacaaca
gcgaaggcggtccccagaaccaccgcctttcgcacaagcagcacaggagaaagaccaact
acaacatcagtccagtctgacagcagcaccacagtccaaaatcatgaagaaacaggttca
gcgaacccacaggcatctgcaagcacaatgtaa--------------------acccagc
acaacaacattgtaaaaccaaattag
>HMPV/A/IND/KC731491.1/2009
tttaaaaatgcttctttaatcctcataggaataactactctgagtatagccctcaatatc
tatctgatcataaattacacaatacaaaaaactacatctgaatcagaacaccacactagc
tcaccacccacagaatctatcaaagaaacttcaacaatccctatagacaacccagacatc
aatccaaactcacagcatccaactcaacagtctacagaaagcttcacactctaccccgca
tcctcggtgagcccatcagaaacagaaccaacatcaacaccaggcataacaaaccgcctg
tcctttgtagacagatccacaacacaaccaagtgaaagcagaacaaagacaaactcaaca
g-----------------------------------------------------------
------------------------------------------------------------
------------------------------------------------------------
-tccacaaaaaaaacatctcaaatacaatttctagaacacagtccccaccacggacaaca
gcgaaggcggtccccagaaccaccgcctttcgcacaagcagcacaggagaaagaccaact
acaacatcagtccagtctgacagcagcaccacagtccaaaatcatgaagaaacaggttca
gcgaacccacaggcatctgcaagcacaatgtaa--------------------acccagc
acaacaacattgtaaaaccaaattag
>HMPV/A/AUS/KC403984.1/2004
tttaaaaatgcttctttaatcctcataggaataactactctgagtatagccctcaatatc
tatctgatcataaactacacaatacaaaaaactacatctgaatcagaacaccacactagc
tcaccacccacagaatctaacaaagaaacttcaacaatccctatagacaacccagacatc
aatccaaactcacagcatccaactcaacagtctacagaaagcttcacactctaccccgca
tcctcggtgagcccatcagaaacagaaccagcatcaacaccaggcataacaaaccgcctg
tcctttgtagacagatccacaacacaaccaagtgaaagcagaacaaagacaaactcaaca
g-----------------------------------------------------------
------------------------------------------------------------
------------------------------------------------------------
-tccacaaaaaaaacatctcaaatacaatttctagaacacagtccccaccacggacaaca
gcgaaggcggtccccagaaccaccgcctttcgcacaagcagcacaggagaaagaccaact
acaacatcagtccagtctgacagcagcaccacagcccaaaatcatgaagaaacaggttca
gcgaacccacaggcatctgcaagcacaatgtaa--------------------acccagc
acaccagcattgtaaaaccaaattag
>HMPV/A/AUS/KC403983.1/2004
tttaaaaatgcttctttaatcctcataggaataactactctgagtatagccctcaatatc
tatctgatcataaactacacaatacaaaaaactacatctgaatcagaacaccacactagc
tcaccacccacagaatctaacaaagaaacttcaacaatccctatagacaacccagacatc
aatccaaactcacagcatccaactcaacagtctacagaaagcttcacactctaccccgca
tcctcggtgagcccatcagaaacagaaccagcatcaacaccaggcataacaaaccgcctg
tcctttgtagacagatccacaacacaaccaagtgaaagcagaacaaagacaaactcaaca
g-----------------------------------------------------------
------------------------------------------------------------
------------------------------------------------------------
-tccacaaaaaaaacatctcaaatacaatttctagaacacagtccccaccacggacaaca
gcgaaggcggtccccagaaccaccgcctttcgcacaagcagcacaggagaaagaccaacc
acaacatcagtccagtctgacagcagcaccacagcccaaaatcatgaagaaacaggttca
gcgaacccacaggcatctgcaagcacaatgtaa--------------------acccagc
acaccagcattgtaaaaccaaattag
>HMPV/A/AUS/KC562224.1/2003
tttaaaaatgcttctttaatcctcataggaataactactctgagtatagccctcaatatc
tatctgatcataaactacacaatacaaaaaactacatctgaatcagaacaccacactagc
tcaccacccacagaatctaacaaagaaacttcaacaatccctatagacaacccagacatc
aatccaaactcacagcatccaactcaacagtctacagaaagcctcacactctaccccgca
tcctcggtgagcccatcagaaacagaaccagcatcaacaccaggcataacaaaccgcctg
tcctttgtagacagatccacaacacaaccaagtgaaagcagaacaaagacaaactcgaca
g-----------------------------------------------------------
------------------------------------------------------------
------------------------------------------------------------
-tccacaaaaaaaacatctcaaatacaatttctagaacacagtccccaccacggacaaca
gcgaaggcggtccccagaaccaccgcctttcgcacgagcagcacaggagaaagaccaact
acaacatcagtccagtctgacagcagcaccacagctcaaaatcatgaagaaacaggttca
gcaaacccacaggcatctgcaagcacaatgtaa--------------------acccagc
acaccaacattgtaaaaccaaattag
>HMPV/A/AUS/KC562224.1/2003
tttaaaaatgcttctttaatcctcataggaataactactctgagtatagccctcaatatc
tatctgatcataaactacacaatacaaaaaactacatctgaatcagaacaccacactagc
tcaccacccacagaatctaacaaagaaacttcaacaatccctatagacaacccagacatc
aatccaaactcacagcatccaactcaacagtctacagaaagcctcacactctaccccgca
tcctcggtgagcccatcagaaacagaaccagcatcaacaccaggcataacaaaccgcctg
tcctttgtagacagatccacaacacaaccaagtgaaagcagaacaaagacaaactcgaca
g-----------------------------------------------------------
------------------------------------------------------------
------------------------------------------------------------
-tccacaaaaaaaacatctcaaatacaatttctagaacacagtccccaccacggacaaca
gcgaaggcggtccccagaaccaccgcctttcgcacgagcagcacaggagaaagaccaact
acaacatcagtccagtctgacagcagcaccacagctcaaaatcatgaagaaacaggttca
gcaaacccacaggcatctgcaagcacaatgtaa--------------------acccagc
acaccaacattgtaaaaccaaattag
>HMPV/A/MEX/KF530190.1/2007
tttaaaaatgcttctttaatcctcataggaataactactctgagtatagccctcaatatc
tatctgatcataaactacacaatacaaaaaactacatctgaatcagaacaccacactagc
tcaccacccacagaatctaacaaagaaacttcaacaatccctatagacaacccagacatc
aatccaaactcacagcatccaactcaacagtctacagaaagcttcacactctaccccgca
tcctcggtgagcccatcagaaacagaaccagcatcaacaccaggcataacaaaccgcctg
tcctttgtagacagatccacaacacaaccaagtgaaagcagaacaaagacacactcaaca
g-----------------------------------------------------------
------------------------------------------------------------
------------------------------------------------------------
-tccacaaaaaaaacatctcaaatacaatttctagaacacagtccccaccacggacaaca
gcaaaggcggtccccagaaccaccgcccttcgcacaagcagcacaggagaaagaccaacc
acaacatcagtccagtctgacagcagcaccacagcccaaaaccatgaagaaacaggctca
gcgaacccacaggcatctgcaagcacaatgtaa--------------------acccagc
acaccaacattgcaaaaccaaattag
>HMPV/A/CAN/AY574227.1/2002
tttaaaaatgcttctttaatcctcataggaataactactctgagtatagccctcaatatc
tatctgatcataaactacacaatacaaaaaactacatctgaatcagaacatcacactagc
tcaccacccacagaatctaacaaagaaacttcaacaatccctatagacaacccagacatc
aatccaaactcacagcatccaactcaacagtctacagaaagcctcacactctaccccgca
tcctcggtgagcccatcagaaacagaaccagcatcaacaccaggcataacaaaccgcctg
tcctttgtagacagatccacaacacaaccaagtgaaagcagaacaaagacaaactcgaca
g-----------------------------------------------------------
------------------------------------------------------------
------------------------------------------------------------
-tccacaaaaaaaacatctcaagtacaatttctagaacacagtccccaccacggacaaca
gcgaaggcggtccctagaaccaccgcctttcgcacgagcagcacaggagaaagaccaact
acaacatcagtccagtctgacagcagcaccacagcccaaaatcatgaagaaacaggttca
gcgaacccacaggcatctgcaagcacaatgtaa---------------------------
--------------------------
>HMPV/A/CAN/AY574240.1/2002
tttaaaaatgcttctttaatcctcataggaataactactctgagtatagccctcaatatc
tatctgatcataaactacacaatacaaaaaactacatctgaatcagaacaccacactagc
tcaccacccacagaatctaacaaagaaacttcaacaatccctatagacaacccagacatc
aatccaaactcacagcatccaactcaacagtctacagaaagcctcacactctaccccgca
tcctcggtgagcccatcagaaacagaaccagcatcaacaccaggcataacaaaccgcctg
tcctttgtagacagatccacaacacaaccaagtgaaagcagaacaaagacaaactcgaca
g-----------------------------------------------------------
------------------------------------------------------------
------------------------------------------------------------
-tccacaaaaaaaacatctcaagtacaatttctagaacacagtccccaccacggacaaca
gcgaaggcggtccctagaaccaccgcctttcgcacgagcagcacaggagaaagaccaact
acaacatcagtccagtctgacagcagcaccacagcccaaaatcatgaagaaacaggttca
gcgaacccacaggcatctgcaagcacaatgtaa---------------------------
--------------------------
>HMPV/A/CAN/AY574241.1/2002
tttaaaaatgcttctttaaccctcataggaataactactctgagtatagccctcaatatc
tatctgatcataaactacacaatacaaaaaactacatctgaatcagaacaccacactagc
tcaccacccacagaatctaacaaagaaacttcaacaatccctatagacaacccagacatc
aatccaaactcacagcatccaactcaacagtctacagaaagcctcacactctaccccgca
tcctcggtgagcccatcagaaacagaaccagcatcaacaccaggcataacaaaccgcctg
tcctttgtagacagatccacaacacaaccaagtgaaagcagaacaaagacaaactcgacg
g-----------------------------------------------------------
------------------------------------------------------------
------------------------------------------------------------
-tccacaaaaaaaacatctcaagtacaatttctagaacacagtccccaccacggacaaca
gcgaaggcggtccctagaaccaccgcctttcgcacgagcagcacaggagaaaaaccaact
acaacatcagtccagtctgacagcagcaccacagcccaaaatcatgaagaaacaggttca
gcgaacccacaggcatctgcaagcacaatgtaa---------------------------
--------------------------
>HMPV/A/CAN/KF178962.1/2003
tttaaaaatgcttctttaatcctcataggaataactactctgagtatagccctcaatatc
tatctgatcataaactacacaatacaaaaaactacatctgaatcagaacaccacactagc
tcaccacccacagaatctaacaaagaaacttcaacaatccctatagacaacccagacatc
aatccaaactcacagcatccaactcaacagtctacagaaagcctcacactctaccccgca
tcctcggtgagcccatcagaaacagaaccagcatcaacaccaggcataacaaaccgcctg
tcctttgtagacagatccacaacacaaccaagtgaaagcagaacaaagacaaactcgaca
g-----------------------------------------------------------
------------------------------------------------------------
------------------------------------------------------------
-tccacaaaaaaaacatctcaagcacaatttccagaacacagtccccaccacggacaaca
gcgaaggcggtccccagaaccaccgcctttcgcacgagcagcacaggagaaagaccaacc
acaacatcagtccagtctgacagcagcaccacagcccaaaatcatgaagaaacaggttca
gcgaacccacaggcatctgcaagcacaatgtaa---------------------------
--------------------------
>HMPV/A/CAN/AY574234.1/2002
tttaaaaatgcttctttagtcctcataggaataactactctgagtatagccctcaatatc
tatctgatcataaactacacaatacaaaaaactacatctgaatcagaacaccacactagc
tcaccacccacagaatctaacaaagaaacttcaacaatccctatagacaacccagacatc
aatccaaactcacagcatccaactcaacagtctacagaaagcctcacactctaccccgca
tcctcggtgagcccatcagaaacagaaccagcatcaacaccaggcacaacaaaccgcctg
tcctttgcagacagatccacaacacaaccaagtgaaagcagaacaaagacaaactcgaca
g-----------------------------------------------------------
------------------------------------------------------------
------------------------------------------------------------
-tccacaaaaaaaacatctcaagtacaatttctagaacacagtccccaccacggacaaca
gcgaaagcggtccccagaaccaccgcccttcgcacgagcagcacaggagaaagaccaact
acaacatcagtccagtctgacagcagcaccacagcccaaaatcatgaagaaacaggttca
gcgaacccacaggcatctgcaagcacaatgtaa---------------------------
--------------------------
>HMPV/A/CAN/KF178964.1/2007
tttaaaaatgcttctttaatcctcataggaataactactctgagtatagccctcaatatc
tatctgatcataaattacacaatacaaaaaactacatctgaatcagaacaccacactagc
tcaccacccacagaatctaacaaagaaacttcaacaatccctatagacaacccagacatc
aatccaaactcacagcatccaactcaacagtctacagaaagcttcacactctaccctgca
tcctcggtgagcccatcagaaacagaaccagcatcaacaccaggcacaacaaaccgcctg
tcctttgtagacagatccacaacacaaccaagtgaaagcagaacaaagacaaactcaaca
g-----------------------------------------------------------
------------------------------------------------------------
------------------------------------------------------------
-tccacaaagaaaacatctcaaatacaatttctagaacacagtccccaccacggacaaca
gcgaaggcggtccccagaaccaccgcctttcgcacaagcagcacaggagaaagaccaact
acaacatcagtccagtctgacagcagcaccacagcccaaaatcatgaagaaacaggttca
gcgaacccacaggcatctgcaagcacaatgtaa---------------------------
--------------------------
>HMPV/A/CAN/KF178985.1/2010
tttaaaaatgcttctttaatcctcataggaataactactctgagtatagccctcaatatc
tatctgatcataaattacacaatacaaaaaactacatctgaatcagaacaccacactagc
tcaccacccacagaatctatcaaagaaacttcaacaatccctatagacaacccagacatc
aatccaaactcacagcatccaactcaacagtccacagaaagcttcacgctctaccctgca
tcctcggtgagcccaccagaaacagaaccaacatcaacaccaggcataacaaaccgcctg
tcctttgtagacagatccacaacacaaccaagtgaaagcagaacaaagacaaactcaaca
g-----------------------------------------------------------
------------------------------------------------------------
------------------------------------------------------------
-tccacaaaaaaaacatctcaaatacaatttctagaacacagtccccaccacggacaaca
gcgaaggcggtccccagaaccaccgcctttcgcacaagcagcacaggagaaagaccaact
acaacatcagtccagtctgacagcagcaccacagtccaaaatcatgaagaaacaggttca
gcgaacccacaggcatctgcaagcacaatgtaa---------------------------
--------------------------
>HMPV/A/CAN/KF178997.1/2010
tttaaaaatgcttctttaatcctcataggaataactactctgagtatagccctcaatatc
tatctgatcataaattacacaatacaaaaaactacatctgaatcagaacaccacactagc
tcaccacccacagaatctatcaaagaaacttcaacaatccctatagacaacccagacatc
aatccaaactcacagcatccaactcaacagtctacagaaagcttcacgctctaccctgca
tcctcggtgagcccaccagaaacagaaccaacatcaacaccaggcataacaaaccgcctg
tcctttgtagacagatccacaacacaaccaagtgaaagcagaacaaagacaaactcaaca
g-----------------------------------------------------------
------------------------------------------------------------
------------------------------------------------------------
-tccacaaaaaaaacatctcaaatacaatttctagaacacagtccccaccacggacaaca
gcgaaggcggtccccagaaccaccgcctttcgcacaagcagcacaggagaaagaccaact
acaacatcagtccagtctgacagcagcaccacagtccaaaatcatgaagaaacaggttca
gcaaacccacaggcatctgcaagcacaatgtaa---------------------------
--------------------------
>HMPV/A/CAN/KF178988.1/2010
tttaaaaatgcttctttaatcctcataggaataactactctgagtatagccctcaatatc
tatctgatcataaattacacaatacaaaaaactacatctgaatcagaacaccacactagc
tcaccacccacagaatctatcaaagaaacttcaacaatccctatagacaacccagacatc
aatccaaactcacagcatccaactcaacagtctacagaaagcttcacactctaccccgca
tcctcggtgagcccatcagaaacagaaccaacatcaacaccaggcataacaaaccgcctg
tcctttgtagacagatccacaacacaaccaagtgaaagcagaacaaagacaaactcaaca
g-----------------------------------------------------------
------------------------------------------------------------
------------------------------------------------------------
-tccacaaaaaaaacatctcaaatacaatttttagaacacagtccccaccacagacaaca
gcgaaggcggtccccagaaccaccgcctttcgcacaagcagcacaggagaaagaccaact
acaacatcagtccagtctgacagcagcaccacagcccaaaatcatgaagaaacaggttca
gcgaacccacaggcatctgcaagcacaatgtaa---------------------------
--------------------------
>HMPV/A/CAN/KF178996.1/2010
tttaaaaatgcttctttaatcctcataggaataactactctgagtatagccctcaatatc
tatctgatcataaattacacaatacaaaagactacatctgaatcagaacaccacactagc
tcaccacccacagaatctatcaaagaaacttcaacaatccctatagacaacccagacatc
aatccaaactcacagcatccaactcaacagtctacagaaagcttcacactctaccccgca
tcctcggtgagcccatcagaaacagaaccaacatcaacaccaggcataacaaaccgcctg
tcctttgtagacagatccacaacacaaccaagtgaaagcagaacaaagacaaactcaaca
g-----------------------------------------------------------
------------------------------------------------------------
------------------------------------------------------------
-tccacaaaaaaaacatctcaaatacaatttttagaacacagtccccaccacagacaaca
gcgaaggcggtccccagaaccaccgcctttcgcacaagcagcacaggagaaagaccaact
acaacatcagtccagtctgacagcagcaccacagcccaaaatcatgaagaaacaggttca
gcgaacccacaggcatctgcaagcacaatgtaa---------------------------
--------------------------
>HMPV/A/CAN/KF178998.1/2010
tttaaaaatgcttctttaatcctcataggaataactactctgagtatagccctcaatatc
tatctgatcataaattacacaatacaaaaaactacatctgaatcagaacaccacactagc
tcaccacccacagaatctatcaaagaaacttcaacaatccctatagacaacccagacatc
aatccaaactcacagcatccaactcaacagtctacagaaagcttcacactctaccccgca
tcctcggtgagcccatcagaaacagaaccaacatcaacaccaggcataacaaaccgcctg
tcctttgtagatagatccacaacacaaccaagtgaaagcagaacaaagacaaactcaaca
g-----------------------------------------------------------
------------------------------------------------------------
------------------------------------------------------------
-tccacaaaaaaaacatctcaaatacaatttttagaacacagtccccaccacagacaaca
gcgaaggcggtccccagaaccaccgcctttcgcacaagcagcacaggagaaagaccaact
acaacatcagtccagtctgacagcagcaccacagcccaaaatcatgaagaaacaggttca
gcgaacccacaggcatctgcaagcacaatgtaa---------------------------
--------------------------
>HMPV/A/CAN/KF178989.1/2010
tttaaaaatgcttctttaatcctcataggaataactactctgagtatagccctcaatatc
tatctgatcataaattacacaatacaaaaaactacatctgaatcagaacaccacactagc
tcaccacccacagaatctatcaaagaaacttcaacaatccctatagacaacccagacatc
aatccaaactcacagcatccaactcaacagtctacagaaagcttcacactctaccccgca
tcctcggtgagcccatcagaaacagaaccaacatcaacaccaggcataacaaaccgcctg
tcctttgtagacagatccacaacacaaccaagtgaaagcagaacaaagaaaaactcaaca
g-----------------------------------------------------------
------------------------------------------------------------
------------------------------------------------------------
-tccacaaaaaaaacatctcaaatacaatttctagaacacagtccccaccacagacaaca
gcgaaggcggtccccagaaccaccgcctttcgcacaagcagcacaggagaaagaccaact
acagcatcagtccagtctgacagcagcaccatagtccaaaatcatgaagaaacaggttca
gcgaacccacaggcatctgcaagcacaatgtaa---------------------------
--------------------------
>HMPV/A/CAN/KF178995.1/2010
tttaaaaatgcttctttaatcctcataggaataactactctgagtatagccctcaatatc
tatctgatcataaattacacaatacaaaaaactacatctgaatcagaacaccacactagc
tcaccacccacagaatctatcaaagaaacttcaacaatccctatagacaacccagacatc
aatccaaactcacagcatccaactcaacagtctacagaaagcttcacactctaccccgca
tcctcggtgagcccatcagaaacagaaccaacatcaacaccaggcataacaaaccgcctg
tcctttgtagacagatccacaacacaaccaagtgaaagcagaacaaagaaaaactcaaca
g-----------------------------------------------------------
------------------------------------------------------------
------------------------------------------------------------
-tccacaaaaaaaacatctcaaatacaatttctagaacacagtccccaccacagacaaca
gcgaaggcggtccccagaaccaccgcctttcgcacaagcagcacaggagaaagaccaact
acagcatcagtccagtctgacagcagcaccacagtccaaaatcatgaagaaacaggttca
gcgaacccacaggcatctgcaagcacaatgtaa---------------------------
--------------------------
>HMPV/A/NPL/MK179413.1/2013
tttaaaaatgcttctttaatcctcataggaataactactctgagtatagccctcaatatc
tatctgatcataaattacacaatacaaaaaactacatctgaatcagaacaccacactagc
tcaccacccacagaatccatcaaagaaacttcaacaatccctatagacaacccagacatc
aatccaaactcacagcatccaactcaacagtctacagaaagcttcacactctaccccgca
tcctcggtgagcccatcagaaacagaaccaacatcaacaccaggcataacaaaccgcttg
tcctttgtagacagatccacaacacaaccaagtgaaagcaaaacaaagaaaaactcaaca
g-----------------------------------------------------------
------------------------------------------------------------
------------------------------------------------------------
-tccacaaaaaaaacatctcaaatacaatctctagaacacagtccccaccacagacaaca
gcgaaggcggtccccagaaccaccgtctttcgcacaagcagcacaggagaaagaccaacc
acagcatcagtccagtctgacagcagcaccacagtccaaaatcatgaagaaacaggttca
gcgaacccacaggcatctgcaagcacaatgtaa---------------------------
--------------------------
>HMPV/A/NPL/MK179414.1/2013
tttaaaaatgcttctttaatcctcataggaataactactctgagtatagccctcaatatc
tatctgatcataaattacacaatacaaaaaactacatctgaatcagaacaccacactagc
tcaccacccacagaatccatcaaagaaacttcaacaatccctatagacaacccagacatc
aatccaaactcacagcatccaactcaacagtctacagaaagcttcacactctaccccgca
tcctcggtgagcccatcagaaacagaaccaacatcaacaccaggcataacaaaccgcctg
tcctttgtagacagatccacaacacaaccaagtgaaagcaaaacaaagaaaaactcaaca
g-----------------------------------------------------------
------------------------------------------------------------
------------------------------------------------------------
-tccacaaaaaaaacatctcaaatacaatctctagaacacagtccccaccacagacaaca
gcgaaggcggtccccagaaccaccgcctttcgcacaagcagcacaggagaaagaccaacc
acagcatcagtccagtctgacagcagcaccacagtccaaaatcatgaagaaacaggttca
gcgaacccacaggcatctgcaagcacaatgtaa---------------------------
--------------------------
>HMPV/A/NPL/MK179415.1/2013
tttaaaaatgcttctttaatcctcataggaataactactctgagtatagccctcaatatc
tatctgatcataaattacacaatacaaaaaactacatctgaatcagaacaccacactagc
tcaccacccacagaatccatcaaagaaacttcaacaatccctatagacaacccagacatc
aatccaaactcacagcatccaactcaacagtctacagaaagcttcacactctaccccgca
tcctcggtgagctcatcagaaacagaaccaacatcaacaccaggcataacaaaccgcctg
tcctttgtagacagatccacaacacaaccaagtgaaagcaaaacaaagaaaaactcaaca
g-----------------------------------------------------------
------------------------------------------------------------
------------------------------------------------------------
-tccacaaaaaaaacatctcaaatacaatctctagaacacagtccccaccacagacaaca
gcgaaggcggtccccagaaccaccgcctttcgcacaagcagcacaggagaaagaccaacc
acagcatcagtccagtctgacagcagcaccacagtccaaaatcatgaagaaacaggttca
gcgaacccacaggcatctgcaagcacaatgtaa---------------------------
--------------------------
>HMPV/A/NPL/MK179416.1/2013
tttaaaaatgcttctttaatcctcataggaataactactctgagtatagccctcaatatc
tatctgatcataaattacacaatacaaaaaactacatctgaatcagaacaccacactagc
tcaccacccacagaatccatcaaagaaacttcaacaatccctatagacaacccagacatc
aatccaaactcacagcatccaactcaacagtctacagaaagcttcacactctaccccgca
tcctcggtgagcccatcagaaacagaaccaacatcaacaccaggcataacaaaccgcctg
tcctttgtagacagatccacaacacaaccaagtgaaagcaaaacaaagaaaaactcaaca
g-----------------------------------------------------------
------------------------------------------------------------
------------------------------------------------------------
-tccacaaaaaaaacatctcaaatacaatctctagaacacagtccccaccacagacaaca
gcgaaggcggtccccagaaccaccgcctttcgcacaagcagcacaggagaaagaccaacc
acagcatcagtccagtctgacagcagcaccacagtccaaaatcatgaagaaacaggttca
gcgaacccacaggcatctgcaagcacaatgtaa---------------------------
--------------------------
>HMPV/A/NPL/MK179417.1/2012
tttaaaaatgcttctttaatcctcataggaataactactctgagtatagccctcaatatc
tatctgatcataaattacacaatacaaaaaactacatctgaatcagaacaccacactagc
tcaccacccacagaatccatcaaagaaacttcaacaatccctatagacaacccagacatc
aatccaaactcacagcatccaactcaacagtctacagaaagcttcacactctaccccgca
tcctcggtgagcccatcagaaacagaaccaacatcaacaccaggcataacaaaccgcctg
tcctttgtagacagatccacaacacaaccaagtgaaagcaaaacaaagaaaaactcaaca
g-----------------------------------------------------------
------------------------------------------------------------
------------------------------------------------------------
-tccacaaaaaaaacatctcaaatacaatctctagaacacagtccccaccacagacaaca
gcgaaggcggtccccagaaccaccgcctttcgcacaagcagcacaggagaaagaccaacc
acagcatcagtccagtctgacagcagcaccacagtccaaaatcatgaagaaacaggttca
gcgaacccacaggcatctgcaagcacaatgtaa---------------------------
--------------------------
>HMPV/A/NPL/MK179418.1/2013
tttaaaaatgcttctttaatcctcataggaataactactctgagtatagccctcaatatc
tatctgatcataaattacacaatacaaaaaactacatctgaatcagaacaccacactagc
tcaccacccacagaatccatcaaagaaacttcaacaatccctatagacaacccagacatc
aatccaaactcacagcatccaactcaacagtctacagaaagcttcacactctaccccgca
tcctcggtgagcccatcagaaacagaaccaacatcaacaccaggcataacaaaccgcctg
tcctttgtagacagatccacaacacaaccaagtgaaagcaaaacaaagaaaaactcaaca
g-----------------------------------------------------------
------------------------------------------------------------
------------------------------------------------------------
-tccacaaaaaaaacatctcaaatacaatctctagaacacagtccccaccacagacaaca
gcgaaggcggtccccagaaccaccgcctttcgcacaagcagcacaggagaaagaccaacc
acagcatcagtccagtctgacagcagcaccacagtccaaaatcatgaagaaacaggttca
gcgaacccacaggcatctgcaagcacaatgtaa---------------------------
--------------------------
>HMPV/A/NPL/MK357776.1/2013
tttaaaaatgcttctttaatcctcataggaataactactctgagtatagccctcaatatc
tatctgatcataaattacacaatacaaaaaactacatctgaatcagaacaccacactagc
tcaccacccacagaatccatcaaagaaacttcaacaatccctatagacaacccagacatc
aatccaaactcacagcttccaactcaacagtctacagaaagcttcacactctaccccgca
tcctcggtgagcccatcagaaacagaaccaacatcaacaccagacataacaaaccgcctg
tcctttgtagacagatccacaacacaaccaagtgaaagcaaaacaaagaaaaactcaaca
g-----------------------------------------------------------
------------------------------------------------------------
------------------------------------------------------------
-tccacaaaaaaaacatctcaaatacaatctctagaacacaatccccaccacagacaaca
gcgaaggcggtccccagaaccaccgcctttcgcacaagcagcacaggagaaagaccaacc
acagcatcagtccagtctgacagcagcaccacagtccaaaatcatgaagaaacaggttca
gcgaacccacaggcatctgcaagcacaatgtaa---------------------------
--------------------------
>HMPV/A/JPN/LC192174.1/2014
tttaaaaatgcttctttaatcctcataggaataactactctgagtatagccctcaatatc
tatctgatcataaattacacaatacaaaaaactacatctgaatcagaacaccacactagc
tcaccacccacagaatctatcaaagaaacttcaacaatccctatagacaacccagacatc
aatctaaactcacagcatccaactcaacagtctacagaaagcttcacgctctaccctgca
tcctcggtgagcccatcagaaacagaaccaacatcaacaccaggcataacaaaccgcctg
tcctttgtagacagatccacaacacaaccaagtgaaagcagaacaaagacaaactcaaca
g-----------------------------------------------------------
------------------------------------------------------------
------------------------------------------------------------
-tccacaaaaaaaacatctcaaatacaacctctagaacacagtccccaccacggacaaca
gcgaaggcggcccccagaaccaccgcctttcgcacaagcagcacaggagaaagaccaacc
acaacatcagtccagtccgacagcagcaccacagtccaaaatcatgaaaaaacaggttca
gcgaacccacaggcatctgcaagcacaatgtaa---------------------------
--------------------------
>HMPV/A/CAN/KF178991.1/2010
tttaaaaatgcttctttaatcctcataggaataactactctgagtatagccctcaatatc
tatctgatcataaattacacaatacaaaaaactacatctgaatcagaacaccacactagc
tcaccacccacagaatctatcaaagaaacttcaacaatctccatagacaacccagacatc
aatccaaactcacagcatccaactcaacagtctacagaaagcttcacactctaccccgca
tcctcggtgagcccatcagaaacagaaccaacatcaacactaggcataacaaaccgcctg
tcctttgtagacagatccacaacacaaccaagtgaaagcagaacaaagtcaaactcaaca
g-----------------------------------------------------------
------------------------------------------------------------
------------------------------------------------------------
-tccacaaaaaaaacatctcaaatacaatttctagaacacagtccccaccacggacaaca
gcgaaggtggtccccagaaccaccgcctttcgcacaagcagcacaggagaaagaccaact
acaacatcagtccagtctgacagcagcaccacagcccaaaatcatgaagaaacaggttca
gcgaacccacaggcatctgcaagcacaatgtaa---------------------------
--------------------------
>HMPV/A/CAN/KF178971.1/2008
tttaaaaatgcttctttaatccttataggaataactactctgagtatagccctcaatatc
tatctgatcataaactacacaatacaaaaaactacatctgaatcagaacaccacactagc
tcaccacccacagaatctaacaaagaaacttcaacaatccctatagacaacccagacatc
aatccaaactcacagcatccaactcaacaatctacagaaagcttcacactctaccccgca
tcctcggtgagcccatcagaaacagaaccagcatcaacaccaggcataacaaaccgcctg
tcctttgtagacagatccacaacacaaccaagtgaaagcagaacaaagacaaactcaaca
g-----------------------------------------------------------
------------------------------------------------------------
------------------------------------------------------------
-tccacaaaaaaaacatctcaaatacaatttctagaacacagtccccaccacggacaaca
gcaaaggcggttcccagaaccaccgcctttcgcacaagcagcacaggagaaagaccaacc
acaacatcagtccagtctgacagcagcatcacagcccaaaatcatgaagaaacaggttca
gcgaacccacaggcatctgcaagcacaatgtaa---------------------------
--------------------------
>HMPV/A/CAN/KF178972.1/2008
tttaaaaatgcttctttaatccttataggaataactactctgagtatagccctcaatatc
tatctgatcataaactacacaatacaaaaaactacatctgaatcagaacaccacactagc
tcaccacccacagaatctaacaaagaaacttcaacaatccctatagacaacccagacatc
aatccaaactcacagcatccaactcaacaatctacagaaagcttcacactctaccccgca
tcctcggtgagcccatcagaaacagaaccagcatcaacaccaggcataacaaaccgcctg
tcctttgtagacagatccacaacacaaccaagtgaaagcagaacaaagacaaactcaaca
g-----------------------------------------------------------
------------------------------------------------------------
------------------------------------------------------------
-tccacaaaaaaaacatctcaaatacaatttctagaacacagtccccaccacggacaaca
gcaaaggcggttcccagaaccaccgcctttcgcacaagcagcacaggagaaagaccaacc
acaacatcagtccagtctgacagcagcaccacagcccaaaatcatgaagaaacaggttca
gcgaacccacaggcatctgcaagcacaatgtaa---------------------------
--------------------------
>HMPV/A/CAN/KF178973.1/2008
tttaaaaatgcttctttaatcctcataggaataactactctgagtatagccctcaacatc
tatctgatcataaactacacaatacaaaaaactacatctgaatcagaacaccacactagc
tcaccacccacagaatctaacaaagaaacttcaacaatccctatagacaacccagacatc
aatccaaactcacagcatccaactcaacagtctacagaaagcttcacactctaccccgca
tcctcggtgagcctatcagaaacagaaccagcatcaacaccaggcataacaaaccgcctg
tcctttgtagacagatccacgacacaaccaagtgaaagcagaacaaagacaaactcaaca
g-----------------------------------------------------------
------------------------------------------------------------
------------------------------------------------------------
-tccacaaaaaaaacatctcaaatacaatttctagaacacagtccccaccacggacaaca
gcgaaggcgatccccagaaccaccgcctttcgcacaagcagcacaggagaaaggccaact
acaacatcagtccagtttgacagcagcaccacagcccaaaatcatgaagaaacaggttca
gcgaacccacaggcatctgcaagcacaatgtaa---------------------------
--------------------------
>HMPV/A/SAU/KT032181.1/2009
tttaaaaatgcttctttaatcctcataggaataactactctgagtatagccctcaatatc
tatctgatcataaattacacaatacaaaaaactacatctgaatcaggacaccacactagc
tcaccacccacagaatctaacaaagaaacttcaacaatctctatagacaacccagacatc
aatccaaactcacagcatccaactcaacagtctacagaaagcttcacactctaccccgca
tcctcggtgagcccatcagaaacagaaccagcatcaacaccaggcataacaaaccgcctg
tcctttgtagacagatccacaacacaaccaagtgaaagcagaacaaagacaaactcaaca
g-----------------------------------------------------------
------------------------------------------------------------
------------------------------------------------------------
-tccacaaaaaaaacatctcaaatacaatttctagaacacagtccccaccacggacaaca
gcgaaggcggtccccagaaccaccgtatttcgcacaagcagcacaggagaaagaccaacc
acaacatcagtccagtctgacagcagcaccacagcccaaaatcatgaagaaacaggctca
gcgaacccacaggcatctgcaagcacaatgtaa---------------------------
--------------------------
>HMPV/A/CAN/KF178963.1/2005
tttaaaaatgcttctttaatcctcataggaataactactctgagtatagccctcaatatt
tatctgatcataaactacacaatacaaaaaactacatctgaatcagaacaccacactagc
tcaccacccacagaatctaacaaagaaacttcaacaatccctatagacaacccagacatc
aatccaaactcacagcatccaactcaacagtctacagaaagcctcacactctaccccgca
tcctcggtgagcccatcagaaacagaaccagcatcaacaccaggcataacaaaccgcctg
tcctctgcagacagatccacaacacaaccaagtgaaagcagaacaaagacaaactcgaca
g-----------------------------------------------------------
------------------------------------------------------------
------------------------------------------------------------
-tccacaaaaaaaccatctcaaatacaatttctagaacacagtccccaccacggacaaca
gcgaaggtggtccccagaaccaccgcccttcgcacaagcagcacaggagaaagaccaacc
acaacatcagtccagtccgacagcagcaccacagcccaaaatcatgaggaaacaggttca
gcgaacccacaggcatctgcaagcacaatgtaa---------------------------
--------------------------
>HMPV/A/NPL/MK179419.1/2013
tttaaaaatgcttctttaatcctcataggaataactactctgagtatagccctcaatatc
tatctgatcataaattacacaatacaaaaaactacatctgaatcagaacaccacactagc
tcaccacccacagaatccatcaaagaaacttcaacaatccctatagacaacccagacatc
aatccaaactcacagcatccaactcaacagtctacagaaagcttcacactctaccccgca
tcctcggtgagcccatcagaaacagaaccaacatcaacaccaggcataacaaaccgcctg
tcctttgtagacagatccacaacacaaccaagtaaaagcagaacaaagacaaacccgaca
g-----------------------------------------------------------
------------------------------------------------------------
------------------------------------------------------------
-tccacaaaaaaaacatctcaaatacaatctctagaacacagtccccaccacagacaaca
gcgaaggcggtccccagaaccaccgcctttagcacaagcagcacaggagaaagaccaacc
acagcatcagtccagtgtgacagcagcaccacagtccaaaatcatgaagaaacaggttca
gcgaacccacaggcatctgcaagcacaatgtaa---------------------------
--------------------------
>HMPV/A/NPL/MK179412.1/2012
tttaaaaatgcttctttaatcctcataggaataactactctgagtatagccctcaatatc
tatctgatcataaattacacaatacaaaaaactacatctgaatcagaacaccacactagc
tcaccacccacagaatccatcaaagaaacttcaacaatccctatagacaacccagacatc
aatccaaactcacagcatccaactcaacagtctacagaaagcttcacactctaccccgca
tcctcggtgagcccatcagaaacagaaccagcatcaacaccaggcataacaaaccgcctg
tcctttgtagacagatccacaacacaaccaagtgaaagcaaaacaaagaaaaactcaaca
g-----------------------------------------------------------
------------------------------------------------------------
------------------------------------------------------------
-tccacaaaaaaaacatctcaaatacaatctctagaacacagtccccaccacagacaaca
gcgaaggcggtccccagaaccaccgcctttcgcacaagcagcacaggagaaagaccaacc
acagcatcagtccagtctgacagcagcaccacagtccaaaatcatgaagaaacaggttca
gcgaacccacaggcatctgcaagcacaatgtaa---------------------------
--------------------------
>HMPV/A/SAU/KT032176.1/2009
tttaaaaatgcttctttaatcctcataggaataactactctgagtatagccctcaatatc
tatctgatcataaattacacaatacaaaaaactacatctgaatcagaacaccacactagc
tcaccacccacagaatccaacaaagaaacttcaacaatccccatagacaacccaggcatc
aatccaaactcacagcatccaactcaacagcctacagaaagcttcacactctaccccgca
ccctcggtgagcccatcagaaacagaaccagcatcaacaccaggcacaacaaaccgcctg
tcccttgtagacagatccacaacacaaccaagtgaaagcagaacaaagacaaactcaaca
g-----------------------------------------------------------
------------------------------------------------------------
------------------------------------------------------------
-tccacaaaaaaaccatctcaaatacaatttctagaacacagcccccatcacggacaaca
gcgaaggcggtccccagaaccaccgtatttcgcacaagcagcacaggagaaagaccaact
acaacatcagtccagtctgacagcagcaccacagcccaaaatcatgaagaaacaggttca
gcgaacccacaggcatctgcaagcataatgtaa---------------------------
--------------------------
>HMPV/A/SAU/KT032179.1/2009
tttaaaaatgcttctttaatcctcataggaataactactctgagtatagccctcaatatc
tatctgatcataaattacacaatacaaaaaactacatctgaatcagaacaccacactagc
tcaccacccacagaatccaacaaagaaacttcaacaatccccatagacaacccaggcatc
aatccaaactcacagcatccaactcaacagcctacagaaagcttcacactctaccccgca
ccctcggtgagcccatcagaaacagaaccagcatcaacaccaggcacaacaaaccgcctg
tcccttgtagacagatccacaacacaaccaagtgaaagcagaacaaagacaaactcaaca
g-----------------------------------------------------------
------------------------------------------------------------
------------------------------------------------------------
-tccacaaaaaaaccatctcaaatacaatttctagaacacagcccccatcacggacaaca
gcgaaggcggtccccagaaccaccgtatttcgcacaagcagcacaggagaaagaccaact
acaacatcagtccagtctgacagcagcaccacagcccaaaatcatgaagaaacaggttca
gcgaacccacaggcatctgcaagcataatgtaa---------------------------
--------------------------
>HMPV/A/CAN/KF178967.1/2007
tttaaaaatgcttctttaatcctcataggaataactactctaagtatagccctcaatatc
tatctgatcataaactacacaatacaaaaaactacatctgaatcagaacaccacactagc
tcaccaccaacagaatctaacaaagaaacttcaacaatccctatagacaacccagacatc
aatccaaactcacagcatccaactcaacagtctacagaaagcttcacactctaccccgca
tcctcggtgagcccatcagaaacagaaccagcatcaacaccaggcataacaaaccgcctg
tcctttatggacagatccacaacacaaccaagtgaaagcagaacaaagacacactcaaca
g-----------------------------------------------------------
------------------------------------------------------------
------------------------------------------------------------
-tccacaaaaaaaacatctcaaatacaatctctagaacacagtccccatcacggacaaca
gcgaaggcggtccccagaaccaccgcctttcgcacaagcagcacaggagaaagaacaacc
acaacatcagtccagtctgacagcagcaccacagcccaaaatcatgaagaaacaggctca
gcgaacccacaggcatctgcaagcacaatgtaa---------------------------
--------------------------
>HMPV/A/USA/KF530186.1/2010
tttaaaaatgcttctttaatcctcataggaataactactctgagtatagccctcaatatc
tatctgatcataaactacacaatacaaaaaactacatctgaatcagaacaccacactagc
tcaccacccacagaatctaacaaagaaacttcaacagtccctatagacaacccagacatc
aatccaaactcacagcatccaactcaacagtccacagaaagcttcacactctaccccgca
tcctcggcgagcccatcagaaacagaaccagcatcaacaccaggcataacaaaccgcctg
tcctccacaaacagatccacaacacaaccaagtgaaagcagaacaaagacaaactcaaca
g-----------------------------------------------------------
------------------------------------------------------------
------------------------------------------------------------
-tccacaaaaaaaacatctcaaatacaatctctagaacacagtccccaccatggacaaca
gcgaaggcggtccccagaaccaccgccccccgcacaagcagcacaggagaaagaccaacc
acaacatcagtccagtccgacagcagcaccacagcccaaaatcatgaagaaacaggttca
gcgaacccacaggcatccgcaagcacaatgtaa--------------------acccagc
acaccaacattgtaaaaccaaattag
>HMPV/A/USA/KF530188.1/2009
tttaaaaatgcttctttaatcctcataggaataactactctgagtatagccctcaatatc
tatctgatcataaactacacaatacaaaaaactacatctgaatcagaacaccacactagc
tcaccacccacagaatctaacaaagaaacttcaacagtccctatagacaacccagacatc
aatccaaactcacagcatccaactcaacagtccacagaaagcttcacactctaccccgca
tcctcggcgagcccatcagaaacagaaccagcatcaacaccaggcataacaaaccgcctg
tcctccacaaacagatccacaacacaaccaagtgaaagcagaacaaagacaaactcaaca
g-----------------------------------------------------------
------------------------------------------------------------
------------------------------------------------------------
-tccacaaaaaaaacatctcaaatacaatctctagaacacagtccccaccatggacaaca
gcgaaggcggtccccagaaccaccgccccccgcacaagcagcacaggagaaagaccaacc
acaacatcagtccagtccgacagcagcaccacagcccaaaatcatgaagaaacaggttca
gcgaacccacaggcatccgcaagcacaatgtaa--------------------acccagc
acaccaacattgtaaaaccaaattag
>HMPV/A/HRV/MH918039.1/2015
tttaaaaatgcttctttaatcctcataggaataactactctgagtatagccctcaatatc
tatctgatcataaattacacaatacaaaaaactacatctgaatcagaacaccacactagc
tcactacccacagaatctatcaaagaaacttcaacaatccctatagacaacccagacatc
aatccaaactcacagcatccaactcaacagtctacagaaagcttcacgctctaccctgca
tcctcggcgagcccatcagaaacagaaccaacatcaacaccaggcacaacaaaccgcccg
tcctccgtagacagatccacaacacaaccaagtgaaaacagaacaaagacaaactcaaca
g-----------------------------------------------------------
------------------------------------------------------------
------------------------------------------------------------
-tccacaaaaaaaacatctcaaatacaacttccagaacacagtccccaccacggacaaca
gcgaaggcggtccccagaaccaccgtctttcgcacaagcagcacaggaaagagaccaacc
acaacatcagtccagtctgacagcagcaccacagtccaaaatcatgaagaaacgggttca
acgaacccacgggcatctgcaagcacagtgtaa--------------------acccaac
acaacaacattgtaaaaccaaattag
>HMPV/A/HRV/MH918041.1/2015
tttaaaaatgcttctttaatcctcataggaataactactctgagtatagccctcaatatc
tatctgatcataaattacacaatacaaaaaactacatctgaatcagaacaccacactagc
tcactacccacagaatctatcaaagaaacttcaacaatccctatagacaacccagacatc
aatccaaactcacagcatccaactcaacagtctacagaaagcttcacgctctaccctgca
tcctcggtgagcccatcagaaacagaaccaacatcaacaccaggcacagcaaaccgcccg
tcctccgtagacagatccacaacacaaccaagtgaaaacagaacaaagacaaactcaaca
g-----------------------------------------------------------
------------------------------------------------------------
------------------------------------------------------------
-tccacaaaaaaaacatctcaaatacaacttccagaacacagtccccaccgcggacaaca
gcgaaggcggtccccagaaccaccgtctttcgcacaagcagcacaggaaaaagacctact
acaacatcagtccagtctgacagcagcaccacagtccaaaatcatgaagaaacaggttca
acgaacccacaggcatctgcaagcacaatgtaa--------------------acccaac
acaacaacattgtaaaaccaaattag
>HMPV/A/CHN/MF462404.1/2015
tttaaaaatgcttctttaatcctcataggaataactactctgagtatagccctcaatatc
tatctgatcataaattacacaatacaaaaaactacatctgaatcagaacaccacactagc
tcactacccacagaatctatcaaagaaacttcaacaatccctatagacaacccagacatc
aatccaaactcacagcatccaactcaacagtctacagaaagcttcacgctctaccctgca
tcctcggtgagcccaacagaaacagaaccaacatcaacaccaggcacaacaaaccgcccg
tcctccgtagacagatccacaacacaaccaagcgaaaacagaacaaagacaaactcaaca
g-----------------------------------------------------------
------------------------------------------------------------
------------------------------------------------------------
-tccacaaaaaaaacatctcaaatacaacttccagaacacagtccccaccacggacaaca
gcgaaggcggtccccagaaccaccgtctttcgcacaagcagcacaggaaaaagaccaact
acaacatcagtccagtctgacagcagcaccacagtccaaaatcatgaagaaacaggttca
acgaacccacaggcatctgcaagcacaatgtaa---------------------------
--------------------------
>HMPV/A/CAN/KF178975.1/2009
tttaaaaatgcttctttaatcctcataggaataactactctgagtatagccctcaatatc
tatctgatcataaactacacaatacaaaaaactacatctgaatcagaacaccacactagc
tcaccgcccacagaatctaacaaagaaacttcaacaatccttatagacaacccagacatc
aatccaaacacacagcatccaactcaacagtccacagagagcctcacactctaccccaca
tcctcggtgagcccatcagaaacagaaccagcatcaacactaggcataacaaaccgcctg
tcccctgcaaacagatccacaacacaaccaagtgaaagcagaacaaagacaaactcgaca
g-----------------------------------------------------------
------------------------------------------------------------
------------------------------------------------------------
-tccacaaaaaaaccatctcaagtacaatttctagaacacagtccccaccacggacaaca
gtgaaggcggtccccagaaccaccgtctttcgcacgagcagcacaggaggaagatcaacc
acaacatcagtccagcatgacagcagcaccacagcccaaaatcatgaagaaacaggctca
gcgaacccacaggcatctacaagcacaatgtaa---------------------------
--------------------------
>HMPV/A/AUS/KC403978.1/2004
tttaaaaatgcttctttaatcctcataggaataactactctgagtatagccctcaatatc
tatctgattataaactacacaatacaaaaaactacatctgaatcagaacaccacactagc
tcaccacccacagaatctaacaaagaaacttcaacaatccctatagacaacccagacatc
aatccaaacacacagcatccaactcaacagtctacagagagcctcacactctactccaca
tcctcggtgagcccatcagaaacagaaccagcatcaacaccaggcataacaaaccgcctg
tcccctgtagacagatccacaacacaaccaagtgaaagcagaacaaagacaaactcgaca
g-----------------------------------------------------------
------------------------------------------------------------
------------------------------------------------------------
-tccacaaaaaaaccatctcaagtacaatttctagaacacagtccccaccacggacaaca
gcgaaggcggtccccagaaccaccgcctttcgcacgagcagcacaggagaaagaccaacc
acaacatcagtccagtctgacagcagcaccacagcccaaaatcatgaagaaacaggctca
gcgaacccacaggcatctgcaagcacaatgtaa--------------------acccagc
acaccaacattgtaaaaccaaactag
>HMPV/A/HRV/MH918042.1/2015
tttaaaaatgcttctttaatccttataggaataactactctgagtatagcccttaatatc
tatctgatcataaactacacaatacaaaaaactacatctgaatcagaacaccacactagc
tcaccacccacagaatctaacaaagaaacttcaacaatccctatagacaacccagacatc
actccaaactcacagcatccaactcaacagtctacagaaaaccccacactctaccccgca
tcctcgatgagcccctcagaaacagaaccagcatcaacaccaggcacaacaacccgcccg
tcccttgtagacagatccacaacacaatcaagtgaaagcagagcaaagataaactcgaca
g-----------------------------------------------------------
------------------------------------------------------------
------------------------------------------------------------
-tccacaaaagaaacatctcaagtacaatttctagaacacagtccccaccacggacaata
acgaaggcagtctccagaaccaccgcctttcgcacgagcagcacaggagaaagaccaacc
acaacatcagtctagtctgacagcagcaccacagcccgaaatcatgaaaaaacaggttca
gtgaacccacaggcatccgcaagcacagtgtaa--------------------acccagc
acaccaacattgtaaagccaaattag
>HMPV/A/HRV/MH918043.1/2015
tttaaaaatgcttctttaatccttataggaataactactctgagtatagcccttaatatc
tatctgatcataaactacacaatacaaaaaactacatctgaatcagaacaccacactagc
tcaccacccacagaatctaacaaagaaacttcaacaatccctatagacaacccagacatc
actccaaactcacagcatccaactcaacagtctacagaaaaccccacactctaccccgca
tcctcgatgagcccctcaaaaacagaaccagcatcaacaccaggcacaacaacccgcccg
tcccttgtagacagatccacaacacaatcaagtgaaagcagagcaaagataaactcgaca
g-----------------------------------------------------------
------------------------------------------------------------
------------------------------------------------------------
-tccacaaaagaaacatctcaagtacaatttctagaacacagtccccaccacggacaata
acgaaggcagtctccagaaccaccgcctttcgcacgagcagcacaggagaaagaccaacc
acaacatcagtccagtctgacagcagcaccacagcccgaaatcatgaaaaaacaggttca
gtgaacccacaggcatccgcaagcacagtgtaa--------------------acccagc
acaccaacattgtaaagccaaattag
>HMPV/A/HRV/MH918044.1/2015
tttaaaaatgcttctttaatcctcataggaataactactctgagtatagcccttaatatc
tatctgatcataaactacacaatacaaaaaactacatctgaatcagaacaccacactagc
tcaccacccacaggatctaacaaagaaacttcaacaatccctatagacaacccagacatc
actccaaactcacagcatccaactcaacagtctacagaaaaccccacactctaccccgca
tcctcgatgagcccctcagaaacagaaccagcatcaacaccaggcacaacaacccgcccg
tcccttgtagacagatccacaacacaatcaagtgaaagcagagcaaagataaactcgaca
g-----------------------------------------------------------
------------------------------------------------------------
------------------------------------------------------------
-tccacaaaagaaacatctcaagtacaatttctagaacacagtccccaccacggacaata
acgaaggcagtctccagaaccaccgcctttcgcacgagcagcacaggagagagaccaacc
acaacatcagtccagtctgacagcagcaccacagcccgaaatcatgaaaaaacaggttca
gtgaacccacaggcatccgcaagcacagtgtaa--------------------acccagc
acaccaacattgtaaagccaaattag
>HMPV/A/HRV/MH918058.1/2016
tttaaaaatgcttctttaatccttataggaataactactctgagtatagcccttaatatc
tatctgatcataaactacacaatacaaaaaactacatctgaatcagaacaccacactagc
tcaccacccacagaatctaacaaagaaacctcaacaatccccacagacaacccagacatc
actccaaacccacagcatccaactcaacagtccacagaaaatcccacactctaccccgca
tcctcgacgagccccccagaaacagaaccagcatcaacaccaggcacaataacccgcccg
tcccctgcagacagatccacaacacaatcaagtgaaagcagagcaaagataaactcgaca
g-----------------------------------------------------------
------------------------------------------------------------
------------------------------------------------------------
-tccacaaaagaaacatctcaagtacaatttctagaacacagtccccaccacggacaaca
acgaaggcagtctccagaaccaccgcctttcgcacgagcagcacaggagaaagaccaacc
acaacatcagtccagttcgacagcagcaccacagcccgaaatcatgaaaaaacaggctca
gtgaacccacaggcatccgcaagcacagtgtaa--------------------acccagc
acaccaacattgtaaagccaaattag
>HMPV/A/JPN/LC192170.1/2013
tttaaaaatgcttctttaatccttataggaataactactctgagtatagcccttaatatc
tatctgatcataaactacacaatacaaaaaactacatctgaatcagaacaccacactagc
tcaccacccacagaatctaacaaagaaacttcaacaatccctatagacaacccagacatc
actccaaactcacagcatccaactcaacagtctacagaaaaccccacactctaccccgca
tcctcgatgagcccctcagaaacagaaccagcatcaacaccaggcataacaaaccgcctg
tcccctgtagatagatccacaacacaatcaagtgaaagcagaacaaagacaaactcgaca
g-----------------------------------------------------------
------------------------------------------------------------
------------------------------------------------------------
-cccacaaaagaaacatctcaagtacaatttctagaacacagtccccaccacggacaaca
acgaaggcagtatccagaaccaccgcctttcgcacgagcagcacaggagaaagaccaact
acaacatcagtccagtctgacagcagcaccacagcccgaaatcatgaagaaacaggctca
gtgaacccacaggcatccgcaagcacagtgtaa---------------------------
--------------------------
>HMPV/A/JPN/LC192171.1/2013
tttaaaaatgcttctttaatccttataggaataactactctgagtatagcccttaatatc
tatctgatcataaactacacaatacaaaaaactacatctgaatcagaacaccacactagc
tcaccacccacagaatctaacaaagaaacttcaacaatccctatagacaacccagacatc
actccaaactcacagcatccaactcaacagtctacagaaaaccccacactctaccccgca
tcctcgatgagcccctcagaaacagaaccagcatcaacaccaggcataacaaaccgcctg
tcccctgtagatagatccacaacacaatcaagtgaaagcagaacaaagacaaactcgaca
g-----------------------------------------------------------
------------------------------------------------------------
------------------------------------------------------------
-cccacaaaagaaacatctcaagtacaatttctagaacacagtccccaccacggacaaca
acgaaggcagtatccagaaccaccgcctttcgcacgagcagcacaggagaaagaccaact
acaacatcagtccagtctgacagcagcaccacagcccgaaatcatgaagaaacaggctca
gtgaacccacaggcatccgcaagcacagtgtaa---------------------------
--------------------------
>HMPV/A/JPN/LC192172.1/2013
tttaaaaatgcttctttaatccttataggaataactactctgagtatagcccttaatatc
tatctgatcataaactacacaatacaaaaaactacatctgaatcagaacaccacactagc
tcaccacccacagaatctaacaaagaaacttcaacaatccctatagacaacccagacatc
actccaaactcacagcatccaactcaacagtctacagaaaaccccacactctaccccgca
tcctcgatgagcccctcagaaacagaaccagcatcaacaccaggcataacaaaccgcctg
tcccctgtagatagatccacaacacaatcaagtgaaagcagaacaaagacaaactcgaca
g-----------------------------------------------------------
------------------------------------------------------------
------------------------------------------------------------
-cccacaaaagaaacatctcaagtacaatttctagaacacagtccccaccacggacaaca
acgaaggcagtatccagaaccaccgcctttcgcacgagcagcacaggagaaagaccaact
acaacatcagtccagtctgacagcagcaccacagcccgaaatcatgaagaaacaggctca
gtgaacccacaggcatccgcaagcacagtgtaa---------------------------
--------------------------
>HMPV/A/JPN/LC192173.1/2013
tttaaaaatgcttctttaatccttataggaataactactctgagtatagcccttaatatc
tatctgatcataaactacacaatacaaaaaactacatctgaatcagaacaccacactagc
tcaccacccacagaatctaacaaagaaacttcaacaatccctatagacaacccagacatc
actccaaactcacagcatccaactcaacagtctacagaaaaccccacactctaccccgca
tcctcgatgagcccctcagaaacagaaccagcatcaacaccaggcataacaaaccgcctg
tcccctgtagatagatccacaacacaatcaagtgaaagcagaacaaagacaaactcgaca
g-----------------------------------------------------------
------------------------------------------------------------
------------------------------------------------------------
-cccacaaaagaaacatctcaagtacaatttctagaacacagtccccaccacggacaaca
acgaaggcagtatccagaaccaccgcctttcgcacgagcagcacaggagaaagaccaact
acaacatcagtccagtctgacagcagcaccacagcccgaaatcatgaagaaacaggctca
gtgaacccacaggcatccgcaagcacagtgtaa---------------------------
--------------------------
>HMPV/A/CAN/KF178987.1/2010
tttaaaaatgcttctttaatcctcataggaataactactctgagtatagcccttaatatc
tatctgatcataaactacacaatacaaaaaactacatctgaatcagaacaccacactagc
tcaccacccacagaatctaacaaagaaacttcaacaatccctataggcaacccagacatc
actccaaactcacagcatccaactcaacagtctacagaaagcctcacactctaccccgca
tcctcgatgagcccttcggaaacagaaccagcatcaacaccaggcataacaaaccgcctg
tcccttgtagacagatccacaacacaatcaagtgaaagcagaacaaagacaaactcgaca
g-----------------------------------------------------------
------------------------------------------------------------
------------------------------------------------------------
-tccacaaaagaaacatctcaagtacaatttctagaacacagtccccaccatggacaaca
acgaaggcggtctccagaaccaccgcctttcgcacgagcagcacaggagaaagaccaact
acaacatcagtccagtctgacagcagcaccacagcccgaaatcatgaagaaacaggttca
gcgaacccacaggcatctgcaagcacaatgcaa--------------------acccagc
acaccaacattgcaaaaccaaattag
>HMPV/A/PER/KJ627387.1/2010
tttaaaaatgcttctttaatcctcataggaataactactctgagtatagcccttaatatc
tatctgatcataaactacacaatacaaaaaactacatctgaatcagaacaccacactagc
tcaccacccacagaatctaacaaagaaacttcaacaatccctatagacaacccagacatc
actccaaactcacagcatccaactcaacagtctacagaaagcctcacactctaccccgca
tcctcgatgagcccttcagaaacagaaccagcatcaacaccaggcataacaaaccgtctg
tcctttgtagacagatccacaatacaatcaagtgaaagcagaacaaagacaaactcgaca
g-----------------------------------------------------------
------------------------------------------------------------
------------------------------------------------------------
-tccacaaaagaaacatctcaagtacaatttctagaacacagtccccaccacggacaaca
acgaaggtgatctccagaaccaccgcttttcgcacgagcagcacaggagaaagaccaact
acaacatcagtccagtctgacagcagcaccacagcccgaaatcatgaagaaacaggttca
gcgaacccacaggcatctgcaagcacaatgcaa--------------------acccaac
acaccaacattgcaaaaccaaattag
>HMPV/A/PER/KJ627399.1/2010
tttaaaaatgcttctttaatcctcataggaataactactctgagtatagccctcaatatc
tatctgatcataaactacacaatacaaaaaactacatctgaatcagaacaccacaccagc
tcaccacccacagaatccaacaaagaaacttcaacaatccctatagacaacccagacatc
actccaaactcacagcatccaactcaacagtctacagaaagcctcacactctaccccgca
tcctcgatgagcccttcagaaacagaaccagcatcaacaccaggcataacaaaccgtctg
tcctttgtagacagatccacaatacaatcaagtgaaagcagaacaaagacaaactcgaca
g-----------------------------------------------------------
------------------------------------------------------------
------------------------------------------------------------
-tccacaaaagaaacatctcaagtacaatttctagaacacagtccccaccacggacaaca
acgaaggtgatctccagaaccaccgcttttcgcacgagcagcacaggagaaagaccaact
acaacatcagtccagtctgacagcagcaccacagcccgaaatcatgaagaaacaggttca
gcgaacccacaggcatctgcaagcacaatgcaa--------------------acccaac
acaccaacattgcaaaaccaaattag
>HMPV/A/PER/KJ627429.1/2011
tttaaaaatgcttctttaatcctcataggaataactactctgagtatagccctcaatatc
tatctgatcataaactacacaatacaaaaaactacatctgaatcagaacaccacaccagc
tcaccacccacagaatccaacaaagagacttcaacaatccctatagacaacccagacatc
actccaaactcacagcatccaactcaacagtctacagaaagcctcacactctaccccgca
tcctcgatgagcccttcagaaacagaaccagcatcaacaccaggcataacaaaccgtctg
tcctttgtagacagatccacaatacaatcaagtgaaagcagaacaaagacaaactcgaca
g-----------------------------------------------------------
------------------------------------------------------------
------------------------------------------------------------
-tccacaaaagaaacatctcaagtacaatttctagaacacagtccccaccatggacaaca
acgaaggtgatctccagaaccaccgcttttcgcacgagcagcacaggagaaagaccaact
acaacatcagtccagtctgacagcagcaccacagcccgaaatcatgaagaaacaggttca
gcgaacccacaggcatctgcaagcacaatgcaa--------------------acccaac
acaccaacattgcaaaaccaaattag
>HMPV/A/PER/KJ627386.1/2008
tttaaaaatgcttctttaatcctcataggaataactactctgagtatagcccttaatatc
tatctgatcataaactacacaatacaaaaaactacatctgaatcagaacaccacactagc
tcaccacccacagaatccaacaaagaaacttcaacaatccctatagacaacccagacatc
actccaaactcacagcatccaactcaacagtctacagaaagcctcacactctaccccgca
tcctcgatgagcccttcagaaacagaaccagcatcaacaccaggcataacaaaacgcctg
tcctttgtagacagatccacaacacaatcaagtgaaagcagaacaaagacaaactcgaca
g-----------------------------------------------------------
------------------------------------------------------------
------------------------------------------------------------
-tccacaaaagaaacatctcaagtacaatttctagaacacagtccccaccacggacaaca
acgaaggcggtctccagaaccaccgcttttcgcacgagcagcacaggagaaagaccaact
acaacatcagtccagtctgacagcagcaccacagcccgaaatcatgaagaaacaggttca
gcgaacccacaggcatctgcaagcacaatgtaa--------------------acccaac
acaccaacattgtaaaaccaaattag
>HMPV/A/PER/KJ627404.1/2008
tttaaaaatgcttctttaatcctcataggaataactactctgagtatagcccttaatatc
tatctgatcataaactacacaatacaaaaaactacatctgaatcagaacaccacactagc
tcaccacccacagaatccaacaaagaaacttcaacaatccctatagacaacccagacatc
actccaaactcacagcatccaactcaacagtctacagaaagcctcacactctaccccgca
tcctcgatgagcccttcagaaacagaaccagcatcaacaccaggcataacaaaacgcctg
tcctttgtagacagatccacaacacaatcaagtgaaagcagaacaaagacaaactcgaca
g-----------------------------------------------------------
------------------------------------------------------------
------------------------------------------------------------
-tccacaaaagaaacatctcaagtacaatttctagaacacagtccccaccacggacaaca
acgaaggcggtctccagaaccaccgcttttcgcacgagcagcacaggagaaagaccaact
acaacatcagtccagtctgacagcagcaccacagcccgaaatcatgaagaaacaggttca
gcgaacccacaggcatctgcaagcacaatgtaa--------------------acccaac
acaccaacattgtaaaaccaaattag
>HMPV/A/PER/KJ627434.1/2008
tttaaaaatgcttctttaatcctcataggaataactactctgagtatagcccttaatatc
tatctgatcataaactacacaatacaaaaaactacatctgaatcagaacaccacactagc
tcaccacccacagaatccaacaaagaaacttcaacaatccctatagacaacccagacatc
actccaaactcacagcatccaactcaacagtctacagaaagcctcacactctaccccgca
tcctcgatgagcccttcagaaacagaaccagcatcaacaccaggcataacaaaacgcctg
tcctttgtagacagatccacaacacaatcaagtgaaagcagaacaaagacaaactcgaca
g-----------------------------------------------------------
------------------------------------------------------------
------------------------------------------------------------
-tccacaaaagaaacatctcaagtacaatttctagaacacagtccccaccacggacaaca
acgaaggcggtctccagaaccaccgcttttcgcacgagcagcacaggagaaagaccaact
acaacatcagtccagtctgacagcagcaccacagcccgaaatcatgaagaaacaggttca
gcgaacccacaggcatctgcaagcacaatgtaa--------------------acccaac
acaccaacattgtaaaaccaaattag
>HMPV/A/PER/KJ627424.1/2009
tttaaaaatgcttctttaatcctcataggaataactactctgagtatagcccttaatatc
tatctgatcataaactacacaatacaaaaaactacatctgaatcagaacaccacactagc
tcaccacccacagaatccaacaaagaaacttcaacaatccctatagacaacccagacatc
actccaaactcacagcatccaactcaacagtctacagaaagcctcacactctaccccgca
tcctcgatgagcccttcagaaacagaaccagcatcaacaccaggcataacaaaacgcctg
tcctttgtagacagatccacaacacaatcaagtgaaagcagaacaaagacaaactcgaca
g-----------------------------------------------------------
------------------------------------------------------------
------------------------------------------------------------
-tccacaaaagaaacatctcaagtacaatttctagaacacagtccctaccacggacaaca
acgaaggcggtctccagaaccaccgcttttcgcacgagcagcacaggagaaagaccaact
acaacatcagtccagtctgacagcagcaccacagcccgaaatcatgaagaaacaggttca
gcgaacccacaggcatctgcaagcacaatgtaa--------------------acccaac
acaccaacattgtaaaaccaaattag
>HMPV/A/PER/KJ627410.1/2009
tttaaaaatgcttctttaatcctcataggaataactactctgagtatagcccttaatatc
tatctgatcataaactacacaatacaaaaaactacatctgaatcagaacaccacactagc
tcaccacccacagaatccaacaaagaaacttcaacaatccctatagacaacccagacatc
actccaaactcacagcatccaactcaacagtctacagaaagcctcacactctaccccgca
tcctcgatgagcccttcagaaacagaaccagcatcaacaccaggcataacaaaacgcctg
tcctttgtagacagatccacaacacaatcaagtgaaagcagaacaaagacaaactcgaca
g-----------------------------------------------------------
------------------------------------------------------------
------------------------------------------------------------
-tccacaaaagaaacatctcaagtacaatttctagaacacagtccccaccacggacaaca
atgaaggcggtctccagaaccaccgcttttcgcacgagcagcacaggagaaagaccaacc
acaacatcagtccagtccgacagcagcaccacagcccgaaatcatgaagaaacaggttca
gcgaacccacaggcatctgcaagcacaatgtaa--------------------acccaac
acaccaacattgtaaaaccaaattag
>HMPV/A/PER/KJ627436.1/2009
tttaaaaatgcttctttaatcctcataggaataactactctgagtatagcccttaatatc
tatctgatcataaactacacaatacaaaaaactacatctgaatcagaacaccacactagc
tcaccacccacagaatccaacaaagaaacttcaacaatccctatagacaacccagacatc
actccaaactcacagcatccaactcaacagtctacagaaagcctcacactctaccccgca
tcctcgatgagcccttcagaaacagaaccagcatcaacaccaggcataacaaaacgcctg
tcctttgtagacagatccacaacacaatcaagtgaaagcagaacaaagacaaactcgaca
g-----------------------------------------------------------
------------------------------------------------------------
------------------------------------------------------------
-tccacaaaagaaacatctcaagtacaatttctagaacacagtccccaccacggacaaca
atgaaggcggtctccagaaccaccgcttttcgcacgagcagcacaggagaaagaccaacc
acaacatcagtccagtccgacagcagcaccacagcccgaaatcatgaagaaacaggttca
gcgaacccacaggcatctgcaagcacaatgtaa--------------------acccaac
acaccaacattgtaaaaccaaattag
>HMPV/A/PER/KJ627403.1/2009
tttaaaaatgcttctttaatcctcataggaataactactctgagtatagcccttaatatc
tatctgatcataaactacacaatacaaaaaactacatctgaatcagaacaccacactagc
tcaccacccacagaatccaacaaagaaacttcaacaatccctatagacaacccagacatc
actccaaactcacagcatccaactcaacagtctacagaaagcctcacactctaccccgca
tcctcgatgagcccttcagaaacagaaccagcatcaacaccaggcataacaaaacgcctg
tcctttgtagacagatccacaacacaatcaagtgaaagcagaacaaagacaaactcgaca
g-----------------------------------------------------------
------------------------------------------------------------
------------------------------------------------------------
-tccacaaaagaaacatctcaagtacaatttctagaacacagtccccaccacggacaaca
atgaaggcggtctccagaaccaccgcttttcgcacgagcagcacaggagaaagaccaacc
acaacatcagtccagtccgacagcagcaccacaacccgaaatcatgaagaaacaggttca
gcgaacccacaggcatctgcaagcacaatgtaa--------------------acccaac
acaccaacattgtaaaaccaaattag
>HMPV/A/PER/KJ627393.1/2009
tttaaaaatgcttctttaatcctcataggaataactactctgagtatagcccttaatatc
tatctgatcataaactacacaatacaaaaaactacatctgaatcagaacaccacactagc
tcaccacccacagaatccaacaaagaaacctcaacaatccctatagacaacccagacatc
actccaaactcacagcatccaactcaacagtctacagaaagcctcacactctaccccgca
tcctcgatgagcccctcagaaacagaaccagcatcaacaccaggcataacaaaacgcctg
tcctttgtagacagatccacaacacaatcaagtgaaagcagaacaaagacaaactcgaca
g-----------------------------------------------------------
------------------------------------------------------------
------------------------------------------------------------
-tccacaaaagaaacatctcaagtacaatttctagaacacagtccccaccacggacaaca
atgaaggtggtctccagaaccaccgcttttcgcacgagcagcacaggagaaagaccagcc
acaacatcagtccagtccgacagcagcaccacagcccgaaatcatgaagaaacaggttca
gcgaacccacaggcatctgcaagcacaatgcaa--------------------acccaac
acaccaacattgtaaaaccaaattag
>HMPV/A/PER/KJ627409.1/2009
tttaaaaatgcttctttaatcctcataggaataactactctgagtatagcccttaatatc
tatctgatcataaactacacaatacaaaaaactacatctgaatcagaacaccacactagc
tcaccacccacagaatccaacaaagaaacctcaacaatccctatagacaacccagacatc
actccaaactcacagcatccaactcaacagtctacagaaagcctcacactctaccccgca
tcctcgatgagcccctcagaaacagaaccagcatcaacaccaggcataacaaaacgcctg
tcctttgtagacagatccacaacacaatcaagtgaaagcagaacaaagacaaactcgaca
g-----------------------------------------------------------
------------------------------------------------------------
------------------------------------------------------------
-tccacaaaagaaacatctcaagtacaatttctagaacacagtccccaccacggacaaca
atgaaggtggtctccagaaccaccgcttttcgcacgagcagcacaggagaaagaccagcc
acaacatcagtccagtccgacagcagcaccacagcccgaaatcatgaagaaacaggttca
gcgaacccacaggcatctgcaagcacaatgcaa--------------------acccaac
acaccaacattgtaaaaccaaattag
>HMPV/A/PER/KJ627426.1/2008
tttaaaaatgcttctttaatcctcataggaataactactctgagtatagcccttaatatc
tatctgatcataaactacacaatacaaaaaactacatctgaatcagaacaccacactagc
tcaccacccacagaatccaacaaagaaacttcaacaatccctatagacaacccagacatc
actccaaactcacagcatccaactcaacagtctacagaaagcctcacactctaccccgca
tcctcgatgagcccttcagaaacagaaccagcatcaacaccaggcacaacaaaacgcctg
tccttcgtagacagatccacaacacaatcaagtcaaagcagaacaaagacaaactcgaca
g-----------------------------------------------------------
------------------------------------------------------------
------------------------------------------------------------
-tccacaaaagaaacatctcaagtacaatttccagaacacagtccccaccacggacaaca
acgaaggcggtctccagaaccaccgcttttcgcacgagcagcacaggagaaagaccaact
acaacatcagtccagcctgacagcagcaccacagcccgaaatcatgaagaaacaggttca
gcgaacccacaggcatctgcaagcacaatgtaa--------------------acccaac
acaccaacattgtaaaaccaaattag
>HMPV/A/PER/KJ627384.1/2010
tttaaaaatgcttctttaatccttataggaataactactctgagtatagcccttaatatc
tatctgatcataaactacacaatacaaaaaactacatctgaatcagaacaccacactagc
tcaccacccacagaatctaacaaagaaacttcaacaatccctatagacaacccagacatc
actccaaactcacagcatccaactcaacagtctacagaaagccccacactctaccccgca
tcctcgatgagcccctcagaaacagaaccagcatcaacaccaggcataacaaaccgcctg
tcccttgtagatagatccacaacacaatcaagtgaaagcagaacaaagacaaactcgaca
g-----------------------------------------------------------
------------------------------------------------------------
------------------------------------------------------------
-tccacaaaagaaacacctcaagtacaatttctagaacacagtccccaccacggacaaca
acgaaggcggtctccagaaccaccgcctttcgcacgagcagcacaggagaaagaccaact
acaacatcagtccagtctgacagcagcaccacagcccgaaatcatgaagaaacaggttca
gtgaacccacaggcatctgcaagcacagtgtaa--------------------acccagc
acaccaacattgtaaaaccaaattag
>HMPV/A/PER/KJ627380.1/2010
tttaaaaatgcttctttaatccttataggaataactactctgagtatagcccttaatatc
tatctgatcataaactacacaatacaaaaaactacatctgaatcagaacaccacactagc
tcaccacccacagaatctaacaaagaaacttcaacaatccctatagacaacccagacatc
actccaaactcacagcatccaactcaacagtctacagaaagccccacactctaccccgca
tcctcgatgagcccctcagaaacagaaccagcatcaacaccaggcataacaaaccgcctg
tcccttgtagatagatccacaacacaatcaagtgaaagcagaacaaagacaaactcgaca
g-----------------------------------------------------------
------------------------------------------------------------
------------------------------------------------------------
-tccacaaaagaaacacctcaagtacaatttctagaacacagtccccaccacggacaaca
acgaaggcggtctccagaaccaccgcctttcgcacgagcagcacaggagaaagaccaact
acaacatcagtccagtctgacagcagcaccacagcccgaaatcatgaagaaacaggttca
gcgaacccacaggcatctgcaagcacagtgtaa--------------------acccagc
acaccaacattgtaaaaccaaattag
>HMPV/A/PER/KJ627408.1/2010
tttaaaaatgcttctttaatccttataggaataactactctgagtatagcccttaatatc
tatctgatcataaactacacaatacaaaaaactacatctgaatcagaacaccacactagc
tcaccacccacagaatctaacaaagaaacttcaacaatccctatagacaacccagacatc
actccaaactcacagcatccaactcaacagtctacagaaagccccacactctaccccgca
tcctcgatgagcccctcagaaacagaaccagcatcaacaccaggcataacaaaccgcctg
tcccttgtagatagatccacaacacaatcaagtgaaagcagaacaaagacaaactcgaca
g-----------------------------------------------------------
------------------------------------------------------------
------------------------------------------------------------
-tccacaaaagaaacacctcaagtacaatttctagaacacagtccccaccacggacaaca
acgaaggcggtctccagaaccaccgcctttcgcacgagcagcacaggagaaagaccaact
acaacatcagtccagtctgacagcagcaccacagcccgaaatcatgaagaaacaggttca
gcgaacccacaggcatctgcaagcacagtgtaa--------------------acccagc
acaccaacattgtaaaaccaaattag
>HMPV/A/PER/KJ627406.1/2010
tttaaaaatgcttctttaatcctcataggaataactactctgagtatagccctcaacatc
tatctgatcataaactacacaatacaaaaaactacatctgaatcagaacaccacactagc
ttgccacccacagaatctaacaaagaaacttcaacaatccctatagacaacccagacatc
actccaaactcacagcatccaacacaacagtctacagaaagactcacactctaccctgca
tcctcgatgagcccctcagaaacagaaccagcatcaacaccaggcataacaaaccgcctg
tcccttgtagacagatccacaacacaatcaagtgaaagcagaacaaagacaaactcgaca
g-----------------------------------------------------------
------------------------------------------------------------
------------------------------------------------------------
-tccacaaaagaaacatctcaagtacaatttctagaacacagtccccaccacagacaaca
acgaaggcggtctccagaaccaccgcctttcgcacgagcagcacaggagaaagaccaact
acaacatcagtccagtctgacagcagcaccacagcccgaaatcatgaagaaacaggttca
gcgaacccacaggcatctgcaagcacaatgtaa--------------------acccagc
acaccaacattgtaaaaccaaattag
>HMPV/A/PER/KJ627377.1/2010
tttaaaaatgcttctttaatcctcataggaataactactctgagtatagcccttaatatc
tatctgatcataaactacacaatacaaaaaactacatctgaatcagaacaccacactagc
tcaccacccacagaatctaacaaagaaacttcaacaatccctacagacaacccagacatc
actccaaactcacagcatccaactcaacagtccacagaaagccccacactccaccccgca
tcctcgacgagccccccagaaacagaaccagcatcaacaccaggcacaacaaaccgcccg
tcctttgtagacagatccacaacacaatcaagtgaaagcagaacaaagacaaactcgaca
g-----------------------------------------------------------
------------------------------------------------------------
------------------------------------------------------------
-tccacaaaagaaacatctcaagcacaacccccagaacacagttcccaccacggacaaca
acgaaggcggtctccagaaccaccgcctttcgcacgagcagcacaggagaaagaccaacc
acaacatcagtccagtctgacagcagcaccacagcccgaaatcatgaagaaacaggttca
gcgaacccacaggcatccgcaagcacaatgcaa--------------------acccaac
acaccaacattgcaaaaccaaattag
>HMPV/A/PER/KJ627437.1/2011
tttaaaaatgcttctttaatcctcataggaataaccactctgagtatagcccttaatatc
tatctgatcataaactacacaacacaaaaaactacatctgaatcagaacaccacactagc
tcaccacccacagaacctaacaaagaaacctcaacaatccctatagacaacccagacatc
acttcaaactcacagcatccaactcaacagtccacagaaagcctcacactccaccccgca
tcctcgatgagcccctcagaaacagaaccagcatcaacactaggcacaacaaaccgcctg
tcctttgtagacagatccacaacacaatcaagtgaaagcagaacaaagacaaactcgaca
g-----------------------------------------------------------
------------------------------------------------------------
------------------------------------------------------------
-tccacaaaagaaacatctcaagtacaatttctagaacacagtccccaccacggacaaca
acgaaggcggtctccagaaccaccgcttttcgcacgagcagcacaggagaaagaccaacc
acaacatcagtccagtctgacagcagcaccacagcccgaaatcacgaagaaacaggttca
gcgaacccacaggcatccacaagcacaatgtaa--------------------acccagc
acaccaacattgcaaaaccaaattag
>HMPV/A/PER/KJ627396.1/2010
tttaaaaatgcttctttaattctcataggaataactactctgagtatagccctcaatatc
tatctgatcataaactacacaatacaaaaaactacatctgaatcagaacaccacactagc
tcaccacccacagaatctaacaaagaaacttcaacaatccctatagacaacccagacatc
actccaaactcacagcatccaactcaacagtctacagaaagcctcacactctaccccgca
tcctcaatgagcccatcagaaacagaaccagcatcaacaccaggcataacaaaccgcctg
tcccttgcagacagatccacaacacaaccaagtgaaagcagaacaaagacaaactcgaca
g-----------------------------------------------------------
------------------------------------------------------------
------------------------------------------------------------
-tccacaaaaaaaacatctcaagtacaatttctagaacacagtccccaccacggacaaca
gcaaaggcggtctccagaaccaccgctcttcgcatgagcagcacaggagaaagacctacc
acaacatcagtccagtccgacagcagcaccacagcccaaaatcatgaagaaacaggtcca
gcgaacccacaggcatctgtaagcacaatgtaa--------------------acccagc
acaccaacattgtaaaaccaaattag
>HMPV/A/PER/KJ627381.1/2010
tttaaaaatgcttctttaattctcataggaataactactctgagtatagccctcaatatc
tatctgatcataaactacacaatacaaaaaactacatctgaatcagaacaccacactagc
tcaccacccacagaatctaacaaagaaacttcaacaatccctatagacaacccagatatc
actccaaactcacagcatccaactcaacagtctacagaaagcctcacactctaccccgca
tcctcaatgagcccatcagaaacagaaccagcatcaacaccaggcataacaaaccgcctg
tcctttgcagacagatccacaacacaaccaagtgaaagcagaacaaagacaaactcgaca
g-----------------------------------------------------------
------------------------------------------------------------
------------------------------------------------------------
-tccacaaaaaaaacatctcaagtacaatttctagaacacagtccccaccacggacaaca
gcaaaggcggtctccagaaccaccgctcttcgcatgagcagcacaggagaaagacctacc
acaacatcagtccagtccgacagcagcaccacagcccaaaatcatgaagaaacaggtcca
gcgaacccacaggcatctgtaagcacaatgtaa--------------------acccagc
acaccaacattgtaaaaccaaattag
>HMPV/A/PER/KJ627389.1/2010
tttaaaaatgcttctttaattctcataggaataactactctgagtatagccctcaatatc
tatctgatcataaactacacaatacaaaaaactacatctgaatcagaacaccacactagc
tcaccacccacagaatctaacaaagaaacttcaacaatccctatagacaacccagatatc
actccaaactcacagcatccaactcaacagtctacagaaagcctcacactctaccccgca
tcctcaatgagcccatcagaaacagaaccagcatcaacaccaggcataacaaaccgcctg
tcctttgcagacagatccacaacacaaccaagtgaaagcagaacaaagacaaactcgaca
g-----------------------------------------------------------
------------------------------------------------------------
------------------------------------------------------------
-tccacaaaaaaaacatctcaagtacaatttctagaacacagtccccaccacggacaaca
gcaaaggcggtctccagaaccaccgctcttcgcatgagcagcacaggagaaagacctacc
acaacatcagtccagtccgacagcagcaccacagcccaaaatcatgaagaaacaggtcca
gcgaacccacaggcatctgtaagcacaatgtaa--------------------acccagc
acaccaacattgtaaaaccaaattag
>HMPV/A/PER/KJ627411.1/2010
tttaaaaatgcttctttaattctcataggaataactactctgagtatagccctcaatatc
tatctgatcataaactacacaatacaaaaaactacatctgaatcagaacaccacactagc
tcaccacccacagaatctaacaaagaaacttcaacaatccctatagacaacccagacatc
actccaaactcacagcatccaactcaacagtctacagaaagcctcacactctaccccgca
tcctcaatgagcccatcagaaacagaaccagcatcaacaccaggcataacaaaccgcctg
tcctttgcagacagatccacaacacaaccaagtgaaagcagaacaaagacaaactcgaca
g-----------------------------------------------------------
------------------------------------------------------------
------------------------------------------------------------
-tccacaaaaaaaacatctcaagtacaatttctagaacacagtccccaccacggacaaca
gcaaaggcggtctccagaaccaccgctcttcgcatgagcagcacaggagaaagacctacc
acaacatcagtccagtccgacagcagcaccacagcccaaaatcatgaagaaacaggtcca
gcgaacccacaggcatctgtaagcacaatgtaa--------------------acccagc
acaccaacattgtaaaaccaaattag
>HMPV/A/KEN/KT191301.1/2008
tttaaaaatgcttccttaatcctcataggaataactactctgagtatagccctcaatatc
tatttgatcataaactacacaatacaaaaaactacatctgaatcagaacaccacactagc
tcaccatccacagaatctaacaaagaaacttcaacaatccctatagacaacccagacatc
aatccaaactcacagcatccaactcaacagtctacagaaagcttcacactctaccccgca
tcctcggtgagcccatcagaaacagaaccagcatcaacaccaggcataacaaaccgcctg
ccctttgtagacagatccacaacacaaccaagtgaaagcagaacaaagacaaactcaaca
g-----------------------------------------------------------
------------------------------------------------------------
------------------------------------------------------------
-tccacaaaaaaaacatctcaaatacaatttctagaacacagtccccaccacagacaaca
gcgaaggcggtccccagaaccaccgcctttcgcacaaacagcacaggagaaagaccaact
acaacatcagtccagtctgacagcagcaccacagcccaaaatcatgaagaaacaggttca
gcgaacccacaggcatctacaagcacaatgtaa--------------------acccagc
acaccaacattgcaaaaccaaattag
>HMPV/A/KEN/KT191304.1/2008
tttaaaaatgcttccttaatcctcataggaataactactctgagtatagccctcaatatc
tatttgatcataaactacacaatacaaaaaactacatctgaatcagaacaccacactagc
tcaccatccacagaatctaacaaagaaacttcaacaatccctatagacaacccagacatc
aatccaaactcacagcatccaactcaacagtctacagaaagcttcacactctaccccgca
tcctcggtgagcccatcagaaacagaaccagcatcaacaccaggcataacaaaccgcctg
ccctttgtagacagatccacaacacaaccaagtgaaagcagaacaaagacaaactcaaca
g-----------------------------------------------------------
------------------------------------------------------------
------------------------------------------------------------
-tccacaaaaaaaacatctcaaatacaatttctagaacacagtccccaccacagacaaca
gcgaaggcggtccccagaaccaccgcctttcgcacaaacagcacaggagaaagaccaact
acaacatcagtccagtctgacagcagcaccacagcccaaaatcatgaagaaacaggttca
gcgaacccacaggcatctacaagcacaatgtaa--------------------acccagc
acaccaacattgcaaaaccaaattag
>HMPV/A/KEN/KT191305.1/2008
tttaaaaatgcttccttaatcctcataggaataactactctgagtatagccctcaatatc
tatttgatcataaactacacaatacaaaaaactacatctgaatcagaacaccacactagc
tcaccatccacagaatctaacaaagaaacttcaacaatccctatagacaacccagacatc
aatccaaactcacagcatccaactcaacagtctacagaaagcttcacactctaccccgca
tcctcggtgagcccatcagaaacagaaccagcatcaacaccaggcataacaaaccgcctg
ccctttgtagacagatccacaacacaaccaagtgaaagcagaacaaagacaaactcaaca
g-----------------------------------------------------------
------------------------------------------------------------
------------------------------------------------------------
-tccacaaaaaaaacatctcaaatacaatttctagaacacagtccccaccacagacaaca
gcgaaggcggtccccagaaccaccgcctttcgcacaaacagcacaggagaaagaccaact
acaacatcagtccagtctgacagcagcaccacagcccaaaatcatgaagaaacaggttca
gcgaacccacaggcatctacaagcacaatgtaa--------------------acccagc
acaccaacattgcaaaaccaaattag
>HMPV/A/KEN/KT191300.1/2007
tttaaaaatgcttccttaatcctcataggaataactactctgagtatagccctcaatatc
tatttgatcataaactacacaatacaaaaaactacatctgaatcagaacaccacactagc
tcaccatccacagaatctaacaaagaaacttcaacaatccctatagacaacccagacatc
aatccaaactcacagcatccaactcaacagtctacagaaagcttcacactctaccccgca
tcctcggtgagcccatccgaaacagaaccagcatcaacaccaggcataacaaaccgtctg
ccctttgtagacagatccacaacacaaccaagtgaaagcagaacaaagacaaactcaaca
g-----------------------------------------------------------
------------------------------------------------------------
------------------------------------------------------------
-tccacaaaaaaaacatctcaaatacaatttctagaacacagtccccaccacagacaaca
gcgaaggcggtccccagaaccaccgcctttcgcacaaacagcacaggagaaagaccaact
acaacatcagtccagtctgacagcagcaccacagcccaaaatcatgaagaaacaggttca
gcgaacccacaggcatctacaagcacaatgtaa--------------------acccagc
acaccaacattgcaaaaccaaattag
>HMPV/A/KEN/KT191306.1/2008
tttaaaaatgcttccttaatcctcataggaataactactctgagtatagccctcaatatc
tatttgatcataaactacacaatacaaaaaactacatctgaatcagaacaccacactagc
tcaccatccacagaatctaacaaagaaacttcaacaatccctatagacaacccagacatc
aatccaaactcacagcatccaactcaacagtctacagaaagcttcacactctaccccgca
tcctcggtgagcccatcagaaacagaaccagcatcaacaccaggcataacaaaccgcctg
ccctttgtagacagatctacaacacaaccaagtgatagcagaacaaagacaaactcaaca
g-----------------------------------------------------------
------------------------------------------------------------
------------------------------------------------------------
-tccacaaaaaaaacatctcaaatacaatttctagaacacagtccccaccacagacaaca
gcgaaggcaatccccagaaccaccgcctttcgcacaaacagcacaggagaaagaccaacc
acaacatcagtccagtctgacagcagcaccacagcccaaaatcatgaagaaacaggttca
gcgaacccacaggcatctacaagcacaatgtaa--------------------acccagc
acaccaacattgcaaaaccaaattag
>HMPV/A/KEN/KT191311.1/2008
tttaaaaatgcttccttaatcctcataggaataactactctgagtatagccctcaatatc
tatttgatcataaactacacaatacaaaaaactacatctgaatcagaacaccacactagc
tcaccatccacagaatctaacaaagaaacttcaacaatccctatagacaacccagacatc
aatccaaactcacagcatccaactcaacagtctacagaaagcttcacactctaccccgca
tcctcggtgagcccatcagaaacagaaccagcatcaacaccaggcataacaaaccgcctg
ccctttgtagacagatctacaacacaaccaagtgatagcagaacaaagacaaactcaaca
g-----------------------------------------------------------
------------------------------------------------------------
------------------------------------------------------------
-tccacaaaaaaaacatctcaaatacaatttctagaacacagtccccaccacagacaaca
gcgaaggcaatccccagaaccaccgcctttcgcacaaacagcacaggagaaagaccaacc
acaacatcagtccagtctgacagcagcaccacagcccaaaatcatgaagaaacaggttca
gcgaacccacaggcatctacaagcacaatgtaa--------------------acccagc
acaccaacattgcaaaaccaaattag
>HMPV/A/KEN/KT191307.1/2008
tttaaaaatgcttccttaatcctcataggaataactactctgaatatagccctcaatatc
tatttgatcataaactacacaatacaaaaaactacatctgaatcagaacaccacactagc
tcaccatccacagaatctaacaaagaaacttcaacaatccctatagacaacccagacatc
aatccaaactcacagcatccaactcaacagtctacagaaagcttcacactctaccccgca
tcctcggtgagcccatcagaaacagaaccagcatcaacaccaggcataacaaaccgcctg
ccctttgtagacagatctacaacacaaccaagtgatagcagaacaaagacaaactcaaca
g-----------------------------------------------------------
------------------------------------------------------------
------------------------------------------------------------
-tccacaaaaaaaacatctcaaatacaatttctagaacacagtccccaccacagacaaca
gcgaaggcaatccccagaaccaccgcctttcgcacaaacagcacaggagaaagaccaacc
acaacatcagtccagtctgacagcagcaccacagcccaaaatcatgaagaaacaggttca
gcgaacccacaggcatctacaagcacaatgtaa--------------------acccagc
acaccaacattgcaaaaccaaattag
>HMPV/A/KEN/KT191312.1/2009
tttaaaaatgcttccttaatcctcataggaataactactctgagtatagccctcaatatc
tatttgatcataaactacacaatacaaaaaactacatctgaatcagaacaccacactagc
tcaccatccacagaatctaacaaagaaacttcaacaatccctatagacaacccagacatc
aatccaaactcacagcatccaactcaacagtctacagaaagcttcacactctaccccgca
tcctcggtgagcccatcagaaacagaaccagcatcaacaccaggcataacaaaccgcctg
ccctttgtagacagatctacaacacaaccaagtgatagcagaacaaagacaaactcaaca
g-----------------------------------------------------------
------------------------------------------------------------
------------------------------------------------------------
-tccacaaaaaaaacatctcaaatacaatttctagaacacagtccccaccacagacaaca
gcgaaggcaatccccagaaccaccgcctttcgcacaaacagcacaggagaaagaccaacc
acaacatcagtccagtctgacagcagcaccacagcccaaaaccatgaagaaacaggttca
gcgaacccacaggcatctacaagcacaatgtaa--------------------acccagc
acaccaacattgcaaaaccaaattag
>HMPV/A/KEN/KT191308.1/2008
tttaaaaatgcttccttaatcctcataggaataactactctgagtatagccctcaatatc
tatttgatcataaactacacaatacaaaaaactacatctgaatcagaacaccacactagc
tcaccatccacagaatctaacaaagaaacttcaacaatccctatagacaacccagacatc
aatccaaactcacagcatccaactcaacagtctacagaaagcttcacactctaccccgca
tcctcggtgagcccatcagaaacagaaccagcatcaacaccaggcataacaaaccgcctg
ccctttgtagacagatctacaacacaaccaagtgaaagcagaacaaagacaaactcaaca
g-----------------------------------------------------------
------------------------------------------------------------
------------------------------------------------------------
-tccacaaaaaaaacatctcaaatacaacctccagaacacagtccccaccacagacaaca
gcgaaggcaatccccagaaccaccgcctttcgcacaaacagcacaggagaaagaccaacc
acaacatcagtccagtctgacagcagcaccacagcccaaaatcatgaagaaacaggttca
gcgaacccacaggcatctacaagcacaatgtaa--------------------acccagc
acaccaacattgcaaaaccaaattag
>HMPV/A/KEN/KT191309.1/2008
tttaaaaatgcttctttaatcctcataggaataactactctgagtatagccctcaatatc
tatctgatcataaattacacaatacaaaaaactacatctgaatcagaacaccacactagc
tcaccacccacagaatctaacaaagaaacttcaacaatccctatagacaacccagacatc
aatccaaactcacagcatccaactcaacagtctacagaaagcttcacactctaccccgca
tcctcggtgagcccaccagaaacagaaccagcatcaacaccaggcataacaaaccgcctg
tcctttgtagacagatccacaacacaaccaagtgaaagcagaacaaagacaaactcaaca
g-----------------------------------------------------------
------------------------------------------------------------
------------------------------------------------------------
-tccacaaaaaaaacatctcaaatacaatttctagaacacagtccccaccacggacaaca
gcgaaggcggtccccagaaccaccgcacctcgcacaagcagcacaggagaaagaccaacc
acaacatcagtccagtctgacagcagcaccacagcccaaaatcatgaagaaacaggttca
gcgaacccacaggcatctgcaagcacaatgtaa--------------------acccagc
acaccaacattgtaaaaccaaattag
>HMPV/A/KEN/KT191334.1/2010
tttaaaaatgcttctttaatcctcataggaataactactctgagtatagccctcaatatc
tatctgatcataaattacacaatacaaaaaactacatctgaatcagaacaccacactagc
tcaccacccacagaatctaacaaagaaacttcaacaatccctatagacaacccagacatc
aatccaaactcacagcatccaactcaacagtctacagaaagcttcacactctaccccgca
tcttcggtgagcccaccagaaacagaaccagcatcaacaccaggcataacaaaccgcctg
tcctttgtagacagatccacaacacaaccaagtgaaagcagaacaaagacaaactcaaca
g-----------------------------------------------------------
------------------------------------------------------------
------------------------------------------------------------
-tccacaaaaaaaacatctcaaatacaatttctagaacacagtccccaccacggacaaca
gcgaaggcggtccccagaaccaccgtacttcgcacaaacagcacaggagaaagaccaact
acaacatcagtccagtctgacagcagcaccacagcccaaaatcatgaagaaacagattca
gcgaacccacaggcatctgcaagctcaatgtaa--------------------acccagc
acaccaacattgtaaaaccaaattag
>HMPV/A/KEN/KT191321.1/2009
tttaaaaatgcttctttaatcctcataggaataactactctgagtatagccctcaatatc
tatctgatcataaattacacaatacaaaaaactacatctgaatcagaacaccacactagc
tcaccacccacagaatctatcaaagaaacttcaacaatctctatagacaacccagacatc
aatccaaactcacagcatccaactcaacagtctacagaaagcttcacactctaccccgca
tcctcggtgagcccatcagaaacagaaccaacatcagcaccaggcataacaaaccgcctg
tcctttgtagacagatccacaacacaaccaaatgaaagcagaacaaagacaaactcaaca
g-----------------------------------------------------------
------------------------------------------------------------
------------------------------------------------------------
-tccacaaaaaaaacatctcaaatacaatttctagaacacagtccccaccacggacaaca
gcgaaggtggtccccagaaccaccgcccctcgcacaagcagcacaggagaaagaccaact
acaacatcagtccagtctgacagcagcaccacagcccaaaaccatgaagaaacaggttca
gcgaacccacaggcatctgcaagcacaatgtaa--------------------acccagc
acaccaacattgtaaaaccaaattag
>HMPV/A/KEN/KT191325.1/2009
tttaaaaatgcttctttaatcctcataggaataactactctgagtatagccctcaatatc
tatctgatcataaattacacaatacaaaaaactacatctgaatcagaacaccacactagc
tcaccacccacagaatctatcaaagaaacttcaacaatctctatagacaacccagacatc
aatccaaactcacagcatccaactcaacagtctacagaaagcttcacactctaccccgca
tcctcggtgaggccatcagaaacagaaccaacatcagcaccaggcataacaaaccgcctg
tcctttgtagacagatccacaacacaaccaaatgaaagcagaacaaagacaaactcaaca
g-----------------------------------------------------------
------------------------------------------------------------
------------------------------------------------------------
-tccacaaaaaaaacatctcaaatacaatttctagaacacagtccccaccacggacaaca
gcgaaggtggtccccagaaccaccgcccctcgcacaagcagcacaggagaaagaccaact
acaacatcagtccagtctgacagcagcaccacagcccaaaaccatgaagaaacaggttca
gcgaacccacaggcatctgcaagcacaatgtaa--------------------acccagc
acaccaacattgtaaaaccaaattag
>HMPV/A/KEN/KT191327.1/2010
tttaaaaatgcttctttaatcctcataggaataactactctgagtatagccctcaatatc
tatctgatcataaattacacaatacaaaaaactacatctgaatcagaacaccacactagc
tcaccacccacagaatctatcaaagaaacttcaacaatctctatagacaacccagacatc
aatccaaactcacagcatccaactcaacagtctacagaaagcttcacactctaccccgca
tcctcggtgagcccatcagaaacagaaccaacatcaacaccaggcataacaaaccgcctg
tcctttgtagacagatccacaacacaaccaaatgaaagcagaacaaagacaaactcaaca
g-----------------------------------------------------------
------------------------------------------------------------
------------------------------------------------------------
-tccacaaaaaaaacatctcaaatacaatttctagaacacagttcccaccacggacaaca
gcgaaggtggtccccagaaccaccgcccttcgcacaagcagcacaggagaaagaccaact
acaacatcagtccagtctgacagcagcaccacagcccaaaatcatgaagaaacaggttca
gcgaacccacaggcatctgcaagcacaatgtaa--------------------acccagc
acaccaacattgtaaaaccaaattag
>HMPV/A/KEN/KT191333.1/2010
tttaaaaatgcttctttaatcctcataggaataactactctgagtatagccctcaatatc
tatctgatcataaattacacaatacaaaaaactacatctgaatcagaacaccacactagc
tcaccacccacagaatctatcaaagaaacttcaacaatctctatagacaacccagacatc
aatccaaactcacagcatccaactcaacagtctacagaaagcttcacactctaccccgca
tcctcggtgagcccatcagaaacagaaccaacatcaacaccaggcataacaaaccgcctg
tcctttgtagacagatccacaacacaaccaaatgaaagcagaacaaagacaaactcaaca
a-----------------------------------------------------------
------------------------------------------------------------
------------------------------------------------------------
-tccacaaaaaaaacatctcaaatacaatttctagaacacagttcccaccacggacaaca
gcgaaggtggtccccagaaccaccgcccttcgcacaagcagcacaggagaaagaccaact
acaacatcagtccagtctgacagcagcaccacagcccaaaatcatgaagaaacaggttca
gcgaacccacaggcatctgcaagcacaatgtaa--------------------acccagc
acaccaacattgtaaaaccaaattag
>HMPV/A/KEN/KT191329.1/2010
tttaaaaaagcttctttaatcctcataggaataactactctgagtatagccctcaatatc
tatctgatcataaattacacaatacaaaaaactacatctgaatcagaacaccacactagc
tcaccacccacagaatctatcaaagaaacttcaacaatctctatagacaacccagacatc
aatccaaactcacagcatccaactcaacagtctacagaaagcttcacactctaccccgca
tcctcggtgagcccatcagaaacagaaccaacatcaacaccaggcataacaaaccgcctg
tcctttgtagacagatccacaacacaaccaaatgaaagcagaacaaagacaaactcaaca
a-----------------------------------------------------------
------------------------------------------------------------
------------------------------------------------------------
-tccacaaaaaaaacatctcaaatacaatttctagaacacagttcccaccacggacaaca
gcgaaggtggtccccagaaccaccgcccttcgcacaagcagcacaggagaaagaccaact
acaacatcagtccagtctgacagcagcaccacagcccaaaatcatgaagaaacaggttca
gcgaacccacaggcatctgcaagcacaatgtaa--------------------acccagc
acaccaacattgtaaaaccaaattag
>HMPV/A/KEN/KT191336.1/2010
tttaaaaatgcttctttaatccttataggaataactactctgagtatagccctcaatatc
tatctgatcataaattacacaatacaaaaaactacatctgaatcagaacaccacactagc
tcaccacccacagaatctatcaaagaaacttcaacaatctctatagacaacccagacatc
aatccaaactcacagcatccaactcaacagtctacagaaagcttcacactctaccccgca
tcctcggtgagcccatcagaaacagaaccaacatcaacaccaggcataacaaaccacttg
acctttgtagacagatccacaacacaaccaaatgaaagcagaacaaagacaaactcaaca
g-----------------------------------------------------------
------------------------------------------------------------
------------------------------------------------------------
-tccacaaaaaaaacatctcaaatacaatttctagaacacagtccccaccacgggcaaca
gcgaaggtggtccccagaaccaccgcccctcgcacaagcagcacaggagaaagaccaacc
acaacaccattccagtctgacagcagcaccacagcccaaaatcatgaagaaacaggttca
gcgaacccacaggcatctgcaagcacaatgtaa--------------------acccagc
acaccaacattgtaaaaccaaattag
>HMPV/A/IND/KC731494.1/2009
tttaaaaatgcttctttaatcctcataggaataactactctgagtatagccctcaatatc
tatctgatcataaattacacaatacaaaaaactacatctgaatcagaacaccacactagc
tcaccacccacagaacctaacaaagaaacttcaacaatccctatagacaacctagacatc
aatccaaactcacagcatccaactcaacagtctacagaaagcttcacactctaccccgca
tcctcggtgagcccaccagaaacagaaccagcatcaacaccaggcataacaaaccacctg
tcctttgtagacagatccacaacacaaccaagtgaaagcagaacaaagacaaactcaaca
g-----------------------------------------------------------
------------------------------------------------------------
------------------------------------------------------------
-tccacaaaaaaaacatctcaaatacaatttctagaacacagtccccaccacggacaaca
gcaaaggcggtccccagaaccaccgtacttcgcacaagcagcacaggagaaagaccaact
acaacatcagtccaatctgacagcagcaccacagcccaaaatcatgaagaaacagattca
gcgaacccacaggcatctgcaagcacaatgtaa--------------------acccagc
acaccaacattgtaaaaccaaattag
>HMPV/A/KEN/MH482674.1/2012
tttaaaaatgcttctttaatcctcataggaataactactctgagtatagccctcaatatc
tatctgatcataaattacacaatacaaaaaactacatctgaatcagaacaccacactagc
tcaccacccacagaatctatcaaagaaacctcaacaatccctatagacaacccagacatc
aatccaaactcacaacatccaactcaacagtctacagaaagcttcacgctctatcctgca
tcctcggtgagcccatcagaaacagaaccaacatcaacaccaggcacaacaaaccgcctg
tcctttgtagacagatccacaacacaaccaagtgaaagcagaacaaagacaaactcaaca
g-----------------------------------------------------------
------------------------------------------------------------
------------------------------------------------------------
-tccacaaaaaaaacctctcaaatacaatttctagaacacagtccccaccacagacaaca
gcgaaggcggtccccagaaccaccgcctttcgcacaagcagcacaggagaaagaccaacc
acaacatcagtccagtctgacagcagcaccacagtccaaaatcatgaagaaacaggttca
gcgaacccacaggcatctgcaagcacaatgcaa--------------------acccagc
acaacaacattgcaaaaccaaattag
>HMPV/A/USA/KY474540.1/2016
tttaaaaatgcttctttaatcctcataggaataactactctgagtatagcccttaatatc
tatctgatcataaactacacaatacacaaaactacatctgaatcagaacaccacactagc
tcaccacccacagaatctaacaaagaaacctcaacaatccctatatacaacccagacatc
actccaaactcacagcatccaactcaacagtccacagaaagcctcacactctaccccgca
tcctcgatgagcccctcagaaacagaaccagcatcaacaccaggcacaacaaaccgccca
tcccttgtagacagatccacaacacaatcaaatgaaaatagaacaaagacaaactcgaca
g-----------------------------------------------------------
------------------------------------------------------------
------------------------------------------------------------
-tccacaaaagaaacatctcaaatacaatttctagaacacagtccccatcacggacaaca
acgaaggcaatctccagaaccaccgcctttcgcacaagcagcacaggagaaagaccaacc
acaacatcagtccagtctgacagcagcaccacagcccgaaatcatgaagaaacaggttca
gcgaacctacaggcatctgcaagcaaaatgtaa--------------------acccagc
acaccaacattgtaaaaccaaattag
>HMPV/A/MYS/KU320900.1/2011
tttaaaaatgcttctttaatcctcataggaataactactctgagtatagccctcaatatc
tatctgatcataaattacacaatacaaaaaactacatctgaatcagaacaccacactagc
tcaccacccacagaatctatcaaagaaacttcaacaatccctatagacaacccagacatc
aatccaaattcacagcatccaactcaacagtctacagaaagcttcacgctctaccctgca
tcctcggtgagcccatcagaaacagaaccaacatcaacaccaggcacaacaaaccgcccg
tcctccgtagacagatccacaacacaaccaagtgaaaacagaacaaagacaaactcaaca
g-----------------------------------------------------------
------------------------------------------------------------
------------------------------------------------------------
-tccacaaaaaaaacatctcaaatacaatttctagaacacagtccccaccacggacaaca
gcgaaggcggtccccagaaccaccgcctttcgcacaagcagcacaagaaaaagaccagct
acaacatcagtccagtctgacagcagcaccacagtccaaaatcatgaagaaacaggttca
acgaacccacaggcatctgcaagcacaatgtaa--------------------ccccagc
acaaca--------------------
>HMPV/A/MYS/KU320910.1/2013
tttaaaaatgcttctttaatcctcataggaataactactctgagtatagccctcaatatc
tatctgatcataaattacacaatacaaaaaactacatctgaatcagaacaccacactagc
tcaccacccacagaatctatcaaaggaacttcaacaatccctatagacaacccagacatc
aatccaaattcacagcatccaactcaacagtctacagaaagcttcacgctctaccctgca
tcctcggtgagcccatcagaaacagaaccaacatcaacatcaggcacaacaaaccgcccg
tcctccgtagacagatccacaacacaaccaagtgaaaacagaacaaagacaaactcaaca
g-----------------------------------------------------------
------------------------------------------------------------
------------------------------------------------------------
-tccacaaaaaaaacatctcaaacacaatttctagaacacagtccccaccacggacaaca
gcgaaggcggtccccagaaccaccgcctttcgcacaagcagcacaggaaaaagaccaact
acaacatcagtccagtctgacagcagcaccacagtccaaaatcatgaagaaacaggttca
acaaacccacaggcatctgcaagcacaatgtaa--------------------acccagc
acaaca--------------------
>HMPV/A/MYS/KU320920.1/2013
tttaaaaatgcttctttaatcctcataggaataactactctgagtatagccctcaatatc
tatctgatcataaattacacaatgcaaaaaactacatctgaatcagaacaccacactagc
tcaccacccacagaatctatcaaagaaacttcaacaatccctatagacaacccagacatc
aatccaaacccacagcatccaactcaacagtctacagaaagcttcacgctctaccctgca
tcctcggtgagcccatcagaaacagaaccaacatcaacaccaggcacaacaaaccgcccg
tcctccgtagacagatccacaacacaaccaagtgaaaacagaacaaagacaaacccaaca
g-----------------------------------------------------------
------------------------------------------------------------
------------------------------------------------------------
-tccacaaaaaaaacatcccaaacacaatctctagaacacagtccccaccacggacaaca
gcgaaggcggtccccagaaccaccgcccctcgcacaagcagcacaggaaaaagaccaacc
acaacatcagtccagtctgacagcagcaccacagtccaaaatcatgaagaaacaggttca
acaaacccacaggcatctgcaagcacaatgtaa--------------------acccagc
acaaca--------------------
>HMPV/A/MYS/KU320902.1/2010
tttaaaaatgcttctttaatcctcataggaataactactctgagtatagccctcaatatc
tatctgatcataaattacacaatacaaaaaaccgcatctgaatcagaacaccataccagc
tcaccacccacagaatctatcaaagaaacttcaacaatccctatagacaacccagacatc
aatccaaactcacagcatccaactcaacagtctacagaaagcttcacgctctaccctgca
tcctcggtgagcccatcagaaacagaaccaacatcaacaccaggcataacaaaccgcctg
tcctttgtagacagatccacaacacaaccaagtgaaagcagaacaaaaacaaactcaaca
g-----------------------------------------------------------
------------------------------------------------------------
------------------------------------------------------------
-tccacaaaaaaaacatctcaaatacaatttctagaacacagtccccaccacggacaaca
gcgaaggcggtccccagaaccaccgcctttcgcacaagcagcacaggagaaagactaacc
acaacatcagtccagcctgacagcagcaccacagtccaaaatcatgaagcaacaggttca
gcgaacccacaggcatctgcaagcacaatgtaa--------------------acccagc
acaaca--------------------
>HMPV/A/MYS/KU320906.1/2012
tttaaaaatgcttctttaatcctcataggaataactactctgagtatagccctcaatatc
tatctgatcataaattacacaatacaaaaaaccacatctgaatcagaacaccacaccagc
tcaccacccacagaatctatcaaagaaacttcaacaatccctatagacaacccaaacatc
aatccaaactcacagcatccaactcaacagtctacagaaagcttcacactctaccctgca
tcctcggtgagcccatcagaaacagaaccaacatcaacaccaggcataacaaaccgcctg
tcctttgtagacagatccacaacacaaccaagtgaaagcagaacaaagacaaactcaaca
g-----------------------------------------------------------
------------------------------------------------------------
------------------------------------------------------------
-tccacaaaaaaaacatctcaaacacaatctctagaacacaatccccaccacggacaaca
gcgaaggcggtccccagaaccaccgcctttcgcacaagcagcgcaggagaaagaccaacc
acaacatcagtccagcctgacagcagcaccacagtccaaaatcatgaagcaacaggttca
gcgaacccacaggcatctacaagcacaatgtaa--------------------acccagc
acaaca--------------------
>HMPV/A/MYS/KU320909.1/2012
tttaaaaatgcttctttaatcctcataggaataactactctgagtatagccctcaatatc
tatctgatcataaattacacaatacaaaaaaccacatctgaatcagaacaccacaccagc
tcaccacccacagaatctatcaaagaaacttcaacaatccctatagacaacccaaacatc
aatccaaactcacagcatccaactcaacagtctacagaaagcttcacgctctaccctgca
tcctcggtgagcccatcagaaacagaaccaacatcaacaccaggcataacaaaccgcctg
tcctttgtagacagatccacaacacaaccaagtgaaagcagaacaaagacaaactcaaca
g-----------------------------------------------------------
------------------------------------------------------------
------------------------------------------------------------
-tccacaaaaaaaacatctcaaacacaatctctagaacacaatcctcaccacggacaaca
gcgaaggcggtccccagaaccaccgcctttcgcacaagcagcacaggagaaagaccaacc
acaacatcagtccagcctgacagcagcaccactgtccaaaatcatgaagtaacaggttca
gcgaacccacaggcatctgcaagcacaatgtaa--------------------acccagc
acaaca--------------------
>HMPV/A/MYS/KU320913.1/2013
tttaaaaatgcttctttaatcctcataggaataactactctgagtatagccctcaatatc
tatctgatcataaattacacaatacaaaaaaccacatctgaatcagaacaccacaccagc
tcaccacccacagaatctatcaaagaaacttcaacaatccctatagacaacccagacatc
aatccaaactcacagcatccaactcaacagtctacagaaagcttcacgctctaccctgca
tcctcggtgagcccatcagaaacagaaccaacatcaacaccaggcataacaaaccgcctg
tcctttgtagacagatccacaacacaaccaagtgaaagcagaacaaaaacaaactcaaca
g-----------------------------------------------------------
------------------------------------------------------------
------------------------------------------------------------
-tccacaaaaaaaacatctcaaatacaatttctagaacacagtccccaccacggacaaca
gcgaaagcggtccccagaaccaccgcctttcgcacaagcagcacaggagaaagaccaacc
acaacatcagtccagcctgacagcagcaccacagtccaaaatcatgaagcaacaggttca
gcgaacccacaggcatctgcaagcacaatgcaa--------------------acccagc
acaaca--------------------
>HMPV/A/MYS/KU320916.1/2013
tttaaaaatgcttctttaatcctcataggaataactactctgagtatagccctcaatatc
tatctgatcataaattacacaatacaaaaaaccacatctgaatcagaacaccacaccagc
tcactacccacagaatctatcaaagaaacttcaacaatccctatagacaacccagacatc
aatccaaactcacagcatccaactcaacagtctacagaaagcttcacgctctaccctgca
tcctcggtgagcccatctgaaacagaaccaacatcaacaccaggcataacaaaccgcctg
tcctttgtagacagatccacaacacaaccaagtgaaagcagaacaaagacaaactcaaca
g-----------------------------------------------------------
------------------------------------------------------------
------------------------------------------------------------
-tccacaaaaaaaacatctcaaatacaatttctagaacacagtccccaccacggacaaca
gcgaaggcggtccccagaaccaccgcctttcgcacaagcagcacaggagaaagaccaacc
acaacatcagtccagcctgacagcagcaccacagtccaaaatcatgaagtaacaggttca
gcgaacccacaggcatctgcaagcacaatgtaa--------------------acccagc
acaaca--------------------
>HMPV/A/MYS/KU320905.1/2012
tttaaaaatgcttctttaatcctcataggaataactactctgagtatagccctcaatatc
tatctgatcataaattacacaatacaaaaaactacatttgaatcagaacaccacactagc
tcaccacccacagaatctatcaaagaaacttcaacaatccctatagacaactcagacatc
aatccaaactcacagcatccaactcaacagtctacagaaagcttcacgctctaccctgca
tcctcggtgagcccatcagaaacagaaccaacatcaacaccaggcataacaaaccgcctg
tcctttgtagacagatccacaacacaaccaagtgaaagcagaacaaagacaaactcaaca
g-----------------------------------------------------------
------------------------------------------------------------
------------------------------------------------------------
-tccacaaaaaaaacatctcaaatacaatttctagaacacagtccccaccacggacaaca
gcgaaggcggtccccagaaccactgcccttcgcacaagcagcacaggagaaagaccaact
acaacatcagtccagtccgacagcagcaccacagtccaaaatcatgaagaaacaggttca
gcgaacccacaggcatctgcaagcacaatgtaa--------------------acccagc
acaaca--------------------
>HMPV/A/MYS/KU320907.1/2012
tttaaaaatgcttctttaatcctcataggaataactactctgagtatagccctcaatatc
tatctgatcataaattacacaatacaaaaaactacatctgaatcagaacaccacactagc
tcaccacccacagaatctatcaaagaaacttcaacaatccctatagacaacccagacatc
aatccaaactcacagcatccaactcaacagtctacagaaagcttcacgctctaccctgca
tcctcggtgagcccatcagaaacagaaccaacatcaacaccaggcataacaaaccgcctg
tcctttgtagacagatccacaacacaaccaagtgaaagcagaacaaagacaaactcaaca
g-----------------------------------------------------------
------------------------------------------------------------
------------------------------------------------------------
-tccacaaaaaaaacatctcaaatacaatttctagaacacagtccccaccacggacaaca
gcgaaggcggtccccagaaccaccgcctttcgcacaagcagcacaggagaaagaccaact
acaacatcagtccagtctgacagcagcaccacagtccaaaatcatgaagaaacaggttca
gcgaacccacaggcatctgcaagcacaatgtaa--------------------acccagc
acaaca--------------------
>HMPV/A/MYS/KU320929.1/2014
tttaaaaatgcttctttaatcctcataggaataactactctgagtatagccctcaatatc
tatctgatcataaattacacaatacaaaaaactacatctgaatcagaacaccacactagc
tcaccacccacagaatctatcaaagaaacttcaacaatccctatagacaacccagacatc
aatccaaactcacagcatccaactcaacagtctacagaaagcttcacgctctaccctgca
tcctcggtgagcccatcagaaacagaaccaacatcaacaccaggcataacaaaccgcctg
tcctttgtagacagatccacaacacaaccaagtgaaagcagaacaaagacaaactcaaca
g-----------------------------------------------------------
------------------------------------------------------------
------------------------------------------------------------
-tccacaaaaaaaacatctcaaatacaatttctagaacacagtccccaccacggacaaca
gcgaaggcggtccccagaaccaccgcctttcgcacaagcagcacaggagaaaaaccaacc
acaacatcagtccagtctgacagcagcaccacagtccaaaatcatgaagaaacaggttca
gcgaacccacaggcatctgcaagcacaatgtaa--------------------acccagc
acaaca--------------------
>HMPV/A/MYS/KU320925.1/2014
tttaaaaatgcttctttaatcctcataggaataactactctgagtatagccctcaatatc
tatctgatcataaattacacaatacaaaaaactacatctgaatcagaacaccacactagc
tcaccacccacagaatctatcaaagaaacttcaacaatccctatagacaacccagacatc
aatccaaactcacagcatccaactcaacagtccacagaaagcttcacgctctaccctgca
tcctcggtgagcccatcagaaacagaaccaacatcaacaccaggcataacaaaccgcctg
tcctttgtagacagatccacaacacaaccaagtgaaagcagaacaaagacaaactcaaca
g-----------------------------------------------------------
------------------------------------------------------------
------------------------------------------------------------
-tccacaaaaaaaacatctcaaatacaatttctagaacacagtccccaccacggacaaca
gcgaaggcggtccccagaaccaccgcctttcgcacaagcagcacaggagaaagaccaacc
acaacatcagtccagtctgacagcagcaccacagtccaaaatcatgaagaaacaggttca
gcgaacccacaggcatctgcaggcacaatgtaa--------------------aaccagc
acaaca--------------------
>HMPV/A/MYS/KU320930.1/2014
tttaaaaatgcttctttaatcctcataggaataactactctgagtatagccctcaatatc
tatctgatcataaattacacaatacaaaaaactacatctgaatcagaacaccacactagc
tcaccacccacagaatctatcaaagaaacttcaacaatccctatagacaacccagacatc
aatccaaactcacagcatccaactcaacagtctacagaaagcttcacgctctaccctgca
tcctcggtgagcccatcagaaacagaaccaacatcaacaccaggcataacaaaccgcctg
tcctttgtagacagatccacaacacaaccaagtgaaagcagaacaaagacaaactcaaca
g-----------------------------------------------------------
------------------------------------------------------------
------------------------------------------------------------
-tccacaaaaaaaacatctcaaatacaatttctagaacacagtccccaccacggacaaca
gcgaaggcggtccccagaaccaccgcctttcgcacaagcagcacaggagaaaaaccaacc
acaacatcagtccagtctgacagcagcaccacagtccaaaatcatgaagaaacaggttca
gcgaacccacaggcatctgcaagcacaatgtaa--------------------acccagc
acaaca--------------------
>HMPV/A/MYS/KU320928.1/2014
tttaaaaatgcttctttaatcctcataggaataactactctgagtatagccctcaatatc
tatctgatcataaattacacaatacaaaaaactacatctgaatcagaacaccacactagc
tcaccacccacagaatctatcaaagaaacttcaacaatccctatagacaacccagacatc
aatccaaactcacagcatccaactcaacagtccacagaaagcttcacgctctaccctgca
tcctcggtgagcccatcagaaacagaaccaacatcaacaccaggcataacaaaccgcctg
tcctttgtagacagatccacaacacaaccaagtgaaagcagaacaaagacaaactcaaca
g-----------------------------------------------------------
------------------------------------------------------------
------------------------------------------------------------
-tccacaaaaaaaacatctcaaatacaatttctagaacacagtccccaccacggacaaca
gcgaaggcggtccccagaaccaccgcctttcgcacaagcagcacaggagaaagaccaacc
acaacatcagtccagtctgacagcagcaccacagtccaaaatcatgaagaaacaggttca
gcgaacccacaggcatctgcaggcacaatgtaa--------------------acccagc
acaaca--------------------
>HMPV/A/MYS/KU320912.1/2013
tttaaaaatgcttctttaatcctcataggaataactactctgagtatagccctcaatatc
tatctgattataaattacacaatacaaaaaactacatctgaatcagaacaccacactagc
tcaccacccacagaatctatcaaagaaacttcaacaatccctatagacaacccagacatt
aatccaaactcacagcatccaactcaacagtctacagaaagctttatgctctaccctgca
tcctcggtgagcccatcagaaacagaaccaacatcaacaccaggcataacaaaccgcctg
tcctttgtagacagatccacaacacaaccaagtgaaagcagaacaaagacaaactcaaca
g-----------------------------------------------------------
------------------------------------------------------------
------------------------------------------------------------
-tccacaaaaaaaacatctcaaatacaatttctagaacacagtccccgccacggacaaca
gcgaaggcggtccccagaaccaccgtctttcgcacaagcagcacaggagaaagaccaact
acaacatcagtccagtctgacagcagcaccacagtccaaaatcatgaagaaacaggttca
gcgaacccacaggcatctgcaagcacaatgtaa--------------------acccagc
acaaca--------------------
>HMPV/A/MYS/KU320917.1/2013
tttaaaaatgcttctttaatcctcataggaataactactctgagtatagccctcaatatc
tatctgatcataaattacacaatacaaaaaaccacatctgaatcagaacaccacatcagc
tcaccacccacagaatctatcaaagaaacttcaacaatccctatagacaacccacacatc
aatccaaactcacagcatccaactcaacagtctacagaaagcttcacgctctaccctgca
tcctcggtgagcccatcagaaacagaaccaacatcaacaccaggcataacaaaccgcctg
tcctttgtagacagatccacaacacaaccaagtgaaagcagaacaaagataaactcaaca
g-----------------------------------------------------------
------------------------------------------------------------
------------------------------------------------------------
-tccacaaaaaaaacatctcaaacacaatctctagaacacaatccccaccacggacaaca
gcgaaggcggtccccagaaccaccgcctttcgcacaagcagcacaggagaaagactaacc
acaacattagtccagcctgacagcagcaccacagtccaaaatcatgaagtaacaggttca
gcgaacccacaggcatctgcaagcacaatgtaa--------------------acccagc
acaaca--------------------
>HMPV/A/IND/HQ599217.1/2009
tttaaaaatgcttctttaatcctcataggaataactactctgagtatagccctcaatatc
tatctgatcataaattacacaatacaaaaaactacatctgaatcagaacaccacactagc
tcaccacccacagaatctatcaaagaaacttcaacaatccctatagacaacccagacatc
aatccaaactcacagcatccaactcaacagtcaacagaaagcttcacactctaccccgca
tcctcggtgagcccatcagaaacagaaccaacatcaacaccaggcataacaaaccgcctg
tcctttgtagacagatccacaacacaaccaagtgaaagcagaacaaagaaaaactcaaca
g-----------------------------------------------------------
------------------------------------------------------------
------------------------------------------------------------
-tccacaaaaaaaacatctcgaatacaatttctagaacacagtccccaccacggacaaca
gcgaaggcggtccccagaaccaccgcctttcgcaaaagcagcacaggagaaagaccaact
acagcatcagtccagtctgacagcagcaccacagtccaaaatcatgaagaaacaggttca
gcgaacccacaggcatctgcaagcacaatgcaa--------------------acccagc
acaacaacattgtagaatcaaattag
>HMPV/A/IND/HQ599213.1/2007
tttaaaaatgcttctttaatcctcataggaataactactctgagtatagccctcaatatc
tatctgatcataaattacacaatacaaaaaactacatctgaatcagaacaccacactagc
tcaccacccacagaatctatcaaagaaacttcaacaatccctatagacaacccagacatc
aatccaaactcacagcatccaactcaacagtctacagaaagcttcacactctaccccgca
tcctcggtgagcccatcagaaacagaaccaacatcaacaccaggcataacaaaccgcctg
tcctttgtagacagatccacaacacaaccaagtgaaagcagaacaaagaaaaactcaaca
g-----------------------------------------------------------
------------------------------------------------------------
------------------------------------------------------------
-tccacaaaaaaaacatctcgaatacaatttccagaacacagtccccaccacggacaaca
gcgaaggcggtccccagaaccaccgcctttcgcaaaagcagcacaggagaaagaccaacc
acagcatcagtccagtccgacagcagcaccacagtccaaaatcatgaagaaacaggttca
gcgaacccacaggcatctgcaagcgcaatgcaa--------------------aaatag-
--------------------------
>HMPV/A/CAN/KC795672.1/2011
tttaaaaatgcttctttaatcctcataggaataactactctgagtatagccctcaatatc
tatctgatcataaattacacaatacaaaaaactacatctaaatcagaacaccacactagc
tcaccacccacagaatctatcaaagaaacttcaacaatccctatagacaacccagacatc
aatccaaactcacagcatccaactcaacagtctacagaaagcttcacactctaccccgca
tcctcggtgagcccatcagaaacagaaccaacatcaacaccaggcataacaaaccgcctg
tcttttgtagacagatccacaacacaaccaagtgaaagcagaacaaagaaaaactcaaca
g-----------------------------------------------------------
------------------------------------------------------------
------------------------------------------------------------
-tccacaaaaaaaacatctcaaatacaatttctagaacacagtccccaccacagacaaca
gcgaaggcggtccccagaaccaccgcctttcgcacaagcagcacaggagaaagaccaacc
acagcatcagtccagtctgacagcagcaccacagtccaaaatcatgaagaaacaggttca
gcgaacccacaggcatccgcaagcacaatgcaa--------------------acccagc
acaacaacatagtagaatcaaat---
>HMPV/A/IND/HQ599215.1/2009
tttaaaaatgcttctttaatcctcataggaataactactctgagtatagacctcaatatc
tatctgatcataaattacacaatacaaaaaactacatctgaatcagaacaccacactagc
tcaccacccacagaatctatcaaagaaacttcaacaatccctatagacaacccagacatc
aatccaaactcacagcatccaactcaacagtctacagaaagcttcacactctaccccgca
tcctcggcgagcccatcagaaacagaaccaacatcaacaccaggcataacaaaccgcctg
tcctttgcagacagacccacaacacaaccaagtgaaagcagaacaaagaaaaacccaaca
g-----------------------------------------------------------
------------------------------------------------------------
------------------------------------------------------------
-tccacaaaaaaaacatctcaaacacaacctccagaacgcagtccccaccacggacaaca
gcgaaggcggtccccagaaccaccgcccttcgcacaagcagcacaggagaaagaccaacc
acagcatcagtccagtccaacagcagcaccacagtccaaaatcatgaagaaacaggttca
gcgaacccacaggcatctgcaagcacaatgcaa--------------------acccagc
acaacaacattgtagaatcaaattag
>HMPV/A/HRV/MH918055.1/2016
tttaaaaatgcttctttaatcctcataggaataactactctgagtatagccctcaatatc
tatctgatcataaattacacaatacaaaaaactacatctgaatcagaacaccacactagc
tcaccacccacagaatctatcaaagaaacttcaacaatctctatagacaacccagacatc
aatccaaactcacagcatccaactcaacagtctacagaaagcttcacgccctaccctgca
tcctcggtgagcccatcagaaatagaactaacatcaacaccaggcacaacaaaccgcccg
tcccttgtagacagatccacaacacaaccaagtgaaagcagaacaaagacaaactcaaca
g-----------------------------------------------------------
------------------------------------------------------------
------------------------------------------------------------
-cccacaaaaaaaacatctcaaatgcaatttctagaacacagtccccaccgcggacaaca
gcgaaggcggtccccagaaccaccgcccttagcacaagcagcacaggagaaagaccaacc
acaacatcagtccagcctgacagcagcaccacagtccaaaaccatgaagaaacaggtcca
gcgaacccgcaggcatctgcaagcacaatgcaa--------------------acccagc
acaacaacactacaaaaccaaattag
>HMPV/A/JPN/LC192175.1/2015
tttaaaaatgcttctttaatcctcataggaataactactctgagtatagccctcaatatc
tatctgatcataaattacacaatacaaaaaaccacatctgaatcagaacaccacaccagc
tcaacacccacagaatctaccaaaaaaacttcaacaatccctatagacaacccagacatt
aatccaaactcacagcacccaactcaacagtccacagaaagcttcacgctctaccctgca
tcctcggtgagcccatcagaaacagaaccaacatcaacaccaggcacaacaaaccgcctg
tcccttgtagacagatccacaacacaaccaagtgaaaacagaacaaagacaaactcaaca
g-----------------------------------------------------------
------------------------------------------------------------
------------------------------------------------------------
-tccacaaaaaaaccatctcaaatacaacttctagaacacagtccccaccacggacaaca
acgaaggcggtccccagaaccaccgcccttcgcacaagcagcacaggagaaagaccaact
acaacatcagcccagtccgacagcagcaccacagtccaaaatcatgaagtaacaggttca
acgaacccacaggcatctgcaagcacaatataa---------------------------
--------------------------
>HMPV/A/USA/KY474530.1/2016
tttaaaaatgcttctttaatcctcataggaataactactctgagtatagccctcaatatc
tatctgatcataaattacacaatacaaaaaaccacatccgaatcagaacaccacaccagc
tcaacacccacagaatccatcaaagaaacttcaacaatccctatagacaacccagacatc
aatccaaactcacagcacccaactcaacagtccacagaaagcttcacgctctaccctgca
tcctcggtgagcccatcagaaacagaaccaacatcaacaccaggcacaacaaaccgcccg
tcccttgtagacagatccacaacacaaccaagtgaaaacagaacaaagacaaactcaaca
g-----------------------------------------------------------
------------------------------------------------------------
------------------------------------------------------------
-tccacaaaaaaaccatctcaaatacaatttccagaacacagtccccaccacggacaaca
gcgaaggcggtccccagaaccaccgcccttcgcacaagcagcacaggagaaagaccaacc
acaacttcagcccagtctgacagcagcaccacagtccaaaatcatgaagcaacaggttca
acgaacccacaggcatctgcaagcacaatataa--------------------ccccagc
acaacaacactgcaaaacaaaattag
>HMPV/A/USA/KY474537.1/2016
tttaaaaatgcttctttaatcctcataggaataactactctgagtatagccctcaatatc
tatctgatcataaattacacaatacaaaaaaccacatccgaatcagaacaccacaccagc
tcaacacccacagaatccatcaaagaaacttcaacaatccctatagacaacccagacatc
aatccaaactcacagcacccaactcaacagtccacagaaagcttcacgctctaccctgca
tcctcggtgagcccatcagaaacagaaccaacatcaacaccaggcacaacaaaccgcccg
tcccttgtagacagatccacaacacaaccaagtgaaaacagaacaaagacaaactcaaca
g-----------------------------------------------------------
------------------------------------------------------------
------------------------------------------------------------
-tccacaaaaaaaccatctcaaatacaatttccagaacacagtccccaccacgaacaaca
gcgaaggcggtccccagaaccaccgcccttcgcacaagcagcacaggagaaagaccaacc
acaacgtcagcccagtctgacagcagcaccacagtccaaaatcatgaagcaacaggttca
acgaacccacaggcatctgcaagcacaatataa--------------------ccccagc
acaacaacactgcaaaacaaaattag
>HMPV/A/USA/KC562243.1/2004
tccaaaaatgcctcttcaatcctcataggaataactactctgagtatagccctcaatatt
tatctgatcataaactacacaatacaaaaaactacatctgaatcagaacaccacactagc
tcaccacccacagaatccaacaaagaaacttcaacaatccctatagacaacccagacatc
aatccaaactcacagcatccaacccaacagtccacagaaagcctcacactccaccccgca
tcctcggtgagcccatcagaaacagaaccagcatcaacaccaggcataacaaaccgcctg
tcctccgcagacagatccacaacacaaccaagcgaaagcagaacaaagacaaactcgaca
g-----------------------------------------------------------
------------------------------------------------------------
------------------------------------------------------------
-tccacaaaaaaaccatctcaaacacaacttccagaacacagtccccaccacgaacaaca
gcgaaggcggtccccagaaccaccgcccttcgcacaagcagcacaggagaaagaccaacc
acaacatcagtccagtccgacagcagcaccacagctcaaaatcatgaggaaacaggctca
gcgaacccacaggcatctgcaagcacaatgcaa--------------------acccagc
acaccaacactgcaagaccaaatcag
>HMPV/A/KEN/KT191338.1/2011
tttaaaaatgcttctttaatcctcataggaataactgctctgagtatagccctcaatatc
tatctgatcataaattacacaatacaaagaactacatctgaatcagaacaccacactagc
tcaccacccacagaatctaacaaagaaacttcaacaattcctatagacaacccagacatc
aatccaaactcacagcatccaactcaacagtctacagaaagcttcacactctaccccgca
tcttcggtgagcccaccagaaacagaaacagcatcaacaccaggcataacaaaccgcctg
tcctttgtagacagatctacaacacaaccaagtgaaagcagaacaaagacaaactcaaca
g-----------------------------------------------------------
------------------------------------------------------------
------------------------------------------------------------
-tccacaaaaaaagcatctcaaatacaatttctggaacacagtccctaccacggacaaca
gcgagggcggtccccagagccaccgtgcttcgcacaagcagcacgggagaaggaccagcc
acaacatcagtccagtctgacagcagcaccacagcccaaaatcatgaagaggcagattca
gcgagcccacaggcatctgcgggcacgatgtaa--------------------acccagc
acaccaacattgtaaaaccaaattag
>HMPV/A/KEN/KT191341.1/2011
tttaaaaatgcttctttaatcctcataggaataactgctctgagtatagccctcaatatc
tatctgatcataaattacacaatacaaagaactacatctgaatcagaacaccacactagc
tcaccacccacagaatctaacaaagaaacttcaacaattcctatagacaacccagacatc
aatccaaactcacagcatccaactcaacagtctacagaaagcttcacactctaccccgca
tcttcggtgagcccaccagaaacagaaacagcatcaacaccaggcataacaaaccgcctg
tcctttgtagacagatctacaacacaaccaagtgaaagcagaacaaagacaaactcaaca
g-----------------------------------------------------------
------------------------------------------------------------
------------------------------------------------------------
-tccacaaaaaaagcatctcaaatacaatttctggaacacagtccctaccaaggacaaca
gcgagggcggtccccagagccaccgtgcttcgcacaagcagcacgggagaaggaccagcc
acaacatcagtccagtctgacagcagcaccacagcccaaaatcatgaagaggcagattca
gcgagcccacaggcatctgcgggcacgatgtaa--------------------acccagc
acaccaacattgtaaaaccaaattag
>HMPV/A/NLD/AY296029.1/2001
tttaaaaatgcttctttaatcctcataggaataactactctgagtatagccctcaatatc
tatctgatcataaactacacaatacaaaaaaccacatctgaatcagaacaccacactagc
tcaccacccacagaatctaacaaggaaacttcaacaatccctatagacaacccagacatc
aatccaaactcacagcatccaactcaacagtccacagaaagcctcacactctaccccaca
tcctcggtgagctcatcagaaacagaaccagcatcaacaccaggcataacaaaccacctg
tcctttgtagacagatccacaacacaaccaagtgaaagcagaacaaagacaaaccggaca
g-----------------------------------------------------------
------------------------------------------------------------
------------------------------------------------------------
-tccacaaaaaaaacatctcaagtacagtttctagaacacagtccccaccacggacaaca
gcgaaggcggtccccagagccaccgcccttcgcacgagcagcacaggagaaagaccaacc
acaacaccagtccagcccgatagcagcaccacaacacaaaatcatgaagaaacaggctca
gcgaacccacaggcatccgcaagcacaatgcaa--------------------aaccagc
acaccaacattgcaagaccaaattag
>HMPV/A/NLD/AY296030.1/2001
tttaaaaatgcttctttaatcctcataggaataactactctgagtatagccctcaatatc
tatctgatcataaactacacaatacaaaaaaccacatctgaatcagaacaccacactagc
tcaccacccacagaatctaacaaggaaacttcaacaatccctatagacaacccagacatc
aatccaaactcacagcatccaactcaacagtccgcagaaagcctcacactctaccccaca
tcctcggtgagctcatcagaaacagaaccagcatcaacaccaggcataacaaaccacctg
tcctttgtagacagatccacaacacaaccaagtgaaagcagaacaaagacaaaccggaca
g-----------------------------------------------------------
------------------------------------------------------------
------------------------------------------------------------
[truncated: 248,740 more chars]
