# Supplementary material for: Global Extension and Predominance of Human Metapneumovirus A2 Genotype with Partial G Gene Duplication
Source: Viruses. 2022 May 16;14(5):1058. doi: 10.3390/v14051058 (PMC9146545; doi:10.3390/v14051058)
Supplement: Supplementary file 1 [file viruses-14-01058-s001.zip › File S2-HMPV G ectodomain B.fas]

>HMPV/B/HRV/MH918051.1/2014
gcaaagataaagaaccgtataagaagcagcaggtgctatagatatgctacactgatcctt
attggactaacagcactaagcatggcacttaatattttcctggtcattgatcatgcaaca
ttaagaaacatgatcaaaacagaaaactgtgctaacatgccgtcagcggaaccaagcaaa
aagaccccaatgacctccacagcaggcccaaacaccaaacccaatccacagcaagcaaca
cagtggaccacagagaatccaacattttcggcagcaaccctagagggccatccacacaca
gagacaactcaaacaccagacacaacagctccccagcaaaccacagacaaacatacagca
ctaccaaaatcaatctatgaacagatcacccagacaaccgcagagaaaaagacaaccaga
gcaacaacc------caaaaaagggaa--agagggaaagaaa-------acacaaatcaa
accacaagcacagctgcaacccaaacaaccaacaccaccaaccaaatcagaaatgcaagt
gagacaatcacaacatccgacagacccagaactgacaccacaacccaaagcagcgaacag
acaacctgggcaacagaaccaggctccccaccaaaccatgcacggaaaagtgcaggcccc
aggcgaacgcaacacacaggtatctcatccaagtag
>HMPV/B/HRV/KU375607.1/2013
gcaaagataaagaaccgtataagaagcagcaggtgctatagatatgctacactgatcctt
attggactaacagcactaagcatggcacttaatatttttctggtcattgatcatgcaaca
ttaagaaacatgatcagaacagaaaactgtgccaacatgccgtcagcggaaccaagcaaa
aagaccccaatgacctccacagcaggcccaaacaccaaacccaatccacagcaagcaaca
cagtggaccacagagaactcaacattttcggcagcaaccctagagggccatccatacaca
gagacaactcaaacatcagacacaacagctccccagcaaaccacagacaaacacacagca
ccaccaaaatcaatctatgaacagaccacccacacaaccacagagaaaaagacaaccaga
gcaacaacc------caaaaaagggaa--agagggaaagaaa-------atacaaaccaa
accacaagcacagctgcaacccaaacaaccaacaccaccaaccaaatcagaaatgcaagt
gagacaatcacaacatccgacagacccagaactgacaccacaacccaaagcagcgaacag
acaacctgggcaacagaaccaggctccccaccaaaccatgcacggaaaagtgcagggccc
aggtgaacgcaacacacaggtatctcatccaagtag
>HMPV/B/HRV/KU375608.1/2014
gcaaagataaagaaccgtataagaagcagcaggtgctatagatatgctacactgatcctt
attggactaacagcactaagcatggcacttaatattttcctggtcattgatcatgcaaca
ttaagaaacatgatcagaacagaaaactgtgccaacatgccgtcagcggaaccaagcaaa
aagaccccaatgacctccacagcaggcccaaacaccaaacccaatccacagcaagcaaca
cagtggaccacagagaacccaacattttcggcagcaaccctagagggccatccatacaca
gagacaactcaaacatcagacacaacagctccccagcaaaccacagacaaacacacagca
ccaccaaaatcaatctatgaacagaccacccatacaaccacagagaaaaagacaaccaga
gcaacaacc------caaaaaagggaa--agagggaaagaaa-------acacaaaccaa
accacaagcacagctgcaacccaaacaaccaacaccaccaaccaaatcagaaatgcaagt
gagacaatcacaacatccgacagacccagaactgacaccacaacccaaagcagcgaacag
acaacctgggcaacagaaccaggctccccaccaaaccatgcacggaaaagtgcagggccc
aggcgaacgcaacacacaggtatctcatccaagtag
>HMPV/B/MYS/KU320954.1/2012
gcaaagataaagaaccgtataagaagcagcaggtgctatagatatgctacactgatcctt
attggactaacagcactaagcatggcacttaatatttttctggtcattgatcatgcaaca
ttaagaaacatgatcaaaacagaaaactgtgccaacatgccgtcagcggaaccaagcaaa
aagaccccaatgacctccacagcaggcccaaacaccaaacccaatccacagcaagcaaca
cagtggaccacagagaactcaacattttcggcagcaaccctagagggccatccatacaca
gagacaactcaaacaccagacacaacagctccccagcaaaccacagacaaacacacagca
ccaccaaaatcaatctatgaacagaccacccatacaaccacagagaaaaagacaaccaga
gcaacaacc------caaaaaagggaa--agagggaaagaaa-------acacaaaccaa
accacaagcacagctgcaacccaaacaaccaacaccaccaaccaaatcagaaatgcaagt
gagacaatcacaacatccgacagacccagaactgacaccacaacccaaagcagcgaacag
acaacctgggcaacagaaccaggctccccaccaaaccatgcacggaaaagtgcagggccc
aggtgaacgcaacacacaggtatctaatccaagtag
>HMPV/B/MYS/KU320972.1/2014
gcaaagataaagaaccgtataagaagcagcaggtgctatagatatgctacactgatcctt
attggactaacagcactaagcatggcacttaatatttttctggtcattgatcatgcaaca
ttaagaaacatgatcaaaacagaaaactgtgccaacatgccgtcagcggaaccaagcaaa
aagaccccaatggcctccacagcaggcccaaacaccaaacccaatccacagcaagcaaca
cagtggaccacagagaactcaacattttcggcagcaaccctagagggccacccatacaca
gagacaactcaaacaccagacacaacagctccccagcaaatcacagacaaacacacagca
ccaccaaaatcaacctatgaacagaccacccatacaaccacagagaaaaagacaaccaga
gcaacaacc------caaaaaagggaa--agagggaaagaaa-------acacaaaccaa
accacaagcacagctgcaacccaaacaaccaacaccaccaaccaaatcagaaatgcaagc
gagacaatcacaacatccgacagacccagaactaacaccacaacccaaagcagcgaacag
acaacctgggcaacagaaccaggctccccaccaaaccatgcacggaaaagtgcagggccc
cagtgaacgcaacacacaggtatctcatccaagtag
>HMPV/B/MYS/KU320960.1/2012
gcaaagataaagaaccgtataagaagcagcaggtgctatagatatgctacactgatcctt
attggactaacagcactaagcatggcacttaatatttttctggtcattgatcatgcaaca
ttaagaaacatgatcaaaacagaaaactgtgccaacatgccgtcagcggaaccaagcaaa
aagaccccaatgacctccacagcaggcccaaacaccaaacccaatccacagcaagcaaca
cagtggaccacagagaactcaacattttcggcagcaaccctagagggccatccatacaca
gagacaactcaaacaccagacacaacagctccccagcaaaccacagacaaacacacagca
ccaccaaaatcaatctatgaacagaccacccatacaaccacagagaaaaagacaaccaga
gcaacaacc------caaaaaagggaa--agagagaaagaaa-------acacaaaccaa
accacaagcacagctgcaacccaaacaaccaacaccaccaaccaaatcagaaatgcaagt
gagacaatcacaacatccgacagacccagaactgacaccacaacccaaagcaacgaacag
acaacctgggcaacagaaccaggctccccaccaaaccatgcacggaaaagtgcagggacc
aggtgaacgcaacacacaggtatctcatccaagtag
>HMPV/B/MYS/KU320964.1/2013
gcaaagataaagaaccgtataagaagcagcaggtgctatagatatgctacactgatcctt
attggactaacagcactaagcatggcacttaatatttttctggtcattgatcatgcaaca
ttaagaaacatgatcaaaacagaaaactgtgccaacatgccgtcagcggaaccaagcaaa
aagaccccaatggcctccacagcaggcccaaacaccaaacccaatccacagcaagcaaca
cagtggaccacagagaactcaacattttcggcagcaaccctagagggccatccatacaca
gagacaactcaaacaccagacacaacagctccccagcaaatcacagacaaacacacagca
ccaccaaaatcaacctatgaacagaccacccatacaaccacagagaaaaagacagccaga
gcaacaacc------caaaaaagggaa--agagggaaagaaa-------acacaaaccaa
accacaagcacagctgcaacccaaacaaccaacaccaccaaccaaatcagaaatgcaagt
gagacaatcacaacatccgacagacccagaactgacaccacaacccaaagcagcgaacag
acaacctgggcaacagaaccaggctccccaccaaaccatgcacggaaaagtgcagggccc
aggtgaacgcaacacacaggtatctcatccaagtag
>HMPV/B/ZAF/MT853588.1/2012
gcaaagataaagaaccgtataagaagcagcaggtgctatagatatgctacactgatcctt
attggactaacagcactaagcatggcacttaatatttttctggtcattgatcatgcaaca
ttaagaaacatgatcaaaacagaaaactgtgccaacatgccgtcagcggaaccaagcaaa
aagaccccaatgacctccacagcaggcccaaacaccaaacccaatccacagcaagcaaca
cagtggaccacagagaactcaacattttcggcagcaaccctagagggccatccacacaca
gagacaactcaaacaccagacacaacagctccccagcaaaccacagacaaacacacagca
ccaccaaaatcaatctacgaacagaccacccatacaaccacagagaaaaagacaaccaga
gcaacaacc------caaaaaagggaa--agagggaaagaaa-------acacaaaccaa
accacaagcacagctgcaacccaaacaaccaacaccaccaaccaaatcagaaatgcaagc
gagacaatcacaacatccgacagacccagaactgacaccacaacccaaagcagcgaacag
acaacctgggcaacagaaccaggctccccaccaaaccatgcacggaaaagtgcagggccc
agg---------------------------------
>HMPV/B/ZAF/MT853589.1/2013
------------------ataagaagcagcaggtgctatagatatgctacactgatcctt
attggactaacagcactaagcatggcacttaatatttttctggtcattgatcatgcaaca
ttaagaaacatgatcaaaacagaaaactgtgccaacatgccgtcagcggaaccaagcaaa
aagaccctaatgacctccacagcaggcccaaacaccaaacccaatccacagcaagcaaca
cagtggaccacagagaactcaacattttcggcagcaaccccagagggccatccacacaca
gagacaactcaaacaccagacacaacagctccccagcaaaccacagacaaacacacagca
ccaccaaaatcaatctacgaacagaccacccatacaaccacagagaaaaagacaaccaga
gcaacaacc------caaaaaagggaa--agagggaaagaaa-------acacaaaccaa
accacaagcacagctgcaacccaaacaaccaacaccaccaaccaaatcagaaatgcaagc
gagacaatcacaacatccgacagacccagaactgacaccacaacccaaagcagcgaacag
acaacctgggcaacagaaccaggctccccaccaaaccatgcacggaaaagtgcagggccc
agg---------------------------------
>HMPV/B/MLI/MT853651.1/2012
gcaaagataaagaaccgtataagaagcagcaggtgctatagatatgctacactgatcctt
attggactaacagcactaagcatggcacttaatatttttctggtcattgatcatgcaaca
ttaagaaacatgatcaaaacagaaaactgtgccaacatgccgtcagcggaaccaagcaaa
aagaccccaatgacctccacagcaggcccaaacaccaaacccaatccacagcaagcaaca
cagtggaccacagagaactcaacattctcggcagcaaccctagagggccatccatacaca
gagacaactcaaacaccagacacaacagctccccagcaaaccacagacaaacacacagca
ccaccaaaatcaatctatgaacagaccacccatacaaccacagagaaaaagacaaccaga
gcaacaacc------caaaaaagggaa--agagggaaagaaa-------acacaaaccaa
accacaagcacagctgcaacccaaacaaccaacaccaccaaccaaatcagaaatgcaagt
gagacaatcacaacatccgacagacccagaactgacaccacaacccaaagcagcgaacag
acaacctgggcaacagaaccaggctccccaccaaaccatgcacggaaaagtgcagggccc
agg---------------------------------
>HMPV/B/ZAF/MT853585.1/2012
gcaaagataaagaaccgtataagaagcagcaggtgctatagatatgctacactgatcctt
attggactaacagcactaagcatggcacttaatatttttctggtcattgatcatgcaaca
ttaagaaacatgatcaaaacagaaaactgtgccaacatgccgtcagcggaaccaagcaaa
aagaccccaatgacctccacagcaggcccaaacaccaaacccaatccacagcaagcaaca
cagtggaccacagagaactcaacattctcggcagcaaccctagagggccatccatacaca
gagacaactcaaacaccagacacaacagctccccagcaaaccacagacaaacacacagca
ccaccaaaatcaatctatgaacagaccacccatacaaccacagagaaaaagacaaccaga
gcaacaacc------caaaaaagggaa--agagggaaagaaa-------acacaaaccaa
accacaagcacagctgcaacccaaacaaccaacaccaccaaccaaatcagaaatgcaagt
gagacaatcacaacatccgacagacccagaactgacaccacaacccaaagcagcgaacag
acaacctgggcaacagaaccaggctccccaccaaaccatgcacggaaaagtgcagggccc
agg---------------------------------
>HMPV/B/ZAF/MT853586.1/2012
gcaaagataaagaaccgtataagaagcagcaggtgctatagatatgctacactgatcctt
attggactaacagcactaagcatggcacttaatatttttctggtcattgatcatgcaaca
ttaagaaacatgatcaaaacagaaaactgtgccaacatgccgtcagcggaaccaagcaaa
aagaccccaatgacctccacagcaggcccaaacaccaaacccaatccacagcaagcaaca
cagtggaccacagagaactcaacattttcggcagcaaccctagagggccatccatacaca
gagacaactcaaacaccagacacaacagctccccagcgaaccacagacaaacacacagca
ccaccaaaatcaatctatgaacagaccacccatacaaccacagagaaaaagacaaccaga
gcaacaacc------caaaaaagggaa--agagggaaagaaa-------acacaaaccaa
accacaagcacagctgcaacccaaacaaccaacaccaccaaccaaatcagaaatgcaagt
gagacaatcacaacatccgacagacccagaactgacaccacaacccaaagcagcgaacag
acaacctgggcaacagaaccaggctccccaccaaaccatgcacggaaaagtgcagggccc
agg---------------------------------
>HMPV/B/ZAF/MT853587.1/2013
gcaaagataaagaaccgtataagaagcagcaggtgctatagatatgctacactgatcctt
attggactaacagcactaagcatggcacttaatatttttctggtcattgatcatgcaaca
ttaagaaacatgatcaaaacagaaaactgtgccaacatgccgtcagcggaaccaagcaaa
aagaccccaatgacctccacagcaggcccaaacaccaaacccaatccacagcaagcaaca
cagtggaccacagagaactcaacattttcggcagcaaccctagagggccatccatacaca
gagacaactcaaacaccagacacaacagctccccagcgaaccacagacaaacacacagca
ccaccaaaatcaatctatgaacagaccacccatacaaccacagagaaaaagacaaccaga
gcaacaacc------caaaaaagggaa--agagggaaagaaa-------acacaaaccaa
accacaagcacagctgcaacccaaacaaccaacaccaccaaccaaatcagaaatgcaagt
gagacaatcacaacatccgacagacccagaactgacaccacaacccaaagcagcgaacag
acaacctgggcaacagaaccaggctccccaccaaaccatacacggaaaagtgcagggccc
agg---------------------------------
>HMPV/B/ZAF/MT853584.1/2012
---------------cgtataagaagcagcaggtgctatagatatgctacactgatcctt
attggactaacagcactaagcatggcacttaatatttttctggtcattgatcatgcaaca
ttaagaaacatgatcaaaacagaaaactgtgccaacatgccgtcagcggaaccaagcaaa
aagaccccaatgacctccacagcaggcccaaacaccaaacccaatccacagcaagcaaca
cagtggaccacagagaactcaacattttcggcagcaaccctagagggccatccatacaca
gagacaactcaaacaccagacacaacagctccccagcaaaccacagacaaacacacagca
ccaccaaaatcaatctatgaacagaccacccatacaaccacagagaaaaagacaaccaga
gcaacaacc------caaaaaagggaa--agagggaaagaaa-------acacaaaccaa
accacaagcacagctgcaacccaaacaaccaacaccaccaaccaaatcagaaatgcaagt
gagacaatcacaacatccgacagacccagaactgacaccacaacccaaagcagcgaacag
acaacctgggcaacagaaccaggctccccaccaaaccatgcacggaaaagtgcagggccc
agg---------------------------------
>HMPV/B/KEN/MK989730.1/2015
gcaaagataaagaaccgtataagaagcagcaggtgctatagatatgctacactgatcctt
attggactaacagcactaagcatggcacttaatattttcctggtcattgatcatgcaaca
ttaagaaacatgatcaaaacagaaaactgtgccaacatgccgtcagcggaaccaagcaaa
aagaccccaatgacctctacagcaggcccaaacaccaaacctaatccacagcaagcaaca
cagtggaccacagagaactcaacattttcggcagcaactctagagggccatccatacaca
gagacaactcaaacaccagacacaacagctccccagcaaaccacagacaaacatacagca
ctaccaaaatcaatccatgaacagatcacccagacaaccacagagaaaaagacaaccaga
gcaacaacc------ccaaaaagggaa--agagggaaagaaa-------acacaaaccaa
accacaagcacagctgcaaaccaaacaaccaacaccaccaaccaaatcagaaatgcaagt
gagacaatcacaacatccgacagacccagaactgacaccacaacccaaagcagcgaacag
acaacctgggcaacagaaccaggctccccaccaaactatgcacggaaaagtgcagggccc
aggtgaacgaaacacacaggtatctcatccaagtag
>HMPV/B/HRV/MH918049.1/2015
gcaaagataaagaaccgtataagaagcagcaggtgctatagatatgctacactgatcctt
attggactaacagcactaagcatggcacttaatattttcctggtcattgatcatgcaaca
ttaagaaacatgatcaaaacagaaaactgtgctaacatgccgtcagcggaaccaagcaaa
aagaccccaatgacctctacagcaggcccaaacaccaaacctaatccacagcaagcaaca
cagtggaccacagagaactcaacattttcggcagcaaccctagagggccatccatacaca
gagacaactcaaacaccagacacaacagctctccaacaaaccacagacaaacatacagca
ctaccaaaatcaacccatgaacagatcacccagacaaccacagagaaaaagacaaccaga
gcaacaacc------ccaaaaagggaa--agagggaaagaaa-------acacaaaccaa
accacaagcacagctgcaacccaaacaaccaacaccaccaaccaaatcagaaatgcaagt
gagacaatcacaacatccgacagacccagaactgacaccacaacccaaagcagcgaacag
ataacctgggcaacaggaccaggctccccaccaaaccatgcacggaaaagtgcagggccc
aggcgaatgtaacacacaggtatctcatccaagtag
>HMPV/B/HRV/MH918054.1/2016
gcaaagataaagaaccgtataagaagcagcaggtgctatagatatgctacactgatcctt
attggactaacagcactaagcatggcacttaatattttcctggtcattgatcatgcaaca
ttaagaaacatgatcaaaacagaaaactgtgctaacatgccgtcagcagaaccaagcaaa
aagaccccaatgacctctacagcaggcccaaacaccaaacctaatccacagcaagcaaca
cagtggaccacagaaaactcaacattttcggcagcaaccctagagggccatccatacaca
gagacaactcaaacaccagacacaacagctctccaacaaaccacagacaaacatacagca
ctaccaaaatcaacccatgaacagatcacccagacaaccatagagaaaaagacaaccaga
gcaacaatc------ccaaaaagggaa--agagggaaagaaa-------acacaaaccaa
accacaagcacagctgcaacccaaacaaccaacaccaccaaccaaatcagaaatgcaagt
gagacaatcacaacatccgacagacctagaactgacaccacaacccaaagcagcgaacag
acaacctgggcaacaggaccaggctccccaccaaactatgcacggaaaagtgcagggccc
aggcgaatgcaacacacaggtatcttatccaagtag
>HMPV/B/JPN/LC337923.1/2016
gcaaagataaagaaccgcataagaagcagcaggtgctatagatatgctacactgatcctt
attggactaacagcactaagcatggcacttaatattttcctggtcattgatcatgcaaca
ttaagaaacatgatcaaaacagaaagctgtgctaacatgccgtcagcggaaccaagcaaa
aagaccccaatgacctctacagcaggcccaaacaccaaacctaatccacagcaagcaaca
cagtggaccacagagaactcaacattttcggcagcaaccctagagggccatccatacaca
gagacaactcaaacaccagacacaacagctctccaacaaaccacagacaaacatacagca
ctaccaaagtcaacccatgaacagatcacccagacaaccacagagaaaaagacaaccaga
gcaacagcc------ccaaaaagggaa--agagggaaagaaa-------acacaaaccaa
accacaagcacagctgcaacccaaacagccaacaccaccaaccaaatcagaaatgcaagt
gagacaatcacaacatccgacagacccagaactgacaccacaacccaaagcagcgaacag
acaacctgggcaacaagaccaggttccccaccaaactatgcacggaaaagtgcagggccc
aggcgaatgcaacacacaggtatctcatccaagtag
>HMPV/B/AUS/MW221990.1/2017
gcaaagataaagaaccgtataagaagcagcaggtgctatagatatgctacactgatcctt
attggactaacagcactaagcatggcacttaatattttcctggtcattgatcatgcaaca
ttaagaaacatgatcaaaacggaaaactgtgctaacatgccgtcagcggaaccaagcaaa
aagaccccaatgacctctacagcaggcccaaacaccaaacctaatccacagcaagcaaca
cagtggaccacagagaactcaacattttcggcagcaaccctagagggccatccatacaca
gagacaactcaaacaccagacacaacagctctccaacaaaccacagacaaacatacagca
ctaccaaaatcaacccgtgaacagatcacccagacaaccacagagaaaaagacaaccaga
gcaacagcc------ccaaaaagggaa--agagggaaagaaa-------acacaaaccaa
accacaagcacagctgcaacccaaacaaccaacaccaccaaccaaatcagaaatgcaagt
gagacaatcacaacatccgacagacctagaactgacaccacaacccaaagcagcgaacag
acaacctgggcaacaagaccaggttccccaccaaactatgcacggaaaagtgcagggccc
aggcgaatgcaacacacaggtatctcatccaagtag
>HMPV/B/JPN/LC337929.1/2017
gcaaagataaagaaccgtataagaagcagcaggtgctatagatatgctacactgatcctt
attggactaacagcactaagcatggcacttaatattttcctggtcattgatcatgcaaca
ttaagaaacatgatcaaaacagaaaactgtgctaacatgccgtcagcggaaccaagcaaa
aagaccccaatgacctctacagcaggcccaaacaccaaacccaatccacagcaagcaaca
cagtggaccacagagaactcaacattttcggcagcaaacccagagggccatccatacaca
gagacaactcaaacaccagacacaacagctcctcaacaaaccacagacaaacatacagca
ctaccaaaatcaacccatgaacagatcacccagacaaccacagagaaaaagacaaccaga
gcaacaacc------ccaaaaagggaa--agagggaaagaaa-------acacaaaccaa
accacaagcacagctgcaacccaaacaaccaacaccaccaaccaaatcagaaatgcaagt
gagacaatcacaacatccgacagacccagaactgacaccacaacccaaagcagcgaacag
acaacctgggcaacaggaccaggctccccaccaaaccatgcacggaaaagtgcagggccc
aggcgaatgcaacacacaggtatctcacccaagtag
>HMPV/B/CHN/MK820375.1/2018
gcaaagataaagaaccgtataagaagcagcaggtgctatagatatgctacactgatcctt
attggactaacagcactaagcatggcacttaatattttcctggtcattgatcatgcaaca
ttaagaaacatgatcaaaacagaaaactgtgctaacatgccgtcagcggaaccaagcaaa
aagaccccaatgacctctacagcaggcccaagcaccaaacccaatccacagcaagcaaca
cagtggaccacagagaactcaacattttcggcagcaaccccagagggccattcatacaca
gagacaactcaaacaccagacacaacagctcctcaacaaaccacagacaaacatacagca
ctaccaaaatcaacccatgaacagatcacccagacaaccacagagaaaaagacaactaga
gcaacaacc------ccaaaaagggaa--agagggaaagaaa-------acacaaaccaa
accacaagcacagctgcaacccaaacaaccaacaccaccaaccaaatcagaaatgcaagt
gagacaatcacaacatccgacagacccagaactgacaccacaacccaaagcagcgaacag
acaacctgggcaacaggaccaggctccccaccaaaccatgcacggaaaagtgcagggccc
aggcgaatgcaacacacaggtatcttacccaagtag
>HMPV/B/JPN/LC337930.1/2017
gcaaagataaagaaccgtataagaagcagcaggtgctatagatatgctacactgatcctt
attggactaacagcactaagcatggcacttaatattttcctggtcattgatcatgcaaca
ttaagaaacatgatcaaaacagaaaactgtgctaacatgccgtcaacggaaccaagcaaa
aagaccccaatgacctccacagcaggcccaaacaccaaacccaatccacagcaagcaaca
cagtggaccacagagaactcaacattttcggcagcaaccccagagggccatccatacaca
gagacaactcaaacaccagacacaacagctcctcaacaaaccacagacaaacatacagca
ctaccaaaatcaacccatgaacagatcacccagacaaccacagagaaaaagacaaccaga
gcaacaacc------ccaaaaagggaa--agagggaaagaaa-------acacaaaccaa
accacaagcacagctgcaacccaaacaaccaacaccaccaaccaaatcagaaatgcaagt
gagacaatcacaacatccgacagacccagaactgacaccacaacccaaagcagcgaacag
acaacctgggcaacaggaccaggctccccaccaaactatgcacggaaaagtgcagggccc
aggcgaatgcaacacacaggtatcctacccaagtag
>HMPV/B/JPN/LC337928.1/2017
gcaaagataaagaaccgtataagaagcagcaggtgctatagatatgctacactgatcctt
attggactaacagcactaagcatggcacttaatattttcctggtcattgatcatgcaaca
ttaagaaacatgatcaaaacagaaaactgtgctaacatgccgtcagcggaaccaagcaaa
aagaccccaatgacctctacagcaggcccaaacaccaaacccaatccacagcaagcaaca
cagtggaccacagagaactcaacattttcggcagcaaccccagagggccatccatacaca
gagacaactcaaacaccagacacaacagctcctcaacaaaccacagacaaacatacagca
ctaccaaaatcaacccatgaacagatcacccagacaaccacaaagaaaaagacaaccaga
gcaacaacc------ccaaaaagggaa--agagggaaagaaa-------acacaaaccaa
accacaagcacagctgcaacccaaacaaccaacaccaccaaccaaatcagaaatgcaagt
gagacaatcacaacatccgacagatccagaactgacaccacaacccaaagcagcgaacag
acaacctgggcaacaggaccaggctcctcaccaaactatgcacggaaaagtgcagggccc
aggcgaatgcaacacacaggtatcttacccaagtag
>HMPV/B/JPN/LC337931.1/2017
gcaaagataaagaaccgtataagaagcagcaggtgctatagatatgctacactgatcctt
attggactaacagcactaagcatggcacttaatattttcctggtcattgatcatgcaaca
ttaagaaacatgatcaaaacagaaaactgtgctaacatgccgtcagcggaaccaagcaaa
aagaccccaatgacctctacagcaggcccaaacaccaaacccaatccacagcaagcaaca
cagtggaccacagagaactcaacattttcggcagcaaccccagagggccatccatacaca
gagacaactcaaacaccagacacaacagctcctcaacaaaccacagacaaacatacagca
ctaccaaaatcaacccatgaacagatcacccagacaaccacaaagaaaaagacaaccaga
gcaacaacc------ccaaaaagggaa--agagggaaagaaa-------acacaaaccaa
accacaagcacagctgcaacccaaacaaccaacaccaccaaccaaatcagaaatgcaagt
gagacaatcacaacatccgacagatccagaactgacaccacaacccaaagcagcgaacag
acaacctgggcaacaggaccaggctcctcaccaaactatgcacggaaaagtgcagggccc
aggcgaatgcaacacacaggtatcttacccaagtag
>HMPV/B/JPN/LC337926.1/2017
gcaaagataaagaaccgtataagaagcagcaggtgctatagatatgctacactgatcctt
attggactaacagcactaagcatggcacttaatattttcctggtcattgatcatgcaaca
ttaagaaacatgatcaaaacagaaaactgtgctaacatgccgtcagcggaaccaagcaaa
aagaccccaatgacctctacagcaggcccaaacaccaaacccaatccacagcaagcaaca
cagtggaccacagagaactcaacattttcggcagcaaccccagagggccatccatacaca
gagacaactcaaacaccagacacaacagctcctcaacaaaccacagacaaacacacagca
ctaccaaaatcaacccatgaacagatcacccagacaaccacagagaaaaagacaaccaga
gcaacaacc------ccaaaaagggaa--agagggaaagaaa-------acacaaaccaa
accacaagcacagctgcaacccaaacaaccaacaccaccaaccaaatcaaaaatgcaagt
gagacaatcacaacatccgacagacccagaactgacaccacaacccaaagcagcgaacag
acaacctgggcaacaggaccaggctccccaccaaactatgcacggaaaagcgcagggccc
aggcgaatgcaacacacaggtgtctcacccaagtag
>HMPV/B/JPN/LC192212.1/2016
gcaaagataaagaaccgtataagaagcagcaggtgctatagatatgctacactgatcctt
attggactaacagcactaagcatggcacttaatattttcctggtcattgatcatgcaaca
ttaagaaacatgatcaaaacagaaaactgtgctaacatgccgtcagcggaaccaagcaaa
aagaccccaatgacctctacagcaggcccaaacaccaaacccaatccacagcaagcaaca
cagtggaccacagagaactcaacattttcggcagcaaccccagagggccatccatacaca
gagacaactcaaacaccagacacaacagctcctcaacaaaccacagacaaacatacagca
ctacctaaatcaacccatgaacagatcacccagacaaccacagagaaaaagacaaccaga
gcaacaacc------ccaaaaagggaa--agagggaaagaaa-------acacaaaccaa
accacaagcacagctgcaacccaaacaaccaacaccatcaaccaaaccagaaatgcaagt
gagacaatcataacatccgacagacccagaactgacaccacaacccaaagcagcgaacag
acaacctgggcaacaggaccaggctccccaccaaactatgcacggaaaagtgcagggccc
aggcgaatgcaacacacaggtatctcacccaagtag
>HMPV/B/JPN/LC192208.1/2015
gcaaagataaagaaccgtataagaagcagcaggtgctatagatatgctacactgatcctt
attggactaacagcactaagcatggcacttaatattttcctggtcattgatcatgcaaca
ttaagaaacatgatcaaaacagaaaactgtgctaacatgccgtcagcggaaccaagcaaa
aagaccccaatgacctctacagcaggcccaaacaccaaacctaatccacagcaaacaaca
cagtggaccacagagaactcaacattttcggcagcaaccctagagggccatccatacaca
gagacaactcaaacaccagacacaacagctctccaacaaaccacagacaaacatacagca
ctaccaaaatcaacccatgaacagatcacccagacaaccacggagaaaaagacaaccaga
gcaacaacc------ccaaaaagggaa--agagggaaagaaa-------acacaaaccaa
accacaagcacagctgcaacccaaacaaccaacaccaccaaccaaatcagaaatgcaagt
gagacaatcacaacatccgacagacccagaactgacaccacaacccaaagcagcgaacag
acaacctgggcaacaggaccaggctccccaccaaaccatgcacggaaaagtgcagggccc
aggcgaatgtaa------------------------
>HMPV/B/USA/MN306019.1/2018
gcaaagataaagaaccgtataagaagcagcaggtgctatagatatgctacactgatcctt
attggactaacagcactaagcatggcacttaatattttcctggtcattgatcatgcaaca
ttaagaaacatgatcaaaacagaaaactgtgctaacatgccgtcagtggaaccaagcaaa
aagaccccaatgacctctacagcaggcccaaacaccaaacccaatccacagcaagcaaca
cagtggaccacagggaactcaacattttcggcagcaaccctagaaggccatccatacaca
gagacaactcaaacaccagacacaacagctctccaacaaaccacagacaaacatacagca
ctaccaaaatcaacccatgaacagatcacccagacaaccacagagaaaaagacaaccaga
gcaacaacc------ccaaaaagggaa--agagggaaagaaa-------acacaaaccaa
accacaagcacagctgcaacccaaacaaccaacaccaccaaccaaatcagaaatgcaagt
gagacaatcacaacatccaacagacccagaactgacaccacaactcaaagcagcgaacag
acaacctgggcaacaggaccgggctccccaccaaaccatgcacggagaagtgcagggccc
aggcgaatgcaacacacaggtatctcattcaagtag
>HMPV/B/USA/MT118718.1/2019
gcaaagataaagaaccgtataagaagcagcaggtgctatagatatgctacactgatcctt
attggactaacagcactaagcatggcacttaatattttcctggtcattgatcatgcaaca
ttaagaaacatgatcaaaacagaaaactgtgctaacatgccgtcagcggaaccaagcaaa
aagaccccaatgacccatacagcaggcccaaacaccaaacccaatccacagcaagcaaca
cagtggaccacagagaactcaacattttcggcagcaaccccagagggccatccatataca
gagacaactcaaacaccagacacaacagctcctcaacaaaccacagacaaacatacagca
ctacctaaatcaacccatgaacagatcacccagacaaccacagagaaaaagacaaccaga
gcaacaagc------ctaaaaagggaa--agaaggaaagaaa-------acacaaaccaa
accacaagcacagctgcaacccaaacaaccaacaccaccaaccaaaccagaaatgcaagt
gagacaatcacaacatccgacagacccagaactgacaccacaacccaaagcagcaaacag
acaacctgggcaacaggaccaggctccccaccaaaccatgcacgggaaagtgcagggccc
aggcgaatgcaacacacaggtatctcacccaagtag
>HMPV/B/USA/MT118711.1/2019
gcaaagataaagaaccgtataagaagcagcaggtgctatagatatgctacactgatcctt
attggactaacagcactaagcatggcacttaatattttcctggtcattgatcatgcaaca
ttaagaaacatgatcaaaacagaaaactgtgctaacatgccgtcagcggaaccaagcaaa
aagaccccaatgacccatacagcaggcccaaacaccaaacccaatccacagcaagcaaca
cagtggaccacagagaactcaacattttcggcagcaaccccagagggccatccatataca
gagacaactcaaacaccagacacaacagctcctcaacaaaccacagacaaacatacagca
ctacctaaatcaacccatgaacagatcacccagacaaccacagagaaaaagacaaccaga
gcaacaagc------ctaaaaagggaa--agaaggaaagaaa-------acacaaaccaa
accacaagcacagctgcaacccaaacaaccaacaccaccaaccaaaccagaaatgcaagt
gagacaatcacaacatccgacagacccagaactgacaccacaacccaaagcagcaaacag
acaacctgggcaacaggaccaggctccccaccaaaccatgcacgggaaagtgcagggccc
aggcgaatgcaacacacaggtatctcacccaagtag
>HMPV/B/USA/MT118707.1/2019
gcaaagataaagaaccgtataagaagcagcaggtgctatagatatgctacactgatcctt
attggactaacagcactaagcatggcacttaatattttcctggtcattgatcatgcaaca
ttaagaaacatgatcaaaacagaaaactgtgctaacatgccgtcagcggaaccaagcaaa
aagaccccaatgacctctacagcaggcctaaataccaaacccaatccacagcaagcaaca
cagtggaccacagagaactcaacattttcggcagcaaccccagagggccatccatataca
gagacaactcaaacaccagacacaacagctcctcaacaaaccacagacaaacatacagca
ctacctaaatcaacccatgaacagatcacccagacaaccacagagaaaaagacaaccaga
gcaacaagc------ctaaaaagagaa--agaaggaaagaaa-------acacaaaccaa
accacaagcacagctgcaacccaaacaaccaacaccaccaaccaaaccagaaatgcaagt
gagacaatcacaacatccgacagacccagaactgacaccacaacccaaagcagcgaacag
acaacctgggcaacaggaccaggctccccaccaaaccatgcacgggaaagtgcagggccc
aggcgaatgcaacacacaggtatctcacccaagtag
>HMPV/B/AUS/MW221995.1/2020
gcaaagataaagaaccgtataagaagcagcaggtgctatagatatgctacactgatcctt
attggactaacagcactaagcatggcacttaatattttcctggtcattgatcatgcaaca
ttaagaaacatgatcaaaacagaaaactgtgccaacatgccgtcagcggaaccaagcaaa
aagaccccaatgacctctacagcaggcccaaacaccaaacccaatccacagcaagcaaca
cagtggaccacagagaactcaacattttcggcagcaaccccagagggccatccatacaca
gagacaactcaaacaccagacacaacagctcctcaacaaaccacagacaaacatacagca
ccacccaaatcaacccatgaacagatcacccagacaaccatagagaaaaagacaaccaga
gcaacaagc------ccaaaaagggaa--agaaggaaagaaa-------acacaaaccaa
accacaagcacagctgcaacccaaacaaccaacaccaccaaccaaaccagaaatgcaagt
gagacaatcacaacatccgacagacccagaaccgacaccacagcccaaagcagcgaacag
acaacctgggcaacaggaccaggctccccaccaaaccatgcacgggaaagcgcagggccc
aggcgaatgcaacacacaggcatctcacccaagtag
>HMPV/B/ESP/MN617400.1/2015
------------------------------------------------------------
---ggactaacagcactaagcatggcacttaatattttcctggtcattgatcatgcaaca
ttaagaaacatgatcaaaacagaaaactgtgctaacatgccgtcagcggaaccaagcaaa
aagaccccaatgacctctacagcaggcccaaacaccaaacctaatccacagcaagcaaca
cagtggaccacagagaactcaacattttcggcagcaaccctagagggccatccatacacg
gagacaactcaaacaccagacacaacagctctccaacaaaccacagacaaacacacagca
ccaccaaaatcaacccatgaacagatcacccagacaaccacagagaaaaagacaaccaga
gcaacaacc------ccaaaaagggaa--agagggaaagaaa-------acacaaaccaa
accacaagcacagctgcaacccaaacaaccaacaccaccaaccaaatcagaaatgcaagt
gagacaatcacaacatccgacagacccagaaccaacaccacaacccaaagcagcgaacag
acaacctgggcaacaggaccaggctccccaccaaaccatgcacggaaaagtgcagggccc
aggcgaatgcaacacacaggtatctcatccaagtag
>HMPV/B/ESP/MN617417.1/2015
------------------------------------------------------------
---ggactaacagcactaagcatggcacttaatattttcctggtcattgatcatgcaaca
ttaagaaacatgatcaaaacagaaaactgtgctaacatgccgtcagcggaaccaagcaaa
aagaccccaatgacctctacagcaggcccaaacaccaaacctaatccacagcaagcaaca
cagtggaccacagagaactcaacacttttggcagcaaccctagagggccatccatacaca
gagacaactcaaacaccagacacaacagctctccaacaaaccacagacaaacatacagca
ctaccaaaatcaacccatgaacagatcacccagacaaccacagagaaaaagacaaccaga
gcaacaacc------ccaaaaagggaa--agagggaaagaaa-------acacaaaccaa
accacaagcacagctgcaacccaaacaaccaacaccaccaaccaaatcagaaatgcaagt
gagacaatcacaacatccgacagacccagaaccgacaccacaacccaaagcagcgaacag
acaacctgggcaacaggaccaggctccccaccaaaccacgcacggaaaagtgcagggccc
aggcgaatgcaacacacaggtatctcatccaagtag
>HMPV/B/ESP/MN617421.1/2015
------------------------------------------------------------
---ggactaacagcactaagcatggcacttaatattttcctggtcattgatcatgcaaca
ttaagaaacatgatcaaaacagaaaactgtgctaacatgccgtcagcggaaccaagcaaa
aagaccccaatgacctctacagcaggcccaaacaccaaacctaatccacagcaagcaaca
cagtggaccacagagaactcaacattttcggcagcaaccctagagggccatccatacaca
gagacaactcaaacaccagacacaacagctctccaacaaaccacagacaaacatacagca
ctaccaaaatcaacccatgaacagatcacccagacaaccacagagaaaaagacaaccaga
gcaacaacc------ccaaaaagggaa--agagggaaagaaa-------acacaaaccaa
accacaagcacagctgcaacccaaacaaccaacaccaccaaccaaatcagaaatgcaagt
gagacaatcacaacatccgacagacccagaactgacaccacaacccaaagcagcgaacag
acaacctgggcaacaggaccaggctccccaccaaactatgcacggaaaagtgcagggccc
aggcgaatgcaacacacaggtatctcatccaagtag
>HMPV/B/ESP/MN617425.1/2015
------------------------------------------------------------
---ggactaacagcactaagcatggcacttaatattttcctggtcattgatcatgcaaca
ttaagaaacatgatcaaaacagaaaactgtgctaacatgccgtcagcggaaccaagcaaa
aagaccccaatgacctctacagcaggcccaaacaccaaacctaatccacagcaagcaaca
cagtggaccacagagaactcaacattttcggcagcaaccctagagggccatccatacaca
gagacaactcaaacaccagacacaacagctctccaacaaaccacagacaaacatacagca
ctaccaaaatcaacccatgaacagatcacccagacaaccacagagaaaaagacaaccaga
gcaacaacc------ccaaaaagggaa--agagggaaagaaa-------acacaaaccaa
accacaagcacagctgcaacccaaacaaccaacaccaccaaccaaatcagaaatgcaagt
gagacaatcacaacatccgacagacccagaactgacaccacaacccaaagcagcgaacag
acaacctgggcaacaggaccaggctccccaccaaactatgcacggaaaagtgcagggccc
aggcgaatgcaacacacaggtatctcatccaagtag
>HMPV/B/ESP/MN617424.1/2015
------------------------------------------------------------
---ggactaacagcactaagcatggcacttaatattttcctggtcattgatcatgcaaca
ttaagaaacatgatcaaaacagaaaactgtgctaacatgccgtcagcggaaccaagcaaa
aagaccccaatgacctctacagcaggcccaaacaccaaacctaatccacagcaagcaaca
cagtggaccacagagaactcaacattttcggcagcaaccctagagggccatccatacaca
gagacaactcaaacaccagacacaacagctctccaacaaaccacagacaaacatacagca
ctaccaaaatcaacccatgaacagataacccagaaaaccacagagaaaaagacaaccaga
gcaacaacc------ccaaaaagggaa--agagggaaagaaa-------acacaaaccaa
accacaagcacagctgcaacccaaacaaccaacaccaccaaccaaatcagaaatgcaagt
gagacaatcacaacatccgacagacccagaactgacaccacaacccaaagcagcgaacag
acaacctgggcaacaggaccaggctccccaccaaactatgcacggaaaagtgcagggccc
aggcgaatgcaacacacaggtatctcatccaagtag
>HMPV/B/ESP/MN617456.1/2016
------------------------------------------------------------
---ggactaacagcactaagcatggcacttaatattttcctggtcattgatcatgcaaca
ttaagaaacatgatcaaaacagaaaactgtgctaacatgccgtcagcagaaccaagcaaa
aagaccccaatgacctctacagcaggcccaaacaccaaacctaatccacagcaagcaaca
cagtggaccacagagaactcaacattttcggcagcaaccctagagggccatccatacaca
gagacaactcaaacaccagacacaacagctctccaacaaaccacagacaaacatacagca
ctatcaagatcaacccatgaacagatcacccagacaaccacagaaaaaaagacaaccaga
gcaacaacc------ccaaaaagggaa--agagggaaagaaa-------acacaaaccaa
accacaagcacagctgcaacccaaacaaccaacaccaccaaccaaatcagaaatgtaagt
gagacaatcacaacatccgacagacccagaaccgacaccacaacccaaagcagcgaacag
acaacctgggcaacaggaccaggctccccaccaaactatgcacggaaaagtgcagggccc
aggcgaatgcaacacacaggtatctcatccaagtag
>HMPV/B/ESP/MN617505.1/2017
------------------------------------------------------------
---ggactaacagcactaagcatggcacttaatattttcctggtcattgatcatgcaaca
ttaagaaacatgatcaaaacagaaaactgtgctaacatgccgtcagcggaaccaagcaaa
aagaccccaatgacctctacagcagacccaaacaccaaacctaatccacagcaagcaaca
cagtggaccacagagaactcaacattttcggcagcaaccctagagggccatccatacaca
gagacaactcaaacatcagacacaacagctctccaacaaaccacagacaaacatacagca
ctaccaaaatcaacccatgaacagatcacccaggcaaccacagagaaaaagacaaccaga
gcaacaacc------ccaaaaagggaa--agagggaaagaaa-------acacaaaccaa
accacaagcacagctgcaactcaaacaaccaacaccaccaaccaaatcagaaatgcaagt
gagacaatcacaacatccgacagacccagaactgacaccacaacccaaagcagcgaacag
acaacctgggcaacaggaccaggctccccaccaaaccatgcacggaaaagtgcagggccc
aggcaaatgcaacacacaggtatctcatccaagtag
>HMPV/B/ESP/MN617513.1/2017
------------------------------------------------------------
---ggactaacagcactaagcatggcacttaatattttcctggtcattgatcatgcaaca
ttaagaaacatgatcaaaacagaaaactgtgctaacatgccgtcagcggaaccaagcaaa
aagaccccaatgacctctacagcagacccaaacaccaaacctaatccacagcaagcaaca
cagtggaccacagagaactcaacattttcggcagcaaccctagagggccatccatacaca
gagacaactcaaacatcagacacaacagctctccaacaaaccacagacaaacatacagca
ctaccaaaatcaacccatgaacagatcacccaggcaaccacggagaaaaagacaaccaga
gcaacaacc------ccaaaaagggaa--agagggaaagaaa-------acacaaaccaa
accacaagcacagctgcaactcaaacaaccaacaccaccaaccaaatcagaaatgcaagt
gagacaatcacaacatccgacagacccagaactgacaccacaacccaaagcagcgaacag
acaacctgggcaacaggaccaggctccccaccaaaccatgcacggaaaagtgcagggccc
aggcaaatgcaacacacaggtatctcatccaagtag
>HMPV/B/ESP/MN617519.1/2017
------------------------------------------------------------
---ggactaacagcactaagcatggcacttaatattttcctggtcattgatcatgcaaca
ttaagaaacatgatcaaaacagaaaactgtgctaacatgccgtcagcggaaccaagcaaa
aagaccccaatgacctctacagcagacccaaacaccaaacctaatccacagcaagcaaca
cagtggaccacagagaactcaacattttcggcagcaaccctagagggccatccatacaca
gagacaactcaaacatcagacacaacagctctccaacaaaccacagacaaacatacagca
ctaccaaaatcaacccatgaacagatcacccaggcaaccacagagaaaaagacaaccaga
gcaacaacc------ccaaaaagggaa--agagggaaagaaa-------acacaaaccaa
actacaagcacagctgcaactcaaacaaccaacaccaccaaccaaatcagaaatgcaagt
gagacaatcacaacatccgacagacccagaactgacaccacaacccaaagcagcgaacag
acaacctgggcaacaggaccaggctccccaccaaaccatgcacggaaaagtgcagggccc
aggcaaatgcaacacacaggtatctcatccaagtag
>HMPV/B/ESP/MN617532.1/2017
------------------------------------------------------------
---ggactaacagcactaagcatggcacttaatattttcctggtcattgatcatgcaaca
ttaagaaacatgatcaaaacagaaaactgtgctaacatgccgtcagcggaaccaagcaaa
aagaccccaatgacctctacagcagacccaaacaccaaacccaatccacagcaagcaaca
cagtggaccacagagaactcaacattctcggcagcaaccctagagggccatccatacaca
gagacaactcaaacatcagacacaacagctctccaacaaaccacagacaaacatacagca
ctaccaaaatcaacccatgaacagatcacccaggcaaccacagagaaaaagacaaccaga
gcaacaacc------ccaaaaagggaa--agagggaaagaaa-------acacaaaccaa
accacaagcacagctgcaactcaaacaaccaacaccaccaaccaaatcagaaatgcaagt
gagacaatcacaacatccgacagacccagaactgacaccacaacccaaagcagcgaacag
acaacctgggcaacaggaccaggctccccaccaaaccatgcacggaaaagtgcagggccc
aggcaaatgcaacacacaggtatctcatccaagtag
>HMPV/B/ESP/MN617574.1/2017
------------------------------------------------------------
---ggactatcagcactaagcatggcacttaatattttcctggtcattgatcatgcaaca
ttaagaaacatgatcaaaacagaaaactgtgctaacatgccgtcagcggaaccaagcaaa
aagaccccaatgacctctacagcagacccaaacaccaaacctaatccacagcaagcaaca
cagtggaccacagagaactcaacattttcggcagcaaccctagagggccatccatacaca
gagacaactcaaacatcagacacaacagctctccaacaaaccacagacaaacatacagca
ctaccaaaatcaacccatgaacagatcacccaggcaaccacagagaaaaagacaaccaga
gcaacaacc------ccaaaaagggaa--agagggaaagaaa-------acacaaaccaa
accacaagcacagctgcaactcaaacaaccaacaccaccaaccaaatcagaaatgcaagt
gagacaatcacaacatccgacagacccagaactgacaccacaacccaaagcagcgaacag
acaacctgggcaacaggaccaggctccccaccaaaccatgcacggaaaagtgcagggccc
aggcaaatgcaacacacaggtatctcatccaagtag
>HMPV/B/ESP/MN617509.1/2017
------------------------------------------------------------
---ggactaatagcactaagcatggcacttaatatttacctggtcattgatcatgcaaca
ttaagaaacatgatcaaaacagaaaactgtgctaacatgccgtcagcggaaccaagcaaa
aagaccccaatgacctctacagcagacccaaacaccaaacctaatccacagcaagcaaca
cagtggaccacagagaactcaacattttcggcagcaaccctagagggccatccatacaca
gagacaactcaaacatcagacacaacagctctccaacaaaccacagacaaacatacagca
ctaccaaaatcaacccatgaacagatcacccaggcaaccacagagaaaaagacaaccaga
gcaacaacc------ccaaaaagggaa--agagggaaagaaa-------acacaaaccaa
actacaagcacagctgcaactcaaacaaccaacaccaccaaccaaatcagaaatgcaagt
gagacaatcacaacatccgacagacccagaactgacaccacaacccaaagcagcgaacag
acaacctgggcaacaggaccaggctccccaccaaaccatgcacggaaaagtgcagggccc
aggcaaatgcaacacacaggtatctcatccaagtag
>HMPV/B/ESP/MN617437.1/2016
------------------------------------------------------------
---ggactaacagcactgagcatggcactcaatattttcctggtcattgatcatgcaaca
ttaagaaacatgatcaaaacagaaaactgtgctaacatgccgtcagcggaaccaagcaaa
aagaccccaatgacctctacagcaggcccaaacaccaaacccaatccacagcaagcaaca
cagtggaccacagagaactcaacattttcggcagcaaccccagagggccatccatacaca
gagacaactcaaacaccagacacaacagctcctcaacaaaccacagacaaacatacagca
ctaccaaaatcaacccatgaacagatcacccagacaaccacagagaaaaagacaaccaga
gcaacaacc------ccaaaaagggaa--agagggaaagaaa-------acacaaaccaa
accacaagcacagctgcaacccaaacaaccaacaccaccaaccaaatcagaaatgcaagt
gagacaatcacaacatccgacagacccagaactgacaccacaacccaaagcagcgaacag
acaacctgggcaacaggaccaggctccccaccaaactatgcacggaaaagtgcagggccc
aggcgaatgcaactcacaggtatcctacccaagtag
>HMPV/B/ESP/MN617438.1/2016
------------------------------------------------------------
---ggactaacagcactaagcatggcacttaatattttcctggtcattgatcatgcaaca
ttaagaaacatgatcaaaacagaaaactgtgctaacatgccgtcagcggaaccaagcaaa
aagaccccaatgacctctacagcaggcccaaacaccaaacccaatccacagcaagcaaca
cagtggaccacagagaactcaacattttcggcagcaaccccagagggccatccatacaca
gagacaactcaaacaccagacacaacagctcctcaacaaaccacagacaaacatacagca
ctaccaaaatcaacccatgaacagatcacccagacaaccacagagaaaaagacaaccaga
gcaacaacc------ccaaaaagggaa--agagggaaagaaa-------acacaaaccaa
accacaagcacagctgcaacccaaacaaccaacaccaccaaccaaatcagaaatgcaagt
gagacaatcacaacatccgacagacccagaactgacaccacaacccaaagcagcgaacag
acaacctgggcaacaggaccaggctccccaccaaactatgcacggaaaagtgcagggccc
aggcgaatgcaacacacaggtatcttacccaagtag
>HMPV/B/ESP/MN617497.1/2017
------------------------------------------------------------
---ggactaacagcactaagcatggcacttaatattttcctggtcattgatcatgcaaca
ttaagaaacatgatcaaaacagaaaactgtgctaacatgctgtcagcggaaccaagcaaa
aagaccccaatgacctccacagcaggcccaaacaccaaacccaatccacagcaagcaaca
cagtggaccacagagaactcaacattttcggcagcaaccccagagggccatccatacaca
gagacaactcaaacaccagacacaacagctcctcaacaaaccacagacaaacatacagca
ctaccaaaatcaacccatgaacagatcacccagacaaccacagagaaaaagacaaccaga
gcaacaacc------ccaaaaagggaa--agagggaaagaaa-------acacaaaccaa
accacaagcacagctgcaacccaaacaaccaacaccaccaaccaaatcagaaatgcaagt
gagacaatcacaacatccgacagacccagaactgacaccacaacccaaagcagcgaacag
acaacctgggcaacaggaccaggctccccaccaaactatgcacggaaaagtgcagggccc
aggcgaatgcaacacacaggtatcctacccaagtag
>HMPV/B/ESP/MN617501.1/2017
------------------------------------------------------------
---ggactaacagcactaagcatggcacttaatattttcctggtcattgatcatgcaaca
ttaagaaacatgatcaaaacagaaaactgtgctaacatgccgtcagcggaaccaagcaaa
aagaccccaatgacctccacagcaggcccaaacaccaaacccaatccacagcaagcaaca
cagtggaccacagagaactcaacattttcggcagcaaccccagagggccatccatacaca
gagacaactcaaacaccagacacaacagctcctcaacaaaccacagacaaacatacagca
ctaccaaaatcaacccatgaacagatcacccagacaaccacagagaaaaagacaaccaga
gcaacaacc------ccaaaaagggaa--agagggaaagaaa-------acacaaaccaa
accacaagcacagctgcaacccaaacaaccaacaccaccaaccaaatcagaaatgcaagt
gagacaatcacaacatccgacagacccagaactgacaccacaacccaaagcagcgaacag
acaacctgggcaacaggaccaggctccccaccaaactatgcacggaaaagtgcagggccc
aggcgaatgcaacacacaggtatcctacccaagtag
>HMPV/B/ESP/MN617524.1/2017
------------------------------------------------------------
---ggactaacagcactaagcatggcacttaatattttcctggtcattgatcatgcaaca
ttaagaaacatgatcaaaacagaaaactgtgctaacatgctgtcagcggaaccaagcaaa
aagaccccaatgacctccacagcaggcccaaacaccaaacccaatccacagcaagcaaca
cagtggaccacagagaactcaacattttcggcagcaaccccagagggccatccatacaca
gagacaactcaaacaccagacacaacagctcctcaacaaaccacagacaaacatacagca
ctaccaaaatcaacccatgaacagatcacccagacaaccacagagaaaaagacaaccaga
gcaacaacc------ccaaaaagagaa--agagggaaagaaa-------acacaaaccaa
accacaagcacagctgcaacccaaacaaccaacaccaccaaccaaatcagaaatgcaagt
gagacaatcacaacatccgacagacccagaactgacaccacaacccaaagcagcgaacag
acaacctgggcaacaggaccaggctccccaccaaactatgcacggaaaagtgcagggccc
aggcgaatgcaacacacaggtatcctacccaagtag
>HMPV/B/ESP/MN617534.1/2017
------------------------------------------------------------
---ggactaacagcactaagcatggcacttaatattttcctggtcattgatcatgcaaca
ttaagaaacatgatcaaaacagaaaactgtgctaacatgccgtcagcggaaccaagcaaa
aagaccccaatgacctccacagcaggcccaaacaccaaacccaatccacagcaagcaaca
cagtggaccacagagaactcaacattttcggcagcaaccccagagggccatccatacaca
gagacaactcaaacaccagacacaacagctcctcaacaaaccacagacaaacatacagca
ctaccaaaatcaacccatgaacagatcacccagacaaccacagagaaaaagacaaccaga
gcaacaacc------ccaaaaagggaa--agagggaaagaaa-------acacaaaccaa
accacaagcacagctgcaacccaaacaaccaacaccactaaccaaatcagaaatgcaagt
gagacaatcacaacatccgacagacccagaactgacaccacaacccaaagcagcgaacag
acaacctgggcaacaggaccaggctccccaccaaactatgcacggaaaagtgcagggccc
aggcgaatgcaacacacaggtatcctacccaagtag
>HMPV/B/ESP/MN617562.1/2017
------------------------------------------------------------
---ggactaacagcactaagcatggcacttaatattttcctggtcattgatcatgcaaca
ttaagaaacatgatcaaaacagaaaactgtgctaacatgccgtcagcggaaccaagcaaa
aagaccccaatgacctccacagcaggcccaaacaccaaacccaatccacagcaagcaaca
cagtggaccacagagaactcaacattttcggcagcaaccccagagggccatccatacaca
gagacaactcaaacaccagacacaacagctcctcaacaaaccacagacaaacatacagca
ctaccaaaatcaacccatgaacagatcacccagacaaccacagagaaaaagacaaccaga
gcaacaacc------ccaaaaagggaa--agagggaaagaaa-------acacaaaccaa
accacaagcacagctgcaacccaaacaaccaacaccaccaaccaaatcagaaatgcaagt
gagacaatcacaacatccgacagacccagaactgacaccacaacccaaagcagcgaacag
acaacctgggcaacaggactaggctccccaccaaactatgcacggaaaagtgcagggccc
aggcgaatgcaacacacaggtatcctacccaagtag
>HMPV/B/ESP/MN617527.1/2017
------------------------------------------------------------
---ggactatcagcactaagcatggcacttaatattttcctggtcattgatcatgcaaca
ttaagaaacatgatcaaaacagaaaactgtgctaacatgccgtcagcggaaccaagcaaa
aagaccccaatgacctccacagcaggcccaaacaccaaacccaatccacagcaagcaaca
cagtggaccacagagaactcaacattttcggcagcaaccccagagggccatccatacaca
gagacaactcaaacaccagacacaacagctcctcaacaaaccacagacaaacatacagca
ctaccaaaatcaacccatgaacagatcacccagacaaccacagagaaaaagacaaccaga
gcaacaacc------ccaaaaagggaa--agagggaaagaaa-------acacaaaccaa
accacaagcacagctgcaacccaaacaaccaacaccaccaaccaaatcagaaatgcaagt
gagacaatcacaacatccgacagacccagaactgacaccacaacccaaagcagcgaacag
acaacctgggcaacaggaccaggctccccaccaaactatgcacggaaaagtgcagggccc
aggcgaatgcaacacacaggtatcctacccaagtag
>HMPV/B/ESP/MN617554.1/2017
------------------------------------------------------------
---ggactaacagcactaagcatggcacttaatattttcctggtcattgatcatgcaaca
ttaagaaacatgatcaaaacagaaaactgtgctaacatgccgtcagcggaaccaagcaaa
aagaccccaatgacctctacagcaggcccaaacaccaaacccaatccacagcaagcaaca
cagtggaccacagagaactcaacattttctgcagcaaccccagagggccatccatacaca
gagacaactcaaacaccagacacaacagctcctcaacaaaccacagacaaacatacagca
ctaccaaaatcaacccatgaacagatcacccagacaaccacagagaaaaagacaaccaga
gcaacaacc------ccaaaaagggaa--agagggaaagaaa-------acacaaaccaa
accacaagcacagctgcaacccaaacaaccaacaccaccaaccaaatcagaaatgcaagt
gagacaatcacaacatccgacagacccagaactgacaccacaacccaaagcagcgaacag
acaacctgggcaacaggaccaggctccccaccaaactatgcacggaaaagtgcagggccc
aggcgaatgcaacacacaggtatcttacctaagtag
>HMPV/B/ESP/MN617540.1/2017
------------------------------------------------------------
---ggactaacagcactaagcatggcacttaatattttcctggtcattgatcatgcaaca
ttaagaaacatgatcaaaacagaaaactgtgctaacatgccgtcagcggaaccaagcaaa
aagaccccaatgacctccacagcaggcccaaacaccaaacccaatccacagcaagcaaca
cagtggaccacagagaactcaacattttcggcagcaaccccagagggccatccgtacaca
gagacaactcaaacaccagacacaacagctcctcaacaaaccacagacaaacatacagca
ctaccaaaatcaacccatgaacagatcacccagacaaccacagagaaaaagacaaccaga
gcaacaacc------ccaaaaagggaa--agagagaaagaaa-------acacaaaccaa
accacaagcacagctgcaacccaaacaaccaacaccaccaaccaaatcagaaatgcaagt
gagacaatcacaacatccgacagacccagaactgacaccacaacccaaagcagcgaacag
acaacctgggcaacaggaccaggctccccaccaaactatgcacggaaaagtgcagggccc
aggcaaatgcaacacacaggtatcctacccaagtag
>HMPV/B/ESP/MN617537.1/2017
------------------------------------------------------------
---ggactaacagcactaagcatggcacttaatattttcctggtcattgatcatgcaaca
ttaagaaacatgatcaaaacagaaaactgtgctaacatgccgtcagcagaaccaagcaaa
aagaccccaatgacctccacagcaggcccaaacaccaaacccaatccacagcaagcaaca
cagtggaccacagagaactcaacattttcggcagcaaccccagagggccacccatacaca
gagacaactcaaacaccagacacaacagctcttcaacaaaccacagacaaacatacagca
ctaccaaaatcaacccatgaacagatcacccagacaaccacagggaaaaagacaaccaga
gcaacaacc------ccaaaaagggaa--agagggaaagaaa-------acacaaaccaa
accacaagcacagctgcaacccaaacaaccaacaccaccaaccaaatcagaaatgcaagt
gagacaatcacaacatccgacagacccagaaccgacaccacaacccaaagcagcgaacag
acaacctgggcaacaggaccaggctccccaccaaactatgcacggaaaagtgcagggccc
aggcgaatgcaacacacaggtatcttacccaagtag
>HMPV/B/ESP/KX829160.1/2016
------------------------------------------------------------
---ggactaacagcactaagcatggcactcaatattttcctggtcattgatcatgcaaca
ttaagaaacatgatcaaaacagaaaactgtgctaacatgccgtcagcggaaccaagcaaa
aagaccccaatgacctctacagcaggcccaaacaccaaacccaatccacagcaagcaaca
cagtggaccacagagaactcaacattttcggcagcaaccccagagggccatccatacaca
gagacaactcaaacaccagacacaacagctcctcaacaaaccacagacaaacatacagca
ctaccaaaatcaacccatgaacagatcacccagacaaccacagagaaaaagacaaccaga
gcaacaacc------ccaaaaagggaa--agagggaaagaaa-------acacaaaccaa
accacaagcacagctgcaacccaaacaaccaacaccaccaaccaaatcagaaatgcaagt
gagacaatcacaacatccgacagacccagaactgacaccacaacccaaagcagcgaacag
acaacctgggcaacaggaccaggctccccaccaaactatgcacggaaaagtgcagggccc
aggcgaatgcaacacacaggtatcttacccaag---
>HMPV/B/ESP/MN617570.1/2017
------------------------------------------------------------
---ggactaacagcacaaagcatggcacttaatattttcctggtcattgatcatgcaaca
ttaagaaacatgatcaaaacagaaaactgtgctaacatgccgtcagcggaaccaagcaaa
aagaccccaatgacctccacagcaggcccaaacaccaaacccaatccacagcaagcaaca
cagtggaccacagagaactcaacactctcggcagcaaccccagagggccatccatacaca
gagacaactcaaacaccagacacaacagccccccaacaaaccacagacaaacatacagca
ctaccaaaatcaacccatgaacagatcacccagacaaccacagagaaaaagacaaccaga
gcaacaacc------ccaaaaagggaa--agagggaaagaaa-------acacaaaccaa
accacaagcacagctgcaacccaaacaaccaacaccaccaaccaaatcagaaatgcaagt
gagacaatcacaacatccgacagacccagaactgacaccacaacccaaagcagcgaacag
acaacctgggcaacaggaccaggctccccaccaaactatgcacggaaaagtgcagggccc
aggcgaatgcaacacacaggcatcctacccaagtag
>HMPV/B/ESP/KX829122.1/2015
------------------------------------------------------------
---ggactaacagcactaagcatggcacttaatattttcctggtcattgatcatgcaaca
ttaagaaacatgatcaaaacagaaaactgtgctaacatgccgtcagcggaaccaagcaaa
aagaccccaatgacctctacagcaagcccaaacaccaaacctaatccacagcaagcaaca
cagtggaccacagagaactcaacattttcggcagcaaccctagagggccatccatacacg
gagacaactcaaacaccagacacaacagctctccaacaaaccacagacaaacatacagca
ctaccaaaatcaacccatgaacagatcacccagacaaccacagagaaaaagacaaccaga
gcaacaacc------ccaaaaagggaa--agagggaaagaaa-------acacaaaccaa
accacaagcacagctgcaacccaaacaaccaacaccaccaaccaaatcagaaatgcaagt
gagacaatcacaacatccgacagacccagaactaacaccacaacccaaagcagcgaacag
acaacctgggcaacaggaccaggctccccaccaaactatgcacggaaaagtgcagggccc
aggcgaatgcaacacacaggtatctcatccaag---
>HMPV/B/ESP/KX829130.1/2015
------------------------------------------------------------
---ggactaacagcactaagcatggcacttaatattttcctggtcattgatcatgcaaca
ttaagaaacatgatcaaaacagaaaactgtgctaacatgccgtcagcggaaccaagcaaa
aagaccccaatgacctctacagcaagcccaaacaccaaacctaatccacagcaagcaaca
cagtggaccacagagaactcaacattttcggcagcaaccctagagggccatccatacacg
gagacaactcaaacaccagacacaacagctctccaacaaaccacagacaaacatacagca
ctaccaaaatcaacccatgaacagatcacccagacaaccacagagaaaaagacaaccaga
gcaacaacc------ccaaaaagggaa--agagggaaagaaa-------acacaaaccaa
accacaagcacagctgcaacccaaacaaccaacaccaccaaccaaatcagaaatgcaagt
gagacaatcacaacatccgacagacccagaactaacaccacaacccaaagcagcgaacag
acaacctgggcaacaggaccaggctccccaccaaactatgcacggaaaagtgcagggccc
aggcgaatgcaacacacaggtatctcatccaag---
>HMPV/B/ESP/KX829139.1/2015
------------------------------------------------------------
---ggactaacagcactaagcatggcacttaatattttcctggtcattgatcatgcaaca
ttaagaaacatgatcaaaacagaaaactgtgctaacatgccgtcagcggaaccaagcaaa
aagaccccaatgacctctacagcaagcccaaacaccaaacctaatccacagcaagcaaca
cagtggaccacagagaactcaacattttcggcagcaaccctagagggccatccatacacg
gagacaactcaaacaccagacacaacagctctccaacaaaccacagacaaacatacagca
ctaccaaaatcaacccatgaacagatcacccagacaaccacagagaaaaagacaaccaga
gcaacaacc------ccaaaaagggaa--agagggaaagaaa-------acacaaaccaa
accacaagcacagctgcaacccaaacaaccaacaccaccaaccaaatcagaaatgcaagt
gagacaatcacaacatccgacagacccagaactaacaccacaacccaaagcagcgaacag
acaacctgggcaacaggaccaggctccccaccaaactatgcacggaaaagtgcagggccc
aggcgaatgcaacacacaggtatctcatccaag---
>HMPV/B/ESP/KX829134.1/2015
------------------------------------------------------------
---ggactaacagcactaagcatggcacttaatattttcctggtcattgatcatgcaaca
ttaagaaacatgatcaaaacagaaaactgtgctaacatgccgtcagcggaaccaagcaaa
aagaccccaatgacctctacagcaggcccaaacaccaaacctaatccacagcaagcaaca
cagtggaccacagagaactcaacactttcggcagcaaccctagagggccatccatacaca
gagacaactcaaacaccagacacaacagctctccaacaaaccacagacaaacatacagca
ctaccaaaatcaacccatgaacagatcacccagacaaccacagagaaaaagacaaccaga
gcaacaacc------ccaaaaagggaa--agagggaaagaaa-------acacaaaccaa
accacaagcacagctgcaacccaaacaaccaacaccaccaaccaaatcagaaatgcaagt
gagacaaccacaacatccgacagacccagaactgacaccacaacccaaagcagcgaacag
acaacctgggcaacaggaccaggctccccaccaaactatgcacggaaaagtgcagggccc
aggcgaatgcaacacacaggtatctcatccaag---
>HMPV/B/ESP/KX829140.1/2015
------------------------------------------------------------
---ggactaacagcactaagcatggcacttaatattttcctggtcattgatcatgcaaca
ttaagaaacatgatcaaaacagaaaactgtgctaacatgccgtcagcggaaccaagcaaa
aagaccccaatgacctctacagcaggcccaaacaccaaacctaatccacagcaagcaaca
cagtggaccacagagaactcaacactttcggcagcaaccctagagggccatccatacaca
gagacaactcaaacaccagacacaacagctctccaacaaaccacagacaaacatacagca
ctaccaaaatcaacccatgaacagatcacccagacaaccacagagaaaaagacaaccaga
gcaacaacc------ccaaaaagggaa--agagggaaagaaa-------acacaaaccaa
accacaagcacagctgcaacccaaacaaccaacaccaccaaccaaatcagaaatgcaagt
gagacaaccacaacatccgacagacccagaactgacaccacaacccaaagcagcgaacag
acaacctgggcaacaggaccaggctccccaccaaactatgcacggaaaagtgcagggccc
aggcgaatgcaacacacaggtatctcatccaag---
>HMPV/B/ESP/MN617544.1/2017
------------------------------------------------------------
---ggactaacagcactaagcatggcacttaatattttcctggtcattgatcatgcaaca
ttaagaaacatgatcaaaacagaaaactgtgctaacatgccgtcagcggaaccaagcaaa
aagaccccaatgacctccacagcaggcccaaacaccaaacccaatccacagcaagcaaca
cagtggaccacagagaactcaacattttcggcagcaaccctagagggccattcatacaca
gagacaactcaaacaccagacacaacagctcctcaacaaaccacagacaaacatacagca
ctaccaaaatcaacccatgaacagatcacccagacaaccacagagaaaaagacaaccaga
gcaacaacc------ccaaaaagggga--agagggaaagaaa-------acacaaaccaa
accacaagcacagctgcaacccaaacaaccaacaccaccaaccaaatcagaaatgcaagt
gagacaatcacaacatccgacagacccagaaccgacaccacaactcaaagcagcgaacag
acaacctgggcaacaggaccaggctccccaccaaaccatgcacggaaaagtgcagggccc
aggcgaatgcaacacacaggtatctcatccaagtag
>HMPV/B/ESP/MN617533.1/2017
------------------------------------------------------------
---ggactaacagcactaagcatggcacttaatacgttccgggtcattgatcatgcaaca
ttaagaaacatgatcaaaacagaaaactgtgctaacatgccgtcagcggaaccaagcaaa
aagaccccaatgacctccacagcaggcccaaacaccaaacccaatccacagcaagcaaca
cagtggaccacagagaactcaacattttcggcagcaaccccagagggccatccatacaca
gagacaacccaaacaccagacacaacagctcctcaacaaaccacagacaaacatacagca
ctaccaaaatcaacccatgaacagatcacccagacaaccacagagaaaaagacaaccaga
gcaacaacc------ccaaaaagggaa--agagggaaagaaa-------acacaaaccaa
accacaagcacagctgcaacccaaacaaccaacaccaccaaccaaatcagaaatgcaagt
gagacaatcacaacatccgacagacccagaactgacaccacaacccaaagcagcgaacag
acaacctgggcaacaggaccaggctccccaccaaactatgcacggaaaagtgcagggccc
aggcaaatgcaacacacaggcatcctacccaagtag
>HMPV/B/CHN/MK450190.1/2017
gcaaagataaagaaccgtataagaagcagcaggtgctatagatatgctacactgatcctt
attggactaacagcactaagcatggcacttaatattttcctggtcattgatcatgcaaca
ttaagaaacatgatcaaaacagaaaactgtgctaacatgccgtcagcggaaccaagcaaa
aagaccccaatgacctctacagcaggcccaaacaccaaacctaatccacagcaagcaaca
cagtggaccacagagaactcaacattttcggcagcaaccctagagggccatccatacaca
gagacaactcaaacaccagacacaacagctcttcaacaaaccacagacaaacatacagca
ctaccaaaatcaacccatgaacagatcacccagacaaccacagagaaaaagacaatcaga
gcaacaacc------ccaaaaagggga--agagggaaagaaa-------acacaaaccaa
accacaagcacagctgcaacccaaacaaccaacaccaccaaccaaaccagaaatgcaagc
gagacaatcacaacatccgacagacccagaactgacaccacaacccaaagcagcgaacag
acaacctgggcaacaggaccaggctccccaccaaactatgcacggaaaagtgcagggccc
aggcgaatgcaacacacaggtatctcacccaagtag
>HMPV/B/CHN/MK450191.1/2017
gcaaagataaagaaccgtataagaagcagcaggtgctatagatatgctacactgatcctt
attggactaacagcactaagcatggcacttaatattttcctggttattgatcatgcaaca
ttaagaaacatgatcaaaacagaaaactgtgctaacatgccgtcagcggaaccaagcaaa
aagaccccaatgacttctacagcaggcccaaacaccaaacccaatccacagcaagcaaca
cagtggaccacagagaactcaacattttcggcagcaaccccagagggccatccatacaca
gagacaactcaaacaccagacacaacagctcctcaacaaaccacagacaaacatacagca
ctaccaaaatcaacccatgaacagatcacccagacaaccacagagaaaaagacaaccaga
gcaacaacc------ccaaaaagggaa--agagggaaagaaa-------acacaaaccaa
accacaagcacagctgcaacccaaacaaccaacaccaccaaccaaatcaaaaatgcaagt
gagacaatcacaacatccgacagacccagaactgacaccacaacccaaagcagcgaacag
acaacctgggcaacaggaccaggctccccaccaaaccatgcacggaaaagtgcagggccc
aggcgaatgcaacacacaggtatctcacccaagtag
>HMPV/B/CHN/MK450192.1/2017
gcaaagataaagaaccgtataagaagcagcaggtgctatagatatgctacactgatcctt
attggactaacagcactaagcatggcacttaatattttcctggttattgatcatgcaaca
ttaagaaacatgatcaaaacagaaaactgtgctaacatgccgtcagcggaaccaagcaaa
aagaccccaatgacttctacagcaggcccaaacaccaaacccaatccacagcaagcaaca
cagtggaccacagagaactcaacattttcggcagcaaccccagagggccatccatacaca
gagacaactcaaacaccagacacaacagctcctcaacaaaccacagacaaacatacagca
ctaccaaaatcaacccatgaacagatcacccagacaaccacagagaaaaagacaaccaga
gcaacaacc------ccaaaaagggaa--agagggaaagaaa-------acacaaaccaa
accacaagcacagctgcaacccaaacaaccaacaccaccaaccaaatcaaaaatgcaagt
gagacaatcacaacatccgacagacccagaactgacaccacaacccaaagcagcgaacag
acaacctgggcaacaggaccaggctccccaccaaaccatgcacggaaaagtgcagggccc
aggcgaatgcaacacacaggtatctcacccaagtag
>HMPV/B/CHN/MK450194.1/2017
gcaaagataaagaaccgtataagaagcagcaggtgctatagatatgctacactgatcctt
attggactaacagcactaagcatggcacttaatattttcctggtcattgatcatgcaaca
ttaagaaacatgatcaaaacagaaaactgtgctaacatgccgtcagcggaaccaagcaaa
aagaccccaatgacctctacagcaggcctaaacaccaaacccaatccacagcaagcaaca
cagtggaccacagagaactcaacattttcggcagcaaccccagagggccatccatacaca
gagacaactcaaacaccagacacaacagctcctcaacaaaccacagacaaacatacagca
ctaccaaaatcaacccatgaacagatcacccagacaaccacagagaaaaagacaaccaga
gcaacaacc------ccaaaaagggaa--agagggaaagaaa-------atacaaaccaa
accacaagcacagctgcaacccaaacaaccaacaccaccaaccaaatcagaaatgcaagt
gagacaatcacaacatccgacagacccagaactgacaccacaactcaaagcagcaaacag
acaacctgggcaacaggaccaggctccccaccaaactatgcacggaaaagtgcagggccc
aggcgaatgcaacacacaggtatctcacccaagtag
>HMPV/B/CHN/MK450196.1/2017
gcaaagataaagaaccgtataagaagcagcaggtgctatagatatgctacactgatcctt
attggactaacagcactaagcatggcacttaatattttcctggtcattgatcatgcaaca
ttaagaaacatgatcaaaacagaaaactgtgctaacatgccgtcagcggaaccaagcaaa
aagaccccaatgacctctacagcaggcctaaacaccaaacccaatccacagcaagcaaca
cagtggaccacagagaactcaacattttcggcagcaaccccagagggccatccatacaca
gagacaactcaaacaccagacacaacagctcctcaacaaaccacagacaaacatacagca
ctaccaaaatcaacccatgaacagatcacccagacaaccacagagaaaaagacaaccaga
gcaacaacc------ccaaaaagggaa--agagggaaagaaa-------acacaaaccaa
accacaagcacagctgcaaccctaacaaccaacaccaccaaccaaatcagaaatgcaagt
gagacaatcacaacatccgacagacccagaactgacaccacaacccaaagcagcgaacag
acaacctgggcaacaggaccaggctccccaccaaactatgcacggaaaagtgcagggccc
aggcgaatgcaacacacaggtatcttacccaagtag
>HMPV/B/CHN/MK450195.1/2017
gcaaagataaagaaccgtataagaagcagcaggtgctatagatatgctacactgatcctt
attggactaacagcactaagcatggcacttaatattttcctggtcattgatcatgcaaca
ttaagaaacatgatcaaaacagaaaactgtgctaacatgccgtcagcggaaccaagcaaa
aagaccccaatgacctctacagcaggcccaaacacaaaacccaatccacagcaagcaaca
cagtggaccacagagaactcaacattttcggcagcaaccccagagggccatccatacaca
gagacaactcaaacaccagacacaacagctcctcaacaaaccacagacaaacatacagca
ctaccaaaatcaacccatgaacagatcacccagacaaccacagagaaaaagacaaccaga
gcaacaacc------ccaaaaagggaa--agagggaaagaaa-------acacaaaccaa
accacaagcacagctgcaacccaaacaaccaacaccaccaaccaaatcagaaatgcaagt
gagacaatcacaacatccgacagacccagaactgacaccacaacccaaaacagcgaacag
acaacctgggcaacaggaccaggctccccaccaaactatgcacggaaaagtgcagggccc
aggcgaatgcaacacacaggtatcttacccaagtag
>HMPV/B/CHN/MK450193.1/2015
gcaaagataaagaaccgtataagaagcagcaggtgctatagatatgctacactgatcctt
attggactaacagcactaagcatggcacttaatattttcctggtcattgatcatgcaaca
ttaagaaacatgatcaaaacagaaaactgtgctaacatgccgtcagcggaaccaagcaaa
aagaccccaatgacctctacagcaggcccaaacaccaaacccaatccacagcaagcaaca
cagtggaccacagagaactcaacattttcggcagcaaccccagagggccatccacacaca
gaaacaacccaaacaccagacacaacagctcctcaacaaaccacagacaaacatacagca
ctaccaaaaccaacccatgaacagatcacccagacaaccacagagaaaaagacaaccata
gcaacaacc------ccaaaaagggaa--agagggaaagaaa-------acacaaaccaa
accacaagcacagctgcaacccaaacaaccaacaccaccaaccaaatcagaaatgcaagt
gagacaatcacaacatccgacagacccagaactgacaccacaacccaaagcagcaaacag
acaacctgggcaacaggaccaggctccccaccaaactatgcacggaaaagtgcagggccc
aggcgaatgcaacacacaggtatcttacccaagtag
>HMPV/B/CHN/MN944087.1/2019
------------------------------------tatagatatgccacactgatcctt
attggactaacagcactaagcatggcactcaatattttcctggtcattgatcatgcaaca
ttaagaaacatgatcaaaacagaaaactgtgctaacatgccgtcagcggaaccaagcaaa
aagaccccaatgacctctacagcaggcctaaacaccaaacccaatccacagcaagcaaca
cagtggaccacagagaactcaacattttcggcagcaaccccagagggccatccatacaca
gagacaactcaaacaccagacacaacagctcctcaacaaaccacagacaaacatacagca
ccaccaaaatcaacccatgaacagatcacccagacaaccacagagaaaaagacaaccaga
gcaacaacc------ccaaaaagggaa--agagggaaagaaa-------acacaaaccaa
accacaagcacagctgcaacccaaacaaccaacaccaccaaccaaatcagaaatgcaagt
gagacaatcacaacatccgacagacccagaactgacaccacaactcaaagcagcaaacag
acaacctgggcaacaggaccaggctccccaccaaactatgcacggaaaagtgcagggccc
aggcgaatgcaacacacaggtatctcacccaagtag
>HMPV/B/CHN/MN944088.1/2018
------------------------------------tatagatatgctacactgatcctt
attggactaacagcactaagcatggcacttaatattttcctggtcattgatcatgcaaca
ttaagaaacatgatcaaaacagaaaactgtgctaacatgccgtcagcggaaccaagcaaa
aagaccccaatgacctctacagcaggcccaaacaccaaacccaatccacagcaagcaaca
cagtggaccacagagaactcaacattttcggcagcaaccccagagggccatccatacaca
gagacaactcaaacaccagacacaacagctcctcaacaaaccacagacaaacatacagca
ctaccaaaatcaacccatgagcagatcacccagataaccacagagaaaaagacaaccaga
gcaacaacc------ccaaaaagggaa--agagggaaagaaa-------acacaaaccaa
accacaagcacagctgcaacccaaacaaccaacaccaccaaccaaatcagaaatgcaagc
gagacaatcacaacatccgacagacccagaactgacaccacaacccaaagcagcgaacag
acaacctgggcaacaggaccaggctccccaccaaaccatgcacggaaaagtacagggccc
aggcgaacgcaacacacaggtatcttacccaagtag
>HMPV/B/ESP/MN617402.1/2015
------------------------------------------------------------
---ggactaacagcactaagcatggcacttaatattttcctggtcattgatcatgcaaca
ttaagaaacatgatcaaaacagaaaactgtgctaacatgccgtcagcggaaccaagcaaa
aagaccccaatgacctctacagcaggcccaaacaccaaacctaatccacagcaagcaaca
cagtggaccacagagaactcaacattctcggcagcaaccctagagggccatccatacaca
gagacaactcaaacaccagacacaacagctctccaacaaaccacagacaaacatacagca
ctaccaaaatcaactcatgaacagatcacccagacaaccacaaagaaaaagacaaccaga
gcaacaatc------caaaaaagggaa--agagggaaagaaa-------acacaaaccaa
accacaagcacagctgcaacccaaacaaccaataccaccaaccaaatcagaaatgcaagt
gagacaatcacaacattcgacagacccagaactgacaccacaacccaaagcagcgaacag
acaacctgggcaacaggaccaagctccccaccaaactatgcacagaaaagtgcagggccc
aggcgaatgcaacacacaggcatctcatccaagtag
>HMPV/B/ESP/MN617423.1/2015
------------------------------------------------------------
---ggactaacagcactaagcatggcacttaatattttcctggtcattgatcatgcaaca
ttaagaaacatgatcaaaacagaaaactgtgctaacatgccgtcagcggaaccaagcaaa
aagaccccaatgacctctacagcaggcccaaacaccaaacctaatccacagcaagcaaca
cagtggaccacagagaactcaacattctcggcagcaaccctagagggccatccatacaca
gagacaactcaaacaccagacacaacagctctccaacaaaccacagacaaacatacagca
ctaccaaaatcaactcatgaacagatcacccagacaaccacaaagaaaaagacaaccaga
gcaacaacc------caaaaaagggaa--agagggaaagaaa-------acacaaaccaa
accacaagcacagctgcaacccaaacaaccaacaccaccaaccaaatcagaaatgcaagt
gagacaatcacaacattcgacagacccagaactgacaccacaacccaaagcagcgaacag
acaacctgggcaacaggaccaagctccccaccaaactatgcacagaaaagtgcagggccc
aggcgaatgcaacacacaggcatctcatccaagtag
>HMPV/B/ESP/MN617489.1/2016
------------------------------------------------------------
---ggactaacagcactaagcatggcacttaatattttcctggtcattgatcatgcaaca
ttaagaaacatgatcaaaacagaaaactgtgctaacatgccgtcagcggaaccaagcaaa
aagaccccaatgacctctacagcaggcccaaacaccaaacctaatccacagcaagcaaca
cagtggaccacagagaacccaacattctcggcagcaaccctagagggccatccatacaca
gagacaactcaaacaccagacacaacagctctccaacaaaccacagacaaacatacagca
ccaccaaaatcaactcatgaacagatcacccagacaaccacaaagaaaaagacaaccaga
gcaacaacc------caaaaaagggaa--agagggaaagaaa-------acacaaaccaa
accacaagcacagctgcaacccaaacaaccaacaccaccaaccaaatcagaaatgcaagt
gagacaatcacaacattcgacagacccagaactgacaccacaacccaaagcagcgaacag
acaacctgggcaacaggaccaagctccccaccaaaccatgcacagaaaagtgcaggaccc
aggcgaatgcaacacacaggcatctcatccaagtag
>HMPV/B/ESP/MN617559.1/2017
------------------------------------------------------------
---ggactaacagcactaagcatggcacttaatattttcctggtcattgatcatgcaaca
ttaagaaacatgatcagaacagaaaactgtgctaacatgccgtcagcggaaccaagcaaa
aagaccccaatgacctctacagcaggcccaaacaccaaacctaatccacagcaagcaaca
cagtggaccacagagaacccaacattctcggcagcaaccctagagggccatccatacaca
gagacaactcaaacaccagacacaacagctctccaacaaaccacagacaaacatacagca
ccaccaaaatcaactcatgaacagatcacccagacaaccacaaagaaaaagacaaccaga
gcaacaacc------caaaaaagggaa--agagggaaagaaa-------acacaaaccaa
accacaagcacagctgcaacccaaacaaccaacaccaccaaccaaatcagaaatgcaagt
gagacaatcacaacattcgacagacccagaactgacaccacaacccaaagcagcgaacag
acaacctgggcaacaggaccaagctccccaccaaaccatgcacagaaaagtgcaggaccc
aggcgaatgcaacacacaggcatctcatccaagtag
>HMPV/B/ESP/KX829135.1/2015
------------------------------------------------------------
---ggactaacagcactaagcatggcacttaatattttcctggtcattgatcatgcaaca
ttaagaaacatgatcaaaacagaaaactgtgctaacatgccgtcagcggaaccaagcaaa
aagaccccaatgacctctacagcaggcccaaacaccaaacctaatccacagcaagcaaca
cagtggaccacagagaactcaacattctcggcagcaaccctagagggccatccatacaca
gagacaactcaaacaccagacacaacagctctccaacaaaccacagacaaacatacagca
ctaccaaaatcaactcatgaacagatcacccagacaaccacaaagaaaaagacaaccaga
gcaacaacc------caaaaaagggaa--agagggaaagaaa-------acacaaaccaa
accacaagcacagctgcaacccaaacaaccaataccaccaaccaaatcagaaatgcaagt
gagacaatcacaacattcgacagacccagaactgacaccacaacccaaagcagcgaacag
acaacctgggcaacaggaccaagctccccaccaaactatgcacagaaaagtgcagggccc
aggcgaatgcaacacacaggcatctcatccaag---
>HMPV/B/ESP/KX829145.1/2015
------------------------------------------------------------
---ggactaacagcactaagcatggcacttaatattttcctggtcattgatcatgcaaca
ttaagaaacatgatcaaaacagaaaactgtgctaacatgccgtcagcggaaccaagcaaa
aagaccccaatgacctctacagcaggcccaaacaccaaacctaatccacagcaagcaaca
cagtggaccacagagaactcaacattctcggcagcaaccctagagggccatccatacaca
gagacaactcaaacaccagacacaacagctctccaacaaaccacagacaaacatacagca
ctaccaaaatcaactcatgaacagatcacccagacaaccacaaagaaaaagacaaccaga
gcaacaacc------caaaaaagggaa--agatggaaagaaa-------acacaaaccaa
accacaagcacagctgcaacccaaacaaccaacaccaccaaccaaatcagaaatgcaagt
gagacaatcacaacattcgacagacccagaactgacaccacaacccaaagcagcgaacag
acaacctgggcaacaggaccaagctccccaccaaactatgcacagaaaagtgcagggccc
aggcgaatgcaacacacaggcatctcatccaag---
>HMPV/B/MYS/KU320973.1/2014
gcaaagatgaagaaccgtataagaagcagcaggtgctatagatatgctacactgatcctt
attggactaacagcactaagcatggcacttaatattttcctggtcattgatcatgcaaca
ttaagaaacatgatcaaaacagaaaactgtgctaacatgccgtcagcggaaccaagcaaa
aagaccccaatgacctctacagcaggcccaaacaccaaacctaatccacagcaagcaaca
cagtggaccacagagaactcaacattctcggcagcaaccctagagggccatccatacaca
gagacaactcaaacaccagacacaacagctctccaacaaaccacagacaaacatacagca
ctaccaaaatcaactcatgaacagatcacccagacaaccacaaagaaaaagacaaccaga
gcaacaacc------caaaaaagggaa--agagggaaagaaa-------acacaaaccaa
accacaagcacagctgcaacccaaacaaccaacaccaccaaccaaatcagagatgcaagt
gagacaatcacaacatccgacagacccagaactgacaccacaacccaaagcagcgaacag
acaacctgggcaacaggaccaagctcaccaccaaactatgcacagaaaagtgcagggccc
aggcgaatgcaacacacaggtatctcatccaagtag
>HMPV/B/MYS/KU320963.1/2012
gcaaagataaagaaccgtataagaagcagcaggtgctatagatatgctacactgatcctt
attggactaacagcactaagcatggcacttaatattttcctggtcattgatcatgcaaca
ttaagaaacatgatcaaaacagaaaactgtgctaacatgccgtcagcggaaccaagcaaa
aagaccccaatgacctctacagcaggcccaaacaccaaacctaatccacagcaagcaaca
cagtggaccacagagaactcaacattttcggcagcaaccctagagggccatccatacaca
gagacaactcaaacaccagacacaacagctctccaacaaaccacagacaaacatacagca
ctaccaaaatcaacccatgaacagatcacccagacaaccacagagataaagacaaccaga
gcaacaacc------caaaaaagggaa--agagggaaagaaa-------acacaaaccaa
accacaagcacagctgcaacccaaacaaccaacaccaccaaccaaatcagaaatgcaagt
gagacaatcacaacatcagacagacccagaactgacaccacaacccaaagcagcgaacag
acaacctgggcaacaggaccaggctccccaccaaactatgcacggaaaagtgcagggccc
aggcgaatgcaacacacaggtatctcatccaagtag
>HMPV/B/MYS/KU320961.1/2012
gcaaagataaagaaccgtataagaagcagcaggtgctatagatatgctacactgatcctt
attggactaacagcactaagcatggcacttaatattttcctggtcattgatcatgcaaca
ttaagaaacatgatcaaaacagaaaactgtgctaacatgccgtcagcggaaccaagcaaa
aagaccccaatgacctctacagcaggcccaaacaccaaacctaatccacagcaagcaaca
cagtggaccacagagaactcaacattttcggcagcaaccctagagggccatccatacaca
gagacaactcaaacaccagacacaacagctctccaacaaaccacaaacaaacatacagca
ctaccaaaatcaacccatgaacagatcacccagacaaccacagagaaaaagacaaccaga
gcaacaacc------caaaaaagggaa--agagggaaagaaa-------acacaaaccaa
accacaagcacagctgcaacccaaacaaccaacaccaccaaccaaatcagaaatgcaagt
gagacaatcacaacatccgacagacccagaactgacaccacaacccaaagcagcgaacag
acaacctgggcaacaggaccaggctccccaccaaactatgcacggaaaagtgcagggccc
aggcgaatgcaacacacaggtatctcatccaagtag
>HMPV/B/MYS/KU320966.1/2013
------------------------------------------------------atcctt
attggactaacagcactaagcatggcatttaatattttcctggtcattgatcatgcaaca
ttaagaaacatgatcaaaacagaaaactgtgctaacatgccgtcagcggaaccaagcaaa
aagaccccaatgacctctacagcaggcccaaacaccaaacctaatccacagcaagcaaca
cagtggaccacagagaactcaacattttcggcagcaaccctagagggccatccatacaca
gagacaactcaaacaccagacacaacagctctccaacaaaccacagacaaacatacagca
ctaccaaaatcaacccatgaacagatcacccagacaaccacagagataaagacaaccaga
gcaacaacc------caaaaaagggaa--agagggaaagaaa-------acacaaaccaa
accacaagcacagctgcaacccaaacaaccaacaccaccaaccaaatcagaaatgcaagt
gagacaatcacaacatctgacagacccagaactgacaccacaacccaaagcagcgaacag
acaacctgggcaacaggatcaggctctccaccaaactatgcacggaaaagtgcagggccc
aggcgaatgcaacacacaggtatctcatccaagtag
>HMPV/B/MYS/KU320959.1/2012
gcaaagataaagaaccgtataagaagcagcaggtgctatagatatgctacactgatcctt
attggactgacagcactaagcatggcacttaatattttcctggtcattgatcatgcaaca
ttaagaaacatgatcaaaacagaaaactgtgctaacatgccgtcagcggaaccaagcaaa
aagaccccaatgacctctacagcaggcccaaacaccaaacctaatccacagcaagcaaca
cagtggtccacagagaactcaacattttcggcagcaaccctagagggccatccatacaca
gagacaactcaaacaccagacacaacagctcctcaacaaaccacagacaaacatacagca
ccaccaaaatcaatccatgaacagatcacccagacaaccacagagaaaaagacaaccaga
gcaacaacc------caaaaaagggaa--agagggaaagaaa-------acacaaaccaa
accacaagcacagctgcaacccaaataaccaacaccaccaaccaaatcagaaatgcaagt
gagacaatcataacatccgacagacccagaaccgacaccacaacccaaagcagcgaacag
acaacctgggcaacaggaccaggctccccaccaaactatgcacggaaaagtgcagggccc
aggcgaatgcaacacacaggcatctcatccaagtag
>HMPV/B/MYS/KU320957.1/2012
gcaaagataaagaaccgtataagaagcagcaggtgctatagatatgctacactgatcctt
attggactaacagcactaagcatggcacttaatattttcctggtcattgatcatgcaaca
ttaagaaacatgatcaaaacagaaaactgtgctaacatgccgtcagcggaaccaagcaaa
aagaccccaatgacctctacagcaggcccaaacaccaaacccaatccacagcaagcaaca
cagtggaccacagagaactcaacattttcggcagcaaccctagagggccatccatacaca
gagacaactcaaacaccagacacaacagctccccaacaaaccacagacaaacacacagca
ccaccaaaatcaatccatgaacagatcacccagacaaccacagagaaaaagacaaccaga
gcaacaacc------caaaaagggaaa--aagggggaagaaa-------acacaaaccaa
accacaagcacagctgcaacccaaacaaccaacaccaccaaccaaatcagaaatgcaagt
gagacaatcacaacatccgacagacccagaactgacaccacaacccaaagcagcgaacag
acaacctgggcaacaggaccaggctccccaccaaactatgcacggaaaagtgtagggccc
aggtgaatgcaacacacaggtatctcatccaagtag
>HMPV/B/MYS/KU320949.1/2012
gcaaagataaagaaccgtataagaagcagcaggtgctatagatatgctacactgatcctt
attggactgacagcactaagcatggcacttaatattttcctggtcattgatcatgcaaca
ttaagaaacttgatcaaaacagaaaactgtgctaacatgccgtcagcggaaccaagcaga
aagaccccaatgacctctacagcaggcccaaacaccaaacctaatccacagcaagcaaca
cagtggaccacagagaactcaacattttcggcagcaaccctagagggccatccatacaca
gagacaactcaaacaccagacacaacagctccccaacaaaccacagacaaacatacagca
ctaacaaaatcaatccatgaacagatcacccagacaaccacagagaaaaagacaaccaga
gcaacaacc------caaaaaagggaa--agagggaaagaaa-------acacaaaccaa
accacaagcacagctgcaacccaaataaccaacaccaccaaccaaatcagaaatgcaagt
gagacaatcacaacatccgacagacccagaactgacaccacaacccaaagcagcgaacag
acaacctgggcaacaggaccaggctccccaccaaactatgcacggaaaagtgcagggccc
aggtgaatgcaacacacaggtatctcatccaagtag
>HMPV/B/CMR/MK050271.1/2013
gcaaagataaagaaccgtataagaagcagcaggtgctatagatatgctacactgatcctt
attggactaacagcactaagcatggcacttaatattttcctggtcattgatcatgcaaca
ttaagaaacatgatcaaaacagaaaactgtgctaacatgccgtcagcggaaccaagcaaa
aagaccccaatgacctctacagtaggcccaaacaccaaacctaatccacagcaagcaaca
cagtggaccacagagaattcaacattttcggcagcaaccctagagggccatccatacaca
gagacaactcaaacaccagacacaacagctccccagcaaaccacagacaaacatacagca
ctaccaaaatcaatctatgaacagatcacccagacaaccacagagaaaaagacaaccaga
gcaacaacc------caaaaaagggaa--agagggaaagaaa-------acataaaccaa
accacaagcacagctgcaacccaaacaaccagcaccaccaaccaaatcagaaatgcaagt
gagacaatcacaacatccgacagacccagaactgacaccacaacccaaagcagcgaacag
acaacctgggcaacagaaccaggctccccaccaaaccatgtacggaaaagtgcaggcccc
aggtgaacgcaacacacaggtatctcatccaagtag
>HMPV/B/MYS/KU320971.1/2013
gcaaagataaagaaccgtataagaagcagcaggtgctatagatatgctacactgatcctt
attggtctaacagcactaagcatggcacttaatattttcctggtcattgatcatgcaaca
ttaagaaacatgatcaaaacagaaaactgtgctaacatgccgtcagcggaaccaagcaaa
aagaccccaatgacccctacagcaggcccaaacaccaaacctaatccacagcaagcaaca
cagtggaccacagagaattcaacattttcggcagcaaccttagagggccatccatacaca
gagacaactcaaacaccagacacgacagctccccagcaaaccacagacaaacatacagca
ctaccaaaatcaatctatgaacagatcacccagacaaccacagagaaaaagacaaccaga
gcaacaacc------caaaaaagggaa--agagggaaagaaa-------acacaaaccaa
accacaagcacagctgcaacccaaacaaccaacaccaccaaccaaaccagaaatgcaagt
gagacaatcacaacatccaacagacccagaactgacaccacaacccaaagcagcgaacag
acaacctgggcaacagaaccaggctccccaccaaaccatgtacggaaaagtgcaggcccc
aggtgaacgcaacacacaggcatctcatccaagtag
>HMPV/B/MYS/KU320965.1/2013
gcaaagataaagaaccgtataagaagcagcaggtgctatagatatgctacactgatcctt
attggtctaacagcactaagcatggcacttaatattttcctggtcattgatcatgcaaca
ttaagaaacatgatcaaaacagaaaactgtgctaacatgccgtcagcggaaccaagcaaa
aagaccccaatgacccctacagcaggcccaaacaccaaacctaatccacagcaagcaaca
cagtggaccacagagaattcaacattttcggcagcaaccttagagggccatccatacaca
gagacaactcaaacaccagacacaacagctccccagcaaaccacagacaaacatacagca
ctaccaaaatcaatctatgaacagatcacccagacaaccacagagaaaaagacaaccaga
gcaacaacc------caaaaaagggaa--agagggaaagaaa-------acacaaaccaa
accacaagcacagctgcaacccaaacaaccaacaccaccaaccaaaccagaaatgcaagt
gagacaatcacaacatccaacagacccagaactgacaccacaacccaaagcagcgaacag
acaacctgggcaacagaaccaggctccccaccaaaccatgtacggaaaagtgcaggcccc
aggtgaacgcaacacacaggcatctcatccaagtag
>HMPV/B/MYS/KU320952.1/2012
gcaaagataaagaatcgtataagaagcagcaggtgctatagatatgctacactgatcctt
attggactaacagcactaagcatggcacttaatattttcctggtcattgatcatgcaaca
ttaagaaacatgatcaaaacagaaaactgtgctaacatgccgtcagcggaaccaagcaaa
aagaccccaatgacctctacagcaggcccaaacaccaaacctaatccacagcaagcaaca
cagtggaccacagagaatttaacattttcggcagcaaccctagagggccatccatacaca
gagacaactcaaacaccagacacaacagctccccagcaaaccacagacaaacatacagca
ctaccaaaatcaatctatgaacagatcacccagacaaccacagagaaaaagacaaccaga
gcaacaacc------caaaaaagggaa--agagggaaagaaa-------acacaaaccaa
accacaagcacagctgcaacccaaacaaccaacaccaccaaccaaatcagaaatgcaagt
gagacaatcacaacattcgacagacccagaactgacaccacaacccaaagcagcgaacag
acaacctgggcaacagaaccaggctccccaccaaaccatgtacggaaaagtgcaggcccc
aggtgaacgcaacacacagatatctcatccaagtag
>HMPV/B/MYS/KU320967.1/2013
gcaaagataaagaaccgtataagaagcagcaggtgctatagatatgctacactgatcctt
attggactaacagcactaagcatggcacttaatattttcctggtcattgatcatgcaaca
ttaagaaacatgatcaaaacagaaaactgtgctaacatgccgtcagcggaaccaagcaaa
aagaccccaatgacctctacagcaggcccaaacaccaaacctaatccacagcaagcaaca
cagtggaccacagagaattcaacattttcggcagcaaccctagagggccatccatacaca
gagacaactcaaacaccagacacaacagctccccagcaaaccacagacaaacatacagca
ctaccaaaatcaatctatgaacagatcacccagacaaccacagagaaaaagacaaccaga
gcaacaacc------caaaaaagggaa--agagggaaagaaa-------acataaaccaa
accacaagcacagctgcaacccaaacaaccaacaccaccaaccaaatcagaaatgcaagt
gagacaatcacaacatccgacagatccagaactgacaccacaacccaaagcagcgaacag
acaacctgggcaacagaaccaggctccccaccaaaccatgcacggaaaagtgcaggcccc
aggtgaacgcaacacacaggcatctcatccaagtag
>HMPV/B/MYS/KU320958.1/2012
gcaaagataaagaaccgtataagaagcagcaggtgctatagatatgctacactgatcctt
attggactaacagcactaagcatggcacttaatattttcctggtcattgatcatgcaaca
ttaagaaacatgatcaaaacagaaaactgtgctaacatgccgtcagcggaaccaagcaaa
aagaccccaatgacctctacagcaggcccaaacaccaaacctaatccacagcaagcaaca
cagtggaccacagagaactcaacattttcggcagcaaccctagagggccatccatacaca
gagacaactcaaacaccagacacaacagctccccagcaaaccacagacaaacacacagca
ctaccaaaatcaatccacgaacagatcacccagacaaccacagagaaaaagacaactaga
gcaacaacc------caaaaaagggaa--agagggaaagaaa-------acacaaaccaa
accacaagcacagctgcaacccaaacaaccaacaccaccaaccaaatcagaaatgcaagt
gagacaatcacaacatccgacagacccagaactgacaccacaacccaaagcagcgaacag
acaacctgggcaacagaaccaggctccccaccaaaccatgcacggaaaagtgcaggccct
aggtgaatgcaacacacaggtatctcatccaagtag
>HMPV/B/MYS/KU320956.1/2012
gcaaagataaagaaccgtataagaagcagcaggtgctatagatatgctacactgatcctt
attggactaacagcactaagcatggcacttaatattttcctggtcattgatcatgcaaca
ttaagaaacatgatcaaaacagaaaactgtgctaacatgccgtcagcggaaccaagcaaa
aagaccccaatgacctctacagcaggcccaaacaccaaacctaatccacagcaagcaaca
cagtggaccatagagaactcaacattttcggcagcaaccctagagggccatccatacaca
gagacaactcaaacaccaaacacaacagctccccagcaaaccacagacaaacatacagca
ctaccaaaatcaatccatgaacagatcacccagacaaccacagagaaaaagacaaccaga
gcaacaacc------caaaaaagggaa--agagggaaagaaa-------acacaaaccaa
accacaagcacagctgcaacccaaacaatcaataccaccaaccaaatcagaaatgcaagt
gagacaatcacaacatccgacagacccagaactgacaccacaacccaaagcagcgaacag
acaacctgggcaacaggaccaggctccccaccaaaccatgcacggaaaagtgcaggccct
aggtgaacgcaacacacaggtatctcatccaagtag
>HMPV/B/MYS/KU320953.1/2012
gcaaagataaagaaccgtataagaagcagcaggtgctatagatatgctacactgatcctt
attggactaacagcactaagcatggcacttaatattttcctggtcattgatcatgcaaca
ttaagaaacatgatcaaaacagaaaactgtgctaacatgccgtcagcggaaccaagcaaa
aagaccccaatgacctctacagcaggcccaaacaccaaacctaatccacagcaagcaaca
cagtggaccacagagaactcaacattttcggcagcaaccctagagggccatccatacaca
gagacaactcaaacaccagacacaacagctccccagcaaaccacagacaaacatacagca
ctaccaaaatcaatccatgaacagatcacccagacaaccacagagaaaaagacaactaga
gcaacaacc------caaaaaagggaa--agagggaaagaaa-------acacaaaccaa
accacaagcacagctgcaacccaaacaaccaacaccaccaaccaaatcagaaatgcaagt
gagacaatcacaacatccgacagacccagaactgacaccacaacccaaagcagcgaacag
acaacctgggcaacagaaccaggctccccaccaaaccatgcacggaaaagtgcaggcccc
tagtgaacgcaacacacaggtatctcatccaagtag
>HMPV/B/MYS/KU320955.1/2012
gcaaagataaagaaccgtataagaagcagcaggtgctatagatatgctacactgatcctt
attggactaacagcactaagcatggcacttaatattttcctggtcattgatcatgcaaca
ttaagaaacatgatcaaaacagaaaactgtgctaacatgccgtcagcggaaccaagcaaa
aagaccccaatgacctctacagcaggcccaaacaccaaacctaatccacagcaagcaaca
cagtggaccacagagaattcaacattctcggcagcaaccctagagggccatccatacaca
gagacaactcaaacaccagacacaacagctccccagcaaaccacagacaaacatacagca
ctaccaaaatcaatctatgaacagatcacccagacaaccacagagaaaaagacaaccaga
gcaacaacc------cgaaaaagggaa--agagggaaagaaa-------acacaaaccaa
accacaagcacagctgcaacccaaacaaccaacaccaccaaccaaatcagaaatgcaaat
gagacaatcacaacatccgacagacccagaaccgacaccacaacccaaagcagcgaacag
acaacctgggcaacagaaccaggctctccaccaaaccatgtacggaaaagtgcaggcccc
cagtgaacgcaacacacaggtatctcatccaagtag
>HMPV/B/MYS/KU320962.1/2012
gcaaagataaagaaccgtataagaagcagcaggtgctatagatatgctacactgatcctt
gttggactaacagcactaagcatggcacttaatattttcctggtcattgaccatgcaaca
ttaagaaacatgatcaaaacagaaaactgtgctaacatgccgtcagcggaaccaagcaaa
aagaccccaatgacctctacagcaggcccaaacaccaaacctaatccacagcaagcaaca
cagtggaccacagagaactcaacattttcggcagcaaccctagagggccatccatacaca
gagacaactcaaacaccagacacaacagctccccagcaaaccacagacaaacatacagca
ccaccaaaatcaatccatgaacagatcacccagacaaccacagagaaaaagacaaccaga
gcaacaacc------ccaaaaagggaa--agagggaaagaaa-------acacaaaccaa
accacaagcacagctgcaacccaaacaaccaataccaccaaccaaatcagaaatgcaagt
gagacaatcacaacatccgacagacccagaaccgacaccacaacccaaagcagcgaacag
acaacctgggcaacagaaccaggctccccaccaaaccatgcacggaaaagtgcagggccc
aggtgaacgcaacacacaggcatctcatccaagtag
>HMPV/B/MYS/KU320968.1/2013
gcaatgataaagagccgtataagaagcagcaggtgctatagatatgctacattgatcctt
gttggactaacagcactaagcatggcacttaatattttcctggtcattgaccatgcaaca
ttaagaaacatgatcaaaacagaaaactgtgctaacatgccgtcagcggaaccaagcaaa
aagaccccaatgacctctacagcaggcccaaacaccaaacctaatccacagcaagcaaca
cagtggaccacagagaactcaacattttcggcagcaaccctagagggccatccatacaca
gagacaactcaaacaccagacacaacatctccccagcagaccacagacaaacatacagcg
ccaccaaaatcaatccatgaacagatcacccagacaaccacagagaaaaagacaaccaga
gcaacaacc------caaaaaagggaa--agagggaaagaaa-------acacaaaccaa
accacaagcacagctgcaacccaaacaaccaacaccaccaaccaaatcagaaatgcaagt
gagacaatcacaacatccgacagacccagaactgacaccacaacccaaagcagcgaacaa
acaacctgggcaacagaaccaggctccccaccaaaccatgcacggaaaagtgcagggccc
aggtgaacgcaacacataggtatctcatccaaatag
>HMPV/B/MYS/KU320969.1/2013
gcaaagataaagaaccgtataagaagcagcaggtgctatagatatgctacattgatcctt
gttggactaacagcactaagcatggcacttaatattttcctggtcattgaccatgcaaca
ttaagaaacatgatcaaaacagaaaactgtgctaacatgccgtcagcggaaccaagcaaa
aagaccccaatgacctctacagcaggcccaaacaccaaacctaatccacagcaagcaaca
cagtggaccacagagaactcaacattttcggcagcaaccctagagggccatccatacaca
gagacaactcaaacaccagacacaacatctccccagcagaccacagacaaacatacagcg
ccaccaaaatcaatccatgaacagatcacccagacaaccacagagaaaaagacaaccaga
gcaacaacc------caaaaaagggaa--agagggaaagaaa-------acacaaaccaa
accacaagcacagctgcaacccaaacaaccaacaccaccaaccaaatcagaaatgcaagt
gagacaatcacaacatccgacagacccagaactgacaccacaacccaaagcagcgaacaa
acaacctgggcaacagaaccaggctccccaccaaaccatgcacggaaaagtgcagggccc
aggcgaacgcaacacataggtatctcatccaaatag
>HMPV/B/MYS/KU320970.1/2013
gcaaagataaagaaccgtataagaagcagcaggtgctatagatatgctacattgatcctt
gttggactaacagcactaagcatggcacttaatattttcctggtcattgaccatgcaaca
ttaagaaacatgatcaaaacagaaaactgtgctaacatgccgtcagcggaaccaagcaaa
aagaccccaatgacctctacagcaggcccaaacaccaaacctaatccacagcaagcaaca
cagtggaccacagagaactcaacattttcggcagcaaccctagagggccatccatacaca
gagacaactcaaacaccagacacaacatctccccagcagaccacagacaaacatacagca
ccatcaaaatcaatccatgaacagatcacccagacaaccacagagaaaaagacaaccaga
gcaacaacc------caaaaaagggaa--agagggaaagaaa-------acacaaaccaa
accacaagcacagctgcaacccaaacaaccaacaccaccaaccaaatcagaaatgcaagt
gagacaatcacaacatccgacagacccagaactgacaccacaacccaaagcagcgaacaa
acaacctgggcaacagaaccaggctccccaccaaaccatgcacggaaaagtgcagggccc
aggtgaacgcaacacataggtatctcatccaaatag
>HMPV/B/MYS/KU320951.1/2012
gcaaagataaagaaccgtataagaagcagcaggtgctatagatatgctacactgatcctt
attggactaacagcactaagcatggcacttaatattttcctggtcattgatcatgcaaca
ttaagaaacatgatcaaaacagaaaactgtgctaacatgccgtcagcagaaccaagcaaa
aagaccccaatgacctctatagcaggcccaaacaccaaacctaatccacagcaaacaaca
cagtggaccacagagaactcaacattttcggcagcaaccctagagggccatccatacaca
gagacaactcaaacaccagacacaacagctccccagcaaaccacagacaaacatacagca
ctaccaaaatcaatctatgaacagatcacccagacaaccacagagaaaaagacaaccaga
gcaacaacc------caaaaaagggaa--agaaggaaagaaa-------acacaaaccaa
accacaagcacagctgcaacccaaacaaccaacaccaccaaccaaatcagaaatgcaagt
gagacaatcacaacatccaacagacccagaactgacaccacaacccaaagcagtgaacag
acaacctgggcaacagaaccaagctccccaccaaaccatgcacgaaaaagtgcagggccc
aggtgaacacaacacacaggtatctcatccaagtag
>HMPV/B/IND/KC731513.1/2011
gcaaagataaagaaccgtataagaagcagcaggtgctatagatatgctacactgatcctt
attggactaacagcactaagcatggcacttaatattttcctggtcattgatcatgcaaca
ttaagaaacatgatcaaaacagaaaactgtgctaacatgccgtcagtggaaccaagcaaa
aagaccccaatgatctctacagcaggcccaaacaccaaacctaatccacagcaagcaaca
cagtggaccacagagaactcaacattttcggcagcaaccctagagggccatccatacaca
gagacaactcaaacaccagacacaacagctccccagcaaaccacagacaaacatacagca
ctaccaaaatcaatctatgaacagatcacccagacaaccacagagaaaaagacaaccaga
gtaacaacc------caaaaaagggaa--agagggaaagaaa-------acacaaaccaa
accacaagcacagctgcaacccaaacaaccaacaccaccaaccaaatcagaaatgcaagt
gagacaatcacaacatccaacagacccagaactgacaccacaacccaaagcagcgaacag
acaacctgggcaacagaaccaggctccccaacaaaccatgcacggaaaagtgcaggaccc
aggtgaacgcaacacacaggtatctcatccaagtag
>HMPV/B/NPL/MK179434.1/2011
gcaaagataaagaaccgtataagaagcagcaggtgctatagatatgctacactgatcctt
attggactaacagcactaagcatggcacttaatattttcctggtcattgatcatgcaaca
ttaagaaacatgatcaaaacagaaaactgtgctaacatgccgtcagtggaaccaagcaaa
aagaccccaatgatctctacagcaggcccaaacaccaaacctagtccacagcaagcaaca
cagtggaccacagagaactcaacattttcggcagcaaccctagagggccatccatacaca
gagacaactcaaacaccagacacaacagctccccagcaaaccacagacaaacatacagca
ctaccaaaatcaatctatgaacagatcacccagacaaccacagagaaaaagacaaccaga
gtaacaacc------caaaaaagggaa--agagggaaagaaa-------acacaaaccaa
accacaagcacagctgcaacccaaacaaccaacaccaccaaccaaatcagaaatgcaagt
gagacaatcacaacatccaacagacccagaactgacaccacaacccaaagcagcgaacag
acaacctgggcaacagaaccaggctccccaacaaaccatgcacggaaaagtgcaggaccc
aggtgaa-----------------------------
>HMPV/B/NPL/MK179433.1/2011
gcaaagataaagaaccgtataagaagcagcaggtgctatagatatgctacactgatcctt
attggactaacagcactaagcatggcacttaatattttcctggtcattgatcatgcaaca
ttaagaaacatgatcaaaacagaaaactgtgctaacatgccgtcagtggaaccaagcaaa
aagaccccaatgatctctacagcaggcccaaacaccaaacctagtccacagcaagcaaca
cagtggaccacagagaactcaacattttcggcagcaaccctagagggccatccatacaca
gagacaactcaaacaccagacacaacagctccccagcaaaccacagacaaacatacagca
ctaccaaaatcaatccatgaacagatcacccagacaaccacagagaaaaagacaaccaga
gcaacaacc------caaaaaagggaa--agagggaaagaaa-------acacaaaccaa
accacaagcacagctgcaacccaaacaaccaacaccaccaaccaaaccagaaatgcaagt
gagacaatcacaacatccaacagacccagaactgacaccacaacccaaagcagcgaacag
acaacctgggcaacagaaccaggctccccaacaaaccatgcacggaaaagtgcaggaccc
aggtga------------------------------
>HMPV/B/JPN/LC192204.1/2013
gcaaagataaagaaccgtataaaaagcagcaggtgctatagatatgctacactgatcctt
gttggactaacagcactaagcatggcacttaatattttcctggtcattgaccatgcaaca
ttaagaaacatgatcaaaacagaaaactgtgctaacatgccgtcagcggaaccaagcaaa
aagaccccaatgacctctacagcaggcccaaacaccaaacccaatccacagcaagcaaca
cagtggaccacagagaactcaacactttcggcagcaaccccagagggccatccatacaca
gagacaactcaaacaccagacacaacagctccccagcaaaccacagacaaacatacagca
ccaccaaaatcaatccatgaacagatcacccagacaaccacagagaaaaagacaaccaga
gcaacaacc------caaaaaagggaa--agagggaaagaaa-------acacaaaccaa
accacaagcacagctgcaacccaaacaaccaacaccaccaaccaaatcagaaatgcaagt
gagacaatcacaacatccgacagacccagaactgacaccacaacccaaagcagcgaacag
acaacctgggcaacagaaccaggctccccaccaaaccatgcacggaaaagtgcagggccc
aggtga------------------------------
>HMPV/B/JPN/LC192205.1/2013
gcaaagataaagaaccgtataagaagcagcaggtgctatagatatgctacactgatcctt
attggactaacagcactaagcatggcacttaatattttcctggtcattgatcatgcaaca
ttaagaaacatgatcaaaacagaaaactgtgctaacatgccgtcagcggaaccaagcaaa
aagaccccaatgacctctacagcaggcccaaacaccaaacccaatccacagcaagcaaca
cagtggaccacagagaactcaacattttcggcagcaaccctagagggccatccatacaca
gagacaactcaaacaccagacacaacagctccccagcaaaccacagacaaacatacagca
ctaccaaaatcaatccatgaacagatcacccagacaaccacagagaaaaagacaaccaga
gcaacaacc------caaaaaagggaa--agagggaaagaaa-------acacaaaccaa
accacaagcacagctgcaacccaaacaaccaacaccaccaaccaaatcagaaatgcaagt
gagacaatcacaacatccgacagacccagaactgacaccacaacccaaagcagcgaacag
acaacctgggcaacaaaaccaggctccccaccaaaccatgcacggaaaagtgcagggccc
aggtaa------------------------------
>HMPV/B/JPN/LC192207.1/2014
gcaaagataaagaaccgtataagaagcagcaggtgctatagatatgctacattgatcctt
gttggactaacggcactaagcatggcacttaacattttcctggtcattgaccatgcaaca
ttaagaaacatgatcaaaacagaaaactgtgctaacatgccgtcagcggaaccaagcaaa
aagaccccaatgacctccacagcaggcccaaacaccaaacccaatccacagcaagcaaca
cagtggaccacagagaactcaacattttcggcagcaaccctagagggccatccatacaca
gagacaactcaaacaccagacacaacagctccccagcagaccacagacaaacatacagca
ccaccaaaatcaatccatgaacagatcacccagacaaccacagagaaaaagacaaccaga
gcaacaacc------caaaaaagggaa--agagggaaagaaa-------acacaaaccaa
accacaagcacagctgcaacccaaacaaccaacaccaccaaccaaatcagaaatgcaagt
gagacaatcacaacatccgacagacccagaactgacaccacaacccaaagcagcgaacaa
acaacccgagcaacagaaccaggctccccaccaaaccatgcacggaaaagtgcagggccc
aggtga------------------------------
>HMPV/B/JPN/LC192210.1/2016
gcaaagataaagaaccgtataagaagcagcaggtgctatagatatgctacactgatcctt
attggactaacagcactaagcatggcacttaatattttcctggtcattgatcatgcaaca
ttaagaaacatgatcaaaacagaaaactgtgctaacatgccgtcagtggaaccaagcaaa
aagaccccaatgacctctacagcaggcccaaacaccaaacctaatccacagcaagcaaca
cagtggaccacagagaactcaacattttcggcagcaaccctagagggccatccatacaca
gagacaactcaaacaccagacacaacagctccccagcaaaccacagacaaacacacagca
ctaccaaaatcaacctatgaacagatcacccagacaaccacagagaaaaagacaaccaga
gcaacaacc------caaaaaaaggaa--agagggaaagaaa-------acacaaaccaa
accacaagcacagctgcaacccaaacaaccaacaccaccaaccaaaccagaaatgcaagt
gagacaatcacaacatccgacagacccagaactgacaccacaacccaaagcagcgaacag
acaacctgggcaacagaaccaggctccccaccaaaccatgcacggaaaagcgcagggccc
aggagaacgcaacacacaggcacctcatccaagtag
>HMPV/B/JPN/LC192209.1/2016
gcaaagataaagaaccgtataagaagcagcaggtgctatagatatgctacactgatcctt
gttggactaacagcactaagcatggcacttaatattttcctggtcattgatcatgcaaca
ttaagaaacatgatcaaaacagaaaactgtgctaacatgccgtcagtggaaccaagcaaa
aagaccccaatgacctctacagcaggcccaaacaccaaatccaatccacagcaagcaaca
cagtggaccacagagaactcaacattctcagcagcaaccccagagggccatccatacaca
gagacaactcaaacaccagacacaacagctccccagcaaaccacagacaaacacacagca
ctaccaaaatcaacttatgaacagatcacccagacaaccacagagaaaaagacaaccaga
gcaacaact------caaaaaaaggaa--agagggaaagaaa-------acacaaaccaa
accacaagcacagctgcaacccaaacaaccaacaccaccaaccaaaccagaaatgcaagt
gagacaatcacaacatccgacagacccagaactgacaccacaacccaaagcagcgaacag
acaacctgggcaacagaaccaggctccccaccaaaccatgcacggaaaagtgcagggccc
aggtga------------------------------
>HMPV/B/JPN/LC192211.1/2016
gcaaagataaagaaccgtataagaagcagcaggtgctatagatatgctacactgatcctt
gttggactaacagcactaagcatggcacttaatattttcctggtcattgatcatgcaaca
ttaagaaacatgatcaaaacagaaaactgtgctaacatgccgtcagtggaaccaagcaaa
aagaccccaatgacctctacagcaggcccaaacaccaaacctaatccacagcaagcaaca
cagtggaccacagagaactcaacattctcggcagcaaccctagagggccatccatacaca
gagacaactcaaacaccagacacaacagctccccagcaaaccacagacaaacacacagca
ctaccaaaatcaacctatgaacagatcacccagacaaccacagagaaaaagacaaccaga
gcaacaact------caaaaaaaggaa--agagggaaagaaa-------acacaaaccaa
accacaagcacagctgcaacccaaacaaccaacaccaccaaccaaaccagaaatgcaagt
gagacaatcacaacatccgacagacccagaactgacaccacaacccaaagcagcgaacag
acaacctgggcaacagaaccaggctccccaccaaaccatgcacggaaaagtgcagggccc
aggtga------------------------------
>HMPV/B/JPN/LC337925.1/2017
gcaaagataaagaaccgtataagaagcagcaggtgctatagatatgctacactgatcctt
gttggactaacagcactaagcatggcacttaatattttcctggtcattgatcatgcaaca
ttaagaaacatgatcaaaacagaaaactgtgctaacatgccgtcagtggaaccaagcaaa
aagaccccaatgacctctacagcaggtccaaacaccaaatctaatccacagcaagcaaca
cagtggaccacagagaactcaacattttcagcagcaaccctagagggccatccatacaca
gagacaactcaaacaccagacacaacagctccccagcaaaccacagacaaacacacagca
ctaccaaaatcaacctatgaacagatcacccagacaaccacagagaaaaagacaaccaga
gcaacaact------caaaaaaaggaa--agagggaaagaaa-------acacaaaccaa
accacaagcacagctgcaacccaaacaaccaacaccaccaaccaaaccagaaatgcaagt
gagacaatcacaacatccgacagacccagaactgacaccacaacccaaagcagcgaacag
acaacctgggcaacagaaccaggctccccaccaaaccatgcacggaaaagtgcagggccc
aggtga------------------------------
>HMPV/B/JPN/LC192213.1/2016
gcaaagataaagaaccgtataagaagcagcaggtgctatagatatgctacactgatcctt
gttggactaacagcactaagcatggcacttaatattttcctggtcattgatcatgcaaca
ttaagaaacatgatcaaaacagaaaactgtgctaacatgccgtcagtggaaccaagcaaa
aagaccccaatgacctctacagcaggcccaaacacaaaacctaatccacagcaagcaaca
cagtggaccacagagaactcaacattctcggcagcaaccctagagggccatccatacaca
gagacaactcaaacaccagacacaacagctccccagcaaaccacagacaaacacacagca
ctaccaaaatcaacctatgaacagatcacccagacaaccacagagaaaaagacaaccaga
gcaacaact------caaaaaaaggaa--agagggaaagaaa-------acacaaaccaa
accacaagcacagctgcaacacaaacaaccaacaccaccaaccaaaccagaaatgcaagt
gagacaatcacaacatccgatagacccagaactgacaccacaacccaaagcagcaaacag
acaacctgggcaacagaaccaggctccccaccaaaccatgcacggaaaagtgcagggccc
aggtga------------------------------
>HMPV/B/JPN/LC337927.1/2017
gcaaagataaagaaccgtataagaagcagcaggtgctatagatatgccacactgatcctt
gttggactaacagcactaagcatggcacttaatattttcctggtcattgatcatgcaaca
ttaagaaacatgatcaaaacagaaaactgtgctaacatgccgtcagtggaaccaagcaaa
aataccccaatgacctccacagcaagcccaaacaccaaatctaatccacagcaagcaaca
cagtggaccacagagaactcaacattttcagcagcaaccttagagggccatccatacaca
gagacaactcaaacaccagacacaacagctccccagcaaaccacagacaaacacacagca
ctaccaaaatcaacttataaacagatcacccagacaaccacagagaaaaagacaaccaga
gcaacaact------caaaaaaaggaa--aaagggaaagaaa-------acacaaaccaa
accacaagcacagctgcaacccaaacaaccaacaccaccaaccaaaccagaaatgcaagt
gagacaatcacaacatccgacagacccagaactgacaccacaacccaaagcagcgaacag
acaacctgggcaacagaaccaggctccccaccaaaccatgcacggaaaagtgcagggccc
aggtga------------------------------
>HMPV/B/CHN/MF462421.1/2013
gcaaagataaagaaccgtataagaagcagcaggtgctatagatatgccacactgatcctt
attggactaacagcactaagcatggcacttaatatttttctggtcattgatcatgcaaca
ttaagaaacatgatcaaaacagaaaactgtgctaacatgccgtcagtggaaccaagcaaa
aagaccccaatgacctctacagcaggcccaaacaccaaacccaatccacagcaaacaaca
cagtggaccacagagaactcaacattttcggcagcaaccctagagggccatccatacaca
gagacaactcaaacaccagacacaacagctccccagcagaccacagacaaacatacagca
ctaccaaaatcaacccatgaacagatcacccagacaaccacagagaaaaagacaaccaga
gcaacaacc------ccaaagagggaa--agagggaaagaaa-------acacaaaccaa
accacaagcacagctgcaacccaaacaaccaacaccaccaaccaaatcagaaatgcaaat
gagacaatcacaacatccgacagacccagaactgacaccacaacccaaagcagcgaacag
acaacctgggcaacagaaccaggctccccaccaaaccatgcacgaaaaagtgcagggccc
aggtga------------------------------
>HMPV/B/LAO/LR999744.1/2015
gcaaagataaagaaccgtataagaagcagcaggtgctatagatatgctacactgatcctt
attggactaacagcactaagcatggcacttaatattttcctggtcattgatcatgcaaca
ttaagaaacatgatcaaaacagaaaactgtgctaacatgccgtcagcagaaccaagcaaa
aagaccccaataacctctacagcaggcccaaacaccaaacctaatccacagcaagcaaca
cagtggaccacagagaactcaacattttcggcagcaaccctagagggccattcatacaca
gagacaactcaaacatcagacacaacagctccccagcaaaccacagacaaacatacagca
ctaccaaaatcaatctatgaacagatcacccagacaaccacagagaaaacgacaaccaga
gcaacaact------caaaaaagggaa--agagggaaagaaa-------acacaaaccaa
accacaagcacagctgcaacccaaacaaccaacaccaccaaccaagtcagaaatgcaagt
gagataatcacaacatccgacagacccagaactgacaccacaacccaaagcagcgaacag
acaacctgggcaacagaaccaggctccccaccaaaccatgcacggaaaagtgcagggccc
aggtga------------------------------
>HMPV/B/NPL/MK179432.1/2013
gcaaagataaagaaccgtataagaagcagcaggtgctatagatatgctacactgatcctt
attggtctaacagcactaagcatggcacttaatattttcctggtcattgatcatgcaaca
ttaagaaacatgatcaaaacagaaaactgtgctaacatgccgtcagcggaaccaagcaaa
aagaccccaatgacctctacagcaggcccaaacaccaaacccaatccacagcaagcaaca
cagtggaccacagagaattcaacattttcggcagcaaccctagagggccatccatacaca
gagacaactcaaacaccagacacaacagctccccagcaaaccacagacaaacatacagca
ctaacaaaatcaatctatgaacagatcacccagacaaccacagagaaaaagacaaccaga
gcaacaacc------caaaaaagggaa--agagggaaagaaa-------acacaaaccaa
accacaagcacagctgcaacccaaacaaccaacaccaccaaccaaaccagaaatgcaagt
gagacaatcacaacatccaacagacccagaactgacaccacaacccaaagcagcgaacag
acaacctgggcaacagaaccaggctccccaccaaaccatgtacggaaaagtgcaggcccc
aggtga------------------------------
>HMPV/B/HRV/MH918047.1/2015
gcaaagataaagaaccgtataagaagcagcaggtgctatagatatgctacattaatcctt
gttggactaacagcactaagcatggcacttaatattttcctggtcattgaccatgcaaca
ttaagaaacatgatcaaaacagaaagctgtgctaacatgccgtcagcggaaccaagcaaa
aagaccccaatgacctctacagcaggcccaaacaccaaacctaatccacagcaagcaaca
cagtggaccacagagaactcaacattttcggcagcaaccctagagggccatccatacaca
gagacaactcaaacaccagacacaacagctccccagcagaccacagacaaacacacagca
ccaccaaaatcaatccacgaacagatcacccagacaaccacagagaaaaagacaaccaga
gcaacaacc------caaaaaagggaa--agaaggaaagaaa-------acacaaaccaa
accacaagcacagctgcaacccaaacaaccaacaccaccaaccaaatcagaaatacaagt
gagacaatcacaacatccgacagacccagaactgacaccacaacccaaagcagcgaacaa
acaacctgggcaacagaaccaggctccccaccaaaccatgaacggaaaagtgcagggcct
aggtgaacgcaacacacaggcatctcatccaagtag
>HMPV/B/NPL/MK179431.1/2014
gcaaagataaagaaccgtataagaagcagcaggtgctatagatatgctacattaatcctt
gttggactaacagcactaagcatggcacttaatattttcctggtcattgaccatgcaaca
ttaagaaacatgatcaaaacagaaagctgtgctaacatgccgtcagcggaaccaagcaaa
aagaccccaatgacctctacagcaggcccaaacaccaaacctaatccacagcaagcaaca
cagtggaccacagagaactcaacattttcggcagcaaccctagagggccatctatacaca
gggacaactcaaacaccagacacaacagctccccagcagaccacagacaaacacacagca
ccaccaaaatcaatccacgaacagatcacccagacaaccacagagaaaaagacaaccaga
gcaacaacc------caaaaaagggaa--agaaggaaagaaa-------acacaaaccaa
accacaagcacagctgcaacccaaacaaccaacaccaccaaccaaatcagaaatgcaagt
gagacaatcacaacatccgacagacccagaactgacaccacaacccaaagcagcgaacaa
acaacctgggcaacagaaccaggctccccaccaaaccatgcacggaaaagtgcagggcct
aggtga------------------------------
>HMPV/B/IND/KC731523.1/2011
gcaaagataaagaaccgtataagaagcagcaggtgctatagatatgctacactgatcctt
attggactaacagcactaagcatggcacttaatattttcctggtcattgatcatgcaaca
ttaagaaacatgatcaaaacagaaaactgtgctaacatgccgtcagtggaaccaagcaaa
aagaccccaatgatctccacagcaggcccaaacaccaaacccaatccacagcaagcaaca
cagtggaccacagagaactcaacattttcggcagcaaccctagagggccatccatacaca
gagacaacccaaacaccagacacaacagctccccagcaaaccacagacaaacatacagca
ccaccaaaatcaatccacgaacagatcacccagacaaccacagagaaaaagacaaccaga
gcaacaacc------caaaaaagggaa--agagggaaagaaa-------acacaaaccaa
accacaagcacagctgcaacccaaacaaccaacaccaccaaccaaaccagaaatgcaagt
gagacaatcacaacatccaacagacccagaactgacaccacaactcaaagcagcga----
------------------------------------------------------------
------------------------------------
>HMPV/B/ARG/MG773272.1/2016
gcaaagataaagaaccgtataagaagcagcaggtgctatagatatgctacactgatcctt
gttggactaacagcactaagcatggcacttaatattttcctggtcattgatcatgcaaca
ttaagaaacatgatcaaaacagaaaactgtgctaacatgccgtcagcggaaccaagcaaa
aagaccccaatgacctctacagcaggcccaaacaccaaacctaatccacagcaagcaaca
cagtggaccacagagaactcaacattttcggcagcaaccctagagggccatccatacaca
gagacaactcaaacaccagacacaacagctccccagcaaaccacagacaaacacacagca
ctaccaaaatcaacccacgaacagagcacccagacaaccacagagaaaaagacaaccaga
gcaacaact------caaaaaaaggaa--agggggaaagaaa-------acacaaaccaa
accacaagcacagctgcaacccaaacaaccaacaccaccaaccaaaccagaaatgcaagt
gagacaatcacaacgtccgacagacccagaactgacaccacaacccaaagcagcgaacag
acaacctgggcaacagaaccaggctccccaccaaaccatgcacggaaaagtgcagggccc
aagtgaacgcaaaacacaagcacctcatccaagtag
>HMPV/B/IRN/KU176106.1/2015
gcaaagataaagaaccgtataaaaagcagcaggtgctatagaaatgctacactgatcctt
attggactaacagcactaagcatggcacttaatattttcctggtcattgatcatgcaaca
ttaagaaacatgatcaaaacagaaaactgtgctaacatgccgtcagcggaaccaagcaaa
aagaccccaatgacctctacagcaggcccaaacaccaaacctaatccacagcaagcaaca
cagtggaccacagagaactcaacatttccggcagcaaccctagagggccatccatacaca
gagacaactcaaacatcaaacacaacagctccccagcaaaccacagacaaacatacagca
ctgccaaaatcaacctatgaacagatcacccagacaaccacagagaaaaagacaaccaga
gcaacaacc------caaaaaagggaa--aaagggaaagaaa-------acacaaaccaa
accacaagcacagctgcaacccaaacaaccaacaccaccaaccaaaccagaaatgcaagt
gagacaatcacaacatccgacagacccagaactgacaccacaacccaaagcagcgaacag
acaacctgagcaacagaaccaggctccccaccaaaccatgcacggaaaagtgcagggccc
aggtgaacgcaacacacaggcacctcatccaagtag
>HMPV/B/KEN/MH482693.1/2013
gcaaagataaagaaccgtataagaagcagcaggtgctatagatatgctacactgatcctt
attggactaacagcactaagcatggcacttaatattttcctggtcattgatcatgcaaca
ttaagaaacatgatcaaaacagaaaactgtgctaacatgccgtcagcagaaccaagcaaa
aagaccccaatgacctctacagcaggcccaaacaccaaacctaatccacagcaagcaaca
cagtggaccacagagaattcaacattttcggcagcaaccctagagggccatccatacaca
gaaacaactcaaacatcagacacaacagctccccagcaaaccacagacaaacatacagca
ctaccaaaatcaatccatgaacagatcacccagacaaccacagagaaaaagacaaccaga
gcaacaacc------caaaaaagggaa--agagggaaagaaa-------acacaaaccaa
accacaagcacagctgcaacccaaacaaccaacaccaccaaccaaatcagaaatgcaagt
gagacaatcacaacatccgacagacccagaactgacaccacaacccaaagcagcgaacag
acaacctgggcaacagaaccaggctccccaccaaaccatgcacggaaaagtgcaggcccc
aggtga------------------------------
>HMPV/B/KEN/MH482699.1/2013
---------aagaaccgtataagaagcagcaggtgctatagatatgctacactgatcctt
attggactaacagcactaagcatggcacttaatattttcctggtcattgatcatgcaaca
ttaagaaacatgatcaaaacagaaaactgtgctaacatgccgtcagcagaaccaagcaaa
aagaccccaatgacctctacagcaggcccaaacaccaaacctaatccacagcaagcaaca
cagtggaccacagagaattcaacattttcggcagcaaccctagagggccatccatacaca
gaaacaactcaaacaccagacacaacagctccccagcaaaccacagacaaacatacagca
ctaccaaaatcaatctatgaacagatcacccagacaaccacagagaaaaagacaaccaga
gcaacaacc------caaaaaagggaa--agagggaaagaaa-------acacaaaccaa
accacaagcacagctgcaacccaaacaaccaacaccaccaaccaaatcagaaatgcaagt
gagacaatcacaacatccgacagacccagaactgacaccacaacccaaagcagcgaacag
acaacctgggcaacagaaccaggctccccaccaaaccatgcacggaaaagtgcaggcccc
aggtga------------------------------
>HMPV/B/MLI/MT853635.1/2012
gcaaagataaagaaccgtataagaagcagcaggtgctatagatatgctacactgatcctt
attggactaacagcactaagcatggcacttaatattttcctggtcattgatcatgcaaca
ttaagaaacatgatcaaaacagaaaactgtgctaacatgccgtcagcggaaccaagcaaa
aagaccccaatgacctctacagcaggcccaaacaccaaacctaatccacagcaagcaaca
cagtggaccacagagaattcaacattttcggcagcaaccctagagggccatccatacaca
gagacaactcaaccaccagacacaacagctccccagcaaaccacagacaaacatacagca
ctaccaaaatcaacctatgaacagatcacccagacaaccacagagaaaaagacaaccaga
gcaacaacc------caaaaaagggaa--agagggaaagaaa-------acacaaaccaa
accacaagcacagctgcaacccaaacaaccaacaccaccaaccaaatcagaaatgcaagt
gagacaatcacaacatccgacagacccagaactgacaccacaacccaaagcagcgaacag
acaacctgggcaacagaaccaggctccccaccaaaccatgtacggaaaagtgcaggcccc
agg---------------------------------
>HMPV/B/MLI/MT853639.1/2012
gcaaagataaagaaccgtataagaagcagcaggtgctatagatatgctacactgatcctt
attggactaacagcactaagcatggcacttaatattttcctggtcattgatcatgcaaca
ttaagaaacatgatcaaaacagaaaactgtgctaacatgccgtcagcggaaccaagcaaa
aagaccccaatgacctctacagcaggcccaaacaccaaacctaatccacagcaagcaaca
cagtggaccacagagaattcaacattttcggcagcaaccctagagggccatccatacaca
gagacaactcaaacaccagacacaacagctccccagcaaaccacagacaaacatacagca
ctaccaaaatcaacctatgaacagatcacccagacaaccacagagaaaaagacaaccaga
gcaacaacc------caaaaaagggaa--agagggaaagaaa-------acacaaaccaa
accacaagcacagctgcaacccaaacaaccaacaccaccaaccaaatcagaaatgcaagt
gagacaatcacaacatccgacagacccagaactgacaccacaacccaaagcagcgaacag
acaacctgggcaacagaaccaggctccccaccaaaccatgtacggaaaagtgcaggcccc
agg---------------------------------
>HMPV/B/MLI/MT853640.1/2012
gcaaagataaagaaccgtataagaagcagcaggtgctatagatatgctacactgatcctt
attggactaacagcactaagcatggcacttaatattttcctggtcattgatcatgcaaca
ttaagaaacatgatcaaaacagaaaactgtgctaacatgccgtcagcggaaccaagcaaa
aagaccccaatgacctctacagcaggcccaaacaccaaacctaatccacagcaagcaaca
cagtggaccacagagaattcaacattttcggcagcaaccctagagggccatccatacaca
gagacaactcaaacaccagacacaacagctccccagcaaaccacagacaaacatacagca
ctaccaaaatcaacctatgaacagatcacccagacaaccacagagaaaaagacaaccaga
gcaacaacc------caaaaaagggaa--agagggaaagaaa-------acacaaaccaa
accacaagcacagctgcaacccaaacaaccaacaccaccaaccaaatcagaaatgcaagt
gagacaatcacaacatccgacagacccagaactgacaccacaacccaaagcagcgaacag
acaacctgggcaacagaaccaggctccccaccaaaccatgtacggaaaagtgcaggcccc
agg---------------------------------
>HMPV/B/GMB/MT853710.1/2012
gcaaagataaagaaccgtataagaagcagcaggtgctatagatatgctacactgatcctt
attggactaacagcactaagcatggcacttaatattttcctggtcattgatcatgcaaca
ttaagaaacatgatcaaaacagaaaactgtgctaacatgccgtcagcggaaccaagcaaa
aagaccccaatgacctctacagcaggcccaaacaccaaacctaatccacagcaagcaaca
cagtggaccacagagaattcaacattttcggcagcaaccctagagggccatccatacaca
gagacaactcaaacaccagacacaacagctccccagcaaaccacagacaaacatacagca
ctaccaaaatcaatctatgaacagatcacccagacaaccacagagaaaaagacaaccaga
gcaacaacc------caaaaaagggaa--agagggaaagaaa-------acacaaaccaa
accacaagcacagctgcaacccaaacaaccaacaccaccaaccaaaccagaaatgcaagt
gagacaatcacaacatccgacagacccagaactgacaccacaacccaaagcagcgaacag
acaacctgggcaacagaaccaggctccccaccaaaccatgtacggaaaagtgcaggcccc
agg---------------------------------
>HMPV/B/GMB/MT853711.1/2012
gcaaagataaagaaccgtataagaagcagcaggtgctatagatatgctacactgatcctt
attggactaacagcactaagcatggcacttaatattttcctggtcattgatcatgcagca
ttaagaaacatgatcaaaacagaaaactgtgctaacatgccgtcagcggaaccaagcaaa
aagaccccaatgacctctacagcaggcccaaacaccaaacctaatccacagcaagcaaca
cagtggaccacagagaattcaacattttcggcagcaaccctagagggccatccatacaca
gagacaactcaaacaccagacacaacagctccccagcaaaccacagacaaacatacagca
ctaccaaaatcaatctatgaacagatcacccagacaaccacagagaaaaagacaaccaga
gcaacaacc------caaaaaagggaa--agagggaaagaaa-------acacaaaccaa
accacaagcacagctgcaacccaaacaaccaacaccaccaaccaaatcagaaatgcaagt
gagacaatcacaacatccgacagacccagaactgacaccacaacccaaagcagcgaacag
acaacctgggcaacagaaccaggctccccaccaaaccatgtacggaaaagtgcaggcccc
agg---------------------------------
>HMPV/B/MLI/MT853647.1/2012
gcaaagataaagaaccgtataagaagcagcaggtgctatagatatgctacactgatcctt
attggactaacagcactaagcatggcacttaatattttcctggtcattgatcatgcaaca
ttaagaaacatgatcaaaacagaaaactgtgctaacatgccgtcagcggaaccaagcaaa
aagaccccaatgacctctacagcaggcccaaacaccaaacctaatccacagcaagcaaca
cagtggaccacagagaattcaacattttcggcagcaaccctagagggccatccatacaca
gagacaactcaaacaccagacacaacagctccccagcaaaccacagacaaacatacagca
ctaccaaaatcaatctatgaacagatcacccagacaaccacagagaaaaagacaaccaga
gcgacaacc------caaaaaagggaa--agagggaaagaaa-------acacaaaccaa
accacaagcacagctgcaacccaaacaaccaacaccaccaaccaaatcagaaatacaagt
gagacaatcacaacatccgacagacccagaactgacaccacaacccaaagcagcgaacag
acaacctgggcaacagaaccaggctccccaccaaaccatgtacggaaaagtgcaggcccc
agg---------------------------------
>HMPV/B/MLI/MT853641.1/2012
gcaaagataaagaaccgtataagaagcagcaggtgctatagatatgctacactgatcctt
attggactaacagcactaagcatggcacttaatattttcctggtcattgatcatgcaaca
ttaagaaacatgatcaaaacagaaaactgtgctaacatgccgtcagcggaaccaagcaaa
aagaccccaatgacctctacagcaggcccaaacaccaaacctaatccacagcaagcaaca
cagtggaccacagagaattcaacattttcggcagcaaccctagagggccatccatacaca
gagacaactcaaacaccagacacaacagctctccagcaaaccacagacaaacatacagca
ctaccaaaatcaatctatgaacagatcacccagacaaccacagagaaaaagacaaccaga
gcaacaacc------caaaaaagggaa--agagggaaagaaa-------acacaaaccaa
accacaagcacagctgcaacccaaacaaccaacaccaccaaccaaatcagaaatgcaagt
gagacaatcacaacatccgacagacccagaaccgacaccacaacccaaagcagcgaacag
acaacctgggcaacagaaccaggctccccaccaaaccatgcacggaaaagtgcaggcccc
agg---------------------------------
>HMPV/B/MLI/MT853646.1/2012
gcaaagataaagaaccgtataagaagcagcaggtgctatagatatgctacactgatcctt
attggactaacagcactaagcatggcacttaatattttcctggtcattgatcatgcaaca
ttaagaaacatgatcaaaacagaaaactgtgctaacatgccgtcagcggaaccaagcaaa
aagaccccaatgacctctacagcaggcccaaacaccaaacctaatccacagcaagcaaca
cagtggaccacagagaattcaacattttcggcagcaaccctagagggccatccatacaca
gagacaactcaaacaccagacacaacagctccccagcaaaccacagacaaacatacagca
ccaccaaaatcaatccatgaacagatcacccagacaaccacagagaaaaagacaaccaga
gcaacaacc------caaaaaagggaa--agagggaaagaaa-------acacaaaccaa
accacaagcacagctgcaacccaaacaaccaacaccaccaaccaaatcagaaatgcaagt
gagacaatcacaacatccgacagacccagaactgacaccacaacccaaagcagcgaacag
acaacctgggcaacagaaccaggctccccaccaaaccatgcacggaaaagtgcaggcccc
agg---------------------------------
>HMPV/B/MLI/MT853637.1/2012
gcaaagataaagaaccgtataagaagcagcaggtgctatagatatgctacactgatcctt
attggactaacagcactaagcatggcacttaatattttcctggtcattgatcatgcaaca
ttaagaaacatgatcaaaacagaaaactgtgctaacatgccgtcagcggaaccaagcaaa
aagaccccaatgacctctacagcaggcccaaacaccaaacctaatccacagcaagcaaca
cagtggaccacagagaattcaacattttcggcagcaaccctagagggccatccatacaca
gagacaactcaaacaccagacacaacagctccccagcaaaccacagacaaacatacagca
ctaccaaaatcaatctatgaacagatcacccagacaaccacagagaaaaagacaaccaga
gcaacaacc------caaaaaagggaa--agagggaaagaaa-------acacaaaccaa
accacaagcacagctgcaacccaaacaaccaacaccaccaaccaaatcagaaatgcaagt
gagacaatcacaacatccgacagacccagaactgacaccacaacccaaagcagcgaacag
acaacctgggcaacagaaccaggctccccaccaaaccatgtacggaaaagtgcaggcccc
agg---------------------------------
>HMPV/B/MLI/MT853636.1/2012
gcaaagataaagaaccgtataagaagcagcaggtgctatagatatgctacactgatcctt
attggactaacagcactaagcatggcacttaatattttcctggtcattgatcatgcaaca
ttaagaaacatgatcaaaacagaaaactgtgctaacatgccgtcagcggaaccaagcaaa
aagaccccaatgacctctacagcaggcccaaacaccaaacctaatccacagcaagcaaca
cagtggaccacagagaattcaacattttcggcagcaaccctagagggccatccatacaca
gagacaactcaaacaccagacacaacagctccccagcaaaccacagacaaacatacagca
ctaccaaaatcaatctatgaacagatcacccagacaaccacagagaaaaagacaaccaga
gcaacaacc------caaaaaagggaa--agagggaaagaaa-------acacaaaccaa
accacaagcacagctgcaacccaaacaaccaacaccaccaaccaaatcagaaatgcaagt
gagacaatcacaacatccgacagacccagaactgacaccacaacccaaagcagcgaacag
acaacctgggcaacagaaccaggctccccaccaaaccatgtacggaaaagtgcaggcccc
agg---------------------------------
>HMPV/B/MLI/MT853633.1/2012
---------------------------agcaggtgctatagatatgctacactgatcctt
attggactaacagcactaagcatggcacttaatattttcctggtcattgatcatgcaaca
ttaagaaacatgatcaaaacagaaaactgtgctaacatgccgtcagcggaaccaagcaaa
aagaccccaatgacctctacagcaggcccaaacaccaaacccaatccacagcaagcaaca
cagtggaccacagagaattcaacattttcggcagcaaccctagagggccatccatacaca
gagacaactcaaacaccagacacaacagctccccagcaaaccacagacaaacatacagca
ctaccaaaatcaatctatgaacagatcacccagacaaccacagagaaaaagacaaccaga
gcaacaacc------caaaaaagggaa--agagggaaagaaa-------acacaaaccaa
accacaagcacagctgcaacccaaacaaccaacaccaccaaccaaatcagaaatgcaagt
gagacaatcacaacatccgacagacccagaactgacaccacaacccaaagcagcgaacag
acaacctgggcaacagaaccaggctccccaccaaaccatgcacgaaaaagtgcaggcccc
agg---------------------------------
>HMPV/B/MLI/MT853638.1/2012
---------------------------agcaggtgctatagatatgctacactgatcctt
attggactaacagcactaagcatggcacttaatattttcctggtcattgatcatgcaaca
ttaagaaacatgatcaaaacagaaaactgtgctaacatgccgtcagcggaaccaagcaaa
aagaccccaatgacctctacagcaggcccaaacaccaaacctaatccacagcaagcaaca
cagtggaccacagagaattcaacattttcggcagcaaccctagagggccatccatacaca
gagacaactcaaacaccagacacaacagctccccagcaaaccacagacaaacatacagca
ctaccaaaatcaatctatgaacagatcacccagacaaccacagagaaaaagacaaccaga
gcaacaacc------caaaaaagggaa--agagggaaagaaa-------acacaaaccaa
accacaagcacagctgcaacccaaacaaccaacaccaccaaccaaatcagaaatgcaagt
gagacaatcacaacatccgacagacccagaactgacaccacaacccaaagcagcgaacag
acaacctgggcaatagaaccaggctccccaccaaaccatgtacggaaaagtgcaggcccc
agg---------------------------------
>HMPV/B/MLI/MT853642.1/2012
------------------------------------tatagatatgctacactgatcctt
attggactaacagcactaagcatggcacttaatattttcctggtcattgatcatgcaaca
ttaagaaacatgatcaaaacagaaaactgtgctaacatgccgtcagcggaaccaagcaaa
aagaccccaatgacctctacagcaggcccaaacaccaaacctaatccacagcaagcaaca
cagtggaccacagagaattcaacattttcggcagcaaccctagagggccatccatacaca
gagacaactcaaacaccagacacaacagctccccagcaaaccacagacaaacatacagca
ctaccaaaatcaatctatgaacagatcacccagacaaccacagagaaaaagacaaccaga
gcaacaacc------caaaaaagggaa--agagggaaagaaa-------acacaaaccaa
accacaagcacagctgcaacccaaacaaccaacaccaccaaccaaatcagaaatgcaagt
gagacaatcacaacatccgacagacccagaaccgacaccacaacccaaagcagcgaacag
acaacctgggcaacagaaccaggctccccaccaaaccatgcacggaaaagtgcaggcccc
agg---------------------------------
>HMPV/B/MLI/MT853634.1/2012
------------------ataagaagcagcaggtgctatagatatgctacactgatcctt
attggactaacagcactaagcatggcacttaatattttcctggtcattgatcatgcagca
ttaagaaacatgatcaaaacagaaaactgtgctaacatgccgtcagcggaaccaagcaaa
aagaccccaatgacctctacagcaggcccaaacaccaaacctaatccacagcaagcaaca
cagtggaccacagagaattcaacattttcggcagcaaccctagagggccatccatacaca
gagacaactcaaacaccagacacaacagctccccagcaaaccacagacaaacatacagca
ctaccaaaatcaatctatgaacagatcacccagacaaccacagagaaaaagacaaccaga
gcaacaacc------caaaaaagggaa--agagggaaagaaa-------acacaaaccaa
accacaagcacagctgcaacccaaacaatcaacaccaccaaccaaatcagaaatgcaagt
gagacaatcacaacatccgacagacccagaactgacaccacaacccaaagcagcgaacag
acaacctgggcaacagaaccaggctccccaccaaaccatgtacggaaaagtgcaggcccc
agg---------------------------------
>HMPV/B/MLI/MT853643.1/2012
gcaaagataaattcccgtataagaagcagcaggtgctatagatatgctacactgatcctt
attggactaacagcactaagcatggcacttaatattttcctggtcattgatcatgcaaca
ttaagaaacatgatcaaaacagaaaactgtgctaacatgccgtcagcggaaccaagcaaa
aagaccccaatgacctctacagcaggcccaaacaccaaacctaatccacagcaagcaaca
cagtggaccacagagaattcaacattttcggcagcaaccctagagggccatccatacaca
gagacaactcaaacaccagacacaacagctccccagcaaaccacagacaaacatacagca
ctaccaaaatcaatctatgaacagatcacccagacaaccacagagaaaaagacaaccaga
gcaacaacc------caaaaaagggaa--agagggaaagaaa-------acataaaccaa
accacaagcacagctgcaacccaaacaaccaacaccaccaaccaaatcagaaatgcaagt
gagacaatcacaacatccgacagacccagaactgacaccacaacccaaagcagcgaacag
acaacctgggcaacagaaccaggctccccaccaaaccatgtacggaaaagtgcaggcccc
agg---------------------------------
>HMPV/B/MLI/MT853644.1/2012
------------------------------aggtgctatagatatgctacactgatcctt
attggactaacagcactaagcatggcacttaatattttcctggtcattgatcatgcaaca
ttaaaaaacatgatcaaaacagaaaactgtgctaacatgccgtcagcggaaccaagcaaa
aagaccccaatgacctctacagcaggcccaaacaccaaacctaatccacagcaagcaaca
cagtggaccacagagaattcaacattttcggcagcaaccctagagggccatccatacaca
gagacaactcaaacaccagacacaacagctccccagcaaaccacagacaaacatacagca
ctaccaaaatcaatctatgaacagatcacccagacaaccacagagaaaaagacaaccaga
gcaacaacc------caaaaaagggaa--agagggaaagaaa-------acataaaccaa
accacaagcacagctgcaacccaaacaaccaacaccaccaaccaaatcagaaatgcaagt
gagacaatcacaacatccgacagacccagaactgacaccacaacccaaagcagcgaacag
acaacctgggcaacagaaccaggctccccaccaaaccatgtacggaaaagtgcaggcccc
agg---------------------------------
>HMPV/B/MLI/MT853645.1/2012
---------------------agatgcagcaggtgctatagatatgctacactgatcctt
attggactaacagcactaagcatggcacttaatattttcctggtcattgatcatgcaaca
ttaagaaacatgatcaaaacagaaaactgtgctaacatgccgtcagcggaaccaagcaaa
aagaccccaatgacctctacagcaggcccaaacaccaaacctaatccacagcaagcaaca
cagtggaccacagagaattcaacattttcggcagcaaccctagagggccatccatacaca
gagacaactcaaacaccagacacaacagctccccagcaaaccacagacaaacatacagca
ctaccaaaatcaatctatgaacagatcacccagacaaccacagagaaaaagacaaccaga
gcaacaacc------caaaaaagggaa--agagggaaagaaa-------acacaaaccaa
accacaagcacagctgcaacccaaacaaccaacaccaccaaccaaatcagaaatgcaagt
gagacaatcacaacatccgacagacccagaactgacaccacaacccaaagcagcgaacag
acaacctgggcaacagaaccaggcttcccaccaaaccatgtacggaaaagtgcaggcccc
agg---------------------------------
>HMPV/B/MLI/MT853649.1/2012
gcaaagataaagaaccgtataaaaagcagcaggtgctatagaaatgctacactgatcctt
attggactaacagcactaagcatggcacttaatattttcctggtcattgatcatgcaaca
ttaagaaacatgatcaaaacagaaaactgtgctaacatgccgtcagcggaaccaagcaaa
aagaccccaatgacctctacagcaggcccaaacaccaaacctaatccacagcaagcaaca
cagtggaccacagagaactcaacattttcggcagcaatcctagagggccatccatacaca
gagacaactcaaacaccagacacaacagctccccagcaaaccacagacaaacatacagca
ctaccaaaatcaatctatgaacagatcacccagacaaccacagagaaaaagacaaccaga
gcaacaacc------caaaaaagggaa--agagggaaagaaa-------acacaaaccaa
accacaagcacagctgcaacccaaacaaccaacaccaccaaccaaatcagaaatgcaagt
gagacaatcacaacatccgacagacccagaactgacaccaccacccaaagcagcgaacag
acaacctgggcaacagaaccaggctccccaccaaaccatgtacggaaaagtgcaggcccc
agg---------------------------------
>HMPV/B/MLI/MT853648.1/2012
gcaaagataaagaaccgtataagaagcagcaggtgctatagatatgctacactgatcctt
attggactaacagcactaagcatggcacttaatattttcctggtcattgatcatgcaaca
ttaagaaacatgatcaaaacagaaaactgtgctaacatgccgtcaacggaaccaagcaaa
aagaccccaatgacctctacagcaggcccaaacaccaaacctaatccacagcaagcaaca
cagtggaccacagagaattcaacattttcggcagcaaccctagagggccatccatacaca
gagacaactcaaacaccagacacaacagctccccagcaaaccacagacaaacatacagca
ctaccaaaatcaatctatgaacagatcacccagacaaccacagagaaaaagacaaccaga
gcaacaacc------caaaaaagggaa--agaaggaaagaaa-------acacaaaccaa
accacaagcacagctgcaacccaaacaaccaacaccaccaaccaaaccagaaatgcaagt
gagacaatcacaacatccgacagacccagaactgacaccacaacccaaagcagcgaacag
acaacctgggcaacagaaccaggctccccaccaaaccatgcacggaaaagtgcaggcccc
agg---------------------------------
>HMPV/B/MLI/MT853650.1/2012
gcaaagataaagaaccgtataagaagcagcaggtgctatagatatgctacactgatcctt
attggactaacagcactaagcatggcacttaatattttcctggtcattgatcatgcaaca
ttaagaaacatgatcaaaacagaaaactgtgctaacatgccgtcagcggaaccaagcaaa
aagaccccaatgacctctacagcaggcccaaacaccaaacccaatccacagcaagcaaca
cagtggaccacagagaattcaacattttcggcagcaaccctagagggccatccatacgca
gagacaactcaaacaccagacacaacagctccccagcaaaccacagacaaacatacagca
ctaccaaaaccaatccacgaacagaccacccagacaaccacagagaaaaagacaaccaga
gcaacaacc------caaaaaagggaa--agagggaaagaaa-------acacaaaccaa
accacaagcacagctgcaacccaaacaaccaacaccaccaaccaaaccagaaatgcaagc
gagacaatcacaacatccgacagacccagaaccgacaccataacccaaagcagcgaacag
acaacctgggcaacagaaccaggctccccaccaaaccatgcacggaaaagtgcaggcccc
agg---------------------------------
>HMPV/B/ZMB/MT853546.1/2013
---------------------------agcaggtgctatagatatgctacactgatcctt
attggactaacagcactaagcatggcacttaatattttcctggtcattgatcatgcaaca
ttaagaaacatgatcaaaacagaaaactgtgttaacatgccgtcagcggaaccaagcaaa
aagaccccaatgacctctacagcaggcccaaacaccaaacctaatccacagcaagcaaca
cagtggaccacagagaactcaacattttcggcagcaaccctagagggccatccatacaca
gagacgactcaaacaccagacacaacagctccccagcaaaccacagacaaacatacagca
ctaccaaaatcaatctatgaacagatcacccagacaaccacagagaaaaagacaaccaga
gcaacaacc------ccaaaaagggaa--agagggaaagaaa-------acacaaaccaa
accacaagcacagctgcaaaccaaacaaccaacaccactaaccaaatcagaaatgcaagt
gagacaatcacaacatccgacagacccagaactgacaccacaacccaaagcagcgaacag
acaacctgggcaacagaaccaggctccccaccaaactatgcacggaaaagtgcagggccc
agg---------------------------------
>HMPV/B/ZMB/MT853547.1/2013
---------------------------agcaggtgctatagatatgctacactgatcctt
attggactaacagcactaagcatggcacttaatattttcctggtcattgatcatgcaaca
ttaagaaacatgatcaaaacagaaaactgtgttaacatgccgtcagcggaaccaagcaaa
aagaccccaatgacctctacagcaggcccaaacaccaaacctaatccacagcaagcaaca
cagtggaccacagagaactcaacattttcggcagcaaccctagagggccatccatacaca
gagacaactcaaacaccagacacaacagctccccagcaaaccacagacaaacatacagca
ctaccaaaatcaatctatgaacagatcacccagacaaccacagagaaaaagacaaccaga
gcaacaacc------ccaaaaagggaa--agagggaaagaaa-------acacaaaccaa
accacaagcacagctgcaaaccaaacaaccaacaccactaaccaaatcagaaatgcaagt
gagacaatcacaacatccgacagacccagaactgacaccacaacccaaagcagcgaacag
acaacctgggcaacagaaccaggctccccaccaaactatgcacggaaaagtgcagggccc
agg---------------------------------
>HMPV/B/ZMB/MT853551.1/2013
---------------------------agcaggtgctatagatatgctacactgatcctt
attggactaacagcactaagcatggcacttaatattttcctggtcattgatcatgcaaca
ttaagaaacatgatcaaaacagaaaactgtgttaacatgccgtcagcggaaccaagcaaa
aagaccccaatgacctctacagcaggcccaaacaccaaacctaatccacagcaagcaaca
cagtggaccacagagaactcaacattttcggcagcaaccctagagggccatccatacaca
gagacaactcaaacaccagacacaacagctccccagcaaaccacagacaaacatacagca
ctaccaaaatcaatctatgaacagatcacccagacaaccacagagaaaaagacaaccaga
gcaacaacc------ccaaaaagggaa--agagggaaagaaa-------acacaaaccaa
accacaagcacagctgcaaaccaaacaaccaacaccactaaccaaatcagaaatgcaagt
gagacaatcacaacatccgacagacccagaactgacaccacaacccaaagcagcgaacag
acaacctgggcaacagaaccaggctccccaccaaactatgcacggaaaagtgcagggccc
agg---------------------------------
>HMPV/B/ZMB/MT853548.1/2013
---------------------------agcaggtgctatagatatgctacactgatcctt
attggactaacagcactaagcatggcacttaatattttcctggtcattgatcatgcaaca
ttaagaaacatgatcaaaacagaaaactgtgttaacatgccgtcagcggaaccaagcaaa
aagaccccaatgacctctacagcaggcccaaacaccaaacctaatccacagcaagcaaca
cagtggaccacagagaactcaacattttcggcagcaaccctagagggccatccatacaca
gagacaactcaaacaccagacacaacagctccccagcaaaccacagacaaacatacagca
ctaccaaaatcaatctatgaacagatcacccagacaaccacagagaaaaagacaaccaga
gcaacaacc------ccaaaaagggaa--agagggaaagaaa-------acacaaaccaa
accacaagcacagctgcaaaccaaacaaccaacaccaccaaccaaatcagaaatgcaagt
gagacaatcacaacatccgacagacccagaactgacaccacaacccaaagcagcgaacag
acaacctgggcaacagaaccaggctccccaccaaactatgcacggaaaagtgcagggccc
agg---------------------------------
>HMPV/B/ZMB/MT853549.1/2013
---------------------------agcaggtgctatagatatgctacactgatcctt
attggactaacagcactaagcatggcacttaatattttcctggtcattgatcatgcaaca
ttaagaaacatgatcaaaacagaaaactgtgttaacatgccgtcagcggaaccaagcaaa
aagaccccaatgacctctacagcaggcccaaacaccaaacctaatccacagcaagcaaca
cagtggaccacagagaactcaacattttcggcagcaaccctagagggccatccatacaca
gagacaactcaaacaccagacacaacagctccccagcaaaccacagacaaacatacagca
ctaccaaaatcaatctatgaacagatcacccagacaaccacagagaaaaagacaaccaga
gcaacaacc------ccaaaaagggaa--agagggaaagaaa-------acacaaaccaa
accacaagcacagctgcaaaccaaacaaccaacaccactaaccaaatcagaaatgcaagt
gagacaatcacaacatccgacagacccagaactgacaccacaacccaaagcagcgaacag
acaacctgggcaacagaaccaggctccccaccaaaccatgcacggaaaagtgcagggccc
agg---------------------------------
>HMPV/B/ZMB/MT853550.1/2013
---------------------------agcaggtgctatagatatgctacactgatcctt
attggactaacagcactaagcatggcacttaatattttcctggtcattgatcatgcaaca
ttaagaaacatgatcaaaacagaaaactgtgttaacatgccgtcagcagaaccaagcaaa
aagaccccaatgacctctacagcaggcccaaacaccaaacctaatccacagcaagcaaca
cagtggaccacagagaactcaacattttcggcagcaaccctagagggccatccatacaca
gagacaactcaaacaccagacacaacagctccccagcaaaccacagacaaacatacagca
ctaccaaaatcaatctatgaacagatcacccagacaaccacagagaaaaagacaaccaga
gcaacaacc------ccaaaaagggaa--agagggaaagaaa-------acacaaaccaa
accacaagcacagctgcaaaccaaacaaccaacaccaccaaccaaatcagaaatgcaagt
gagacaatcacaacatccgacagacccagaactgacaccacaacccaaagcagcgaacag
acaacccgggcaacagaaccaggctccccaccaaactatgcacggaaaagtgcagggccc
agg---------------------------------
>HMPV/B/GMB/MT853712.1/2012
------------------------------aggtgctatagatatgctacactgatcctt
attggactaacagcactaagcatggcacttaatattttcctggtcattgatcatgcaaca
ttaagaaacatgatcaaaacagaaaactgtgctaacatgccgtcagcggaaccaagcaaa
aagaccccaatgacctctacagcaggcccaaacaccaaacctaatccacagcaagcaaca
cagtggaccacagagaactcaacattttcggcagcaaccctagagggccatccatacaca
gagacaactcaaacaccagacacaacagctccccaacaaaccacagacaaacatacagca
ctaccaaaatcaatccatgaacagatcacccagacaaccacagagaaaaagacaaccaga
gcaacaacc------caaaaaggggaa--agggggaaagaaa-------acacaaaccaa
accacaagcacagctgcaacccaaacaaccaacaccaccaaccaaatcagaaatgcaagt
gagacaatcacaacatccgacagacccagaactgacaccacaacccaaagcagcgaacag
acaacctgggcaacaggaccaggctccccaccaaactatgcacggaaaagtgcagggccc
agg---------------------------------
>HMPV/B/KEN/MH482661.1/2012
------------aaccgtataagaagcagcaggtgctatagatatgctacactgatcctt
attggactaacagcactaagcatggcacttaatattttcctggtcattgatcatgcaaca
ttaagaaacatgatcaaaacagaaaactgtgctaacatgccgtcagcggaaccaagcaaa
aagaccccaatgacctctacagcaggcccaaacaccaaacctaatccacagcaagcaaca
cagtggaccacagagaactcaacattttcggcagcaaccctagagggccatccatacaca
gaggcaactcaaacaccagacacaacagctccccagcaaaccacagacaaacatacagca
ctaccaaaatcaatctatgaacagatcacccagacaaccacagagagaaagacaaccaga
gcaacaacc------caaaaaagggaa--agagggaaagaaa-------acacaaaccaa
accacaagcacagctgcaacccaaacaaccaacaccaccaaccaaatcagaaatgcaagt
gagacaatcacaacatccgacagacccagaactaacaccacaacccaaagcagcgaacag
acaacctgggcaacagaaccaggctcctcaccaaaccatgcacggaaaagtgcagggccc
aggtga------------------------------
>HMPV/B/KEN/MH482697.1/2013
gcaaagataaagaaccgtataagaagcagcaggtgctatagatatgctacactgatcctt
gttggactaacagcactaagcatggcacttaatattttcctggtcattgatcatgcaaca
ttaagaaacatgatcaaaacagaaaactgtgctaacatgccgtcagcggaaccaagcaaa
aagaccccaatgacctctacagcaggcccaaacaccaaacctaatccacagcaagcaaca
cagtggaccacagagaactcaacattttcggcagcaaccctagagggccatccatacaca
gaaacaactcaaacaccagacacaacagctccccagcaaaccacagacaaacacacagca
ctaccaaaatcaacctatgaacagatcacccagacaatcacagagagaaggacaaccaga
gcaacaact------cgaaaaggggaa--agagggaaagaaa-------acacaaaccaa
accacaagcacagctgcaacccaaacaaccaacaccaccaaccaaaccagaaatgcaagt
gagacaatcacaacatccgacagacccagaactgacaccacaacccaaagcagcgaacag
acaacctgggcaacagaaccaggctccccaccaaaccatgcacggaaaagtgcagggccc
aggtga------------------------------
>HMPV/B/KEN/MH482707.1/2014
gcaaagataaagaaccgtataagaagcagcaggtgctatagatatgctacactgatcctt
gttggactaacagcactaagcatggcacttaatattttcctggtcattgatcatgcaaca
ttaagaaacatgatcaaaacagaaaactgtgctaacatgccgtcagcggaaccaagcaaa
aagaccccaatgacctctacagcaggcccaaacaccaaacctaatccacagcaagcaaca
cagtggaccacagagaactcaacattttcggcagcaaccctagagggccatccatacaca
gagacaactcaaacaccagacacaacagctccccagcaaatcacagacaaacacacagca
ctaccaaaatcaacctatgaacagatcacccagacaaccacagagagaaggacaaccaga
gcaacaact------cgaaaaggggaa--agagggaaagaaa-------acacaaaccaa
accacaagcacagctgcaacccaaacaaccaacaccaccaaccaaaccagaaatgcaagt
gagacaatcacaacatccgacagacccagaactgacaccacaacccaaagcagcgaacag
acaacctgggcaacagaaccaggctccccaccaaaccatgcacggaaaagtgcagggccc
aggtga------------------------------
>HMPV/B/KEN/MH482698.1/2013
---------------------------------tgctatagatatgctacactgatcctt
gttggactaacagcactaagcatggcacttaatattttcctggtcattgatcatgcaaca
ttaagaaacatgatcaaaacagaaaactgtgctaacatgccgtcagcggaaccaagcaaa
aagaccccaatgacctctacagcaggcccaaacaccaaacctaatccacagcaagcaaca
cagtggaccacagagaactcaacattttcggcagcaaccctagagggccatccatacaca
gaaacaactcaaacaccagacacaacagctccccagcaaaccacagacaaacacacagca
ctaccaaaatcaacctatgaacagatcacccagacaaccacagagagaaggacaaccaga
gcaacaact------cgaaaaggggaa--agagggaaagaaa-------acacaaaccaa
accacaagcacagctgcaacccaaacaaccaacaccaccaaccaaatcagaaatgcaagt
gagacaatcacaacatccgacagacccagaactgacaccacaacccaaagcagcgaacag
acaacctgggcaacagaaccaggctccccaccaaaccatgcacggaaaagtgcaggcccc
aggtga------------------------------
>HMPV/B/KEN/MH482692.1/2013
------------aaccgtataagaagcagcaggtgctatagatatgctacactgatcctt
gttggactaacagcactaagcatggcacttaatattttcctagtcattgaccatgcaaca
ttaagaaacatgatcaaaacagaaaactgtgctaacatgccgccagcggaaccaagcaaa
aagaccccaatgacctctacagcaggcctaaacaccaaacctaatccacagcaagcaaca
cagtggaccacagagaactcaacattttcggcagcaaccctagagggccatccatacaca
gaaacaactcaaacaccagacacaacagctccccagcaaaccacagacaaacacacagca
ctaccaaaatcaacctatgaacagatcacccagacaaccacagagagaaggacaaccaga
gcaacaact------cgaaaaggggaa--agagggaaagaaa-------acacaaaccaa
accacaagcacagctgcaacccaaacaaccaacaccaccaaccaaaccagaaatgcaagt
gagacaatcacaacatccgacagacccagaactgacaccacaacccaaagcagcgaacag
acaacctgggcaacagaaccaggctctccaccaaaccatgcacggaaaagtgcagggccc
aggtga------------------------------
>HMPV/B/KEN/MH482715.1/2014
gcaaagataaagaaccgtataagaagcagcaggtgctatagatatgctacactgatcctt
gtaggactaacagcactaagcatggcacttaatattttcctggtcattgatcatgcaaca
ttaagaaacatgatcaaaacagaaaactgtgctaacatgccgtcagcggaaccaagcaaa
aagaccccaatgacctctacagcaggcccaaacaccaaacctaatccacagcaagcaaca
cagtggaccacagagaactcaacattttcggcagcaaccctagagggccatccatacaca
gagacaactcaaacaccagacacaacagctccccagcaaatcacagacaaacacacagca
ctaccaaaatcaacctatgaacagatcacccagacaaccacagagagaaggacaaccaga
gcaacaact------cgaaaaggggaa--agagggaaagaaa-------acacaaaccaa
accacaagcacagctgcaacccaaacaaccaacaccaccaaccaaaccagaaatgcaagt
gagacaatcacaacatccgacagacccagaactgacaccacaacccaaagcagcgaacag
acaacctgggcaacagaaccaggctccccaccaaaccatgcacggaaaagtgcagggccc
agg---------------------------------
>HMPV/B/CAN/KF179035.1/2009
gcaaagataaagaaccgtataagaagcagcaggtgctatagatatgctacactgatcctt
attggactaacagcactaagcatggcacttaatattttcctgatcattgattatgcaaca
ttaagaaacatgatcaaaacagaaaactgtgctaacatgccgccagcgggaccaagcaaa
aagaccccaatgacctctacagcaggcccaagcaccaaacccaatccacagcaagcaaca
cagtggaccacagagaactcaacattctcggcagcaaccccagagggccatccatacaca
gggacaactcaaacaccagacacaacagctccccagcaaaccacagacaaacatacagca
ctgccaaaatcaatccacgaacagatcacccagacaaccacagagaaaaagacaaccaga
gcaacaacc------caaaaaagggaa--agagggaaagaaa-------acacaaaccaa
accacaagcacagctgcaacccaaacaaccaacaccactaaccaaatcagaaatgcaagc
gagacaatcacaacatccgacagacccagaactgacaccacaacccaaagcagcgaacag
acaacctgggcaacagaaccaggctccccaccaacccatgcacggaaaagtgcaggaccc
aggtga------------------------------
>HMPV/B/CAN/KF179043.1/2010
gcaaagataaagaaccgtataagaagcagcaggtgctatagatatgctacactgatcctt
attggactaacagcactaagcatggcacttaatattttcctgatcattgattatgcaaca
ttaagaaacatgatcaaaacagaaaactgtgctaacatgccgccagcgggaccaagcaaa
aagaccccaatgacctctacagcaggcccaagcaccaaacccaatccacagcaagcaaca
cagtggaccacagagaactcaacattctcggcagcaaccccagagggccatccatacaca
gggacaactcaaacaccagacacaacagctccccagcaaaccacagacaaacatacagca
ctgccaaaatcaatccatgaacagatcacccagacaaccacagagaaaaagacaaccaga
gcaacaacc------caaaaaagggaa--agagggaaagaaa-------acacaaaccaa
atcacaagcacagctgcaacccaaacaaccaacaccaccaaccaaatcagaaatgcaagt
gagacaatcacaacatccgatagacccagaactgacaccacaacccaaagcagcgaacag
acaacctgggcaacagaaccaggctccccaccaacccatgcacggaaaagtgcaggaccc
aggtga------------------------------
>HMPV/B/CAN/KF179034.1/2009
gcaaagataaagaaccgtataagaagcagcaggtgctatagatatgctacactgatcctt
attggactaacagcactaagcatggcacttaatatttttctgatcattgatcatgcaaca
ttaagaaacatgatcaaaacagaaaactgtgctaacatgccgtcagcggaaccaagcaaa
aagaccccaatgacctctacagcaggcccaagcaccaaatctaatccacagcaagcaaca
cagtggaccacagagaactcaacattttcggcagcaaccctggagggccatccatacaca
gagacaactcaaacaccagacacaacagctccccagcaaaccacagacgaacatacagca
ctgccaaaatcaatctatgaacagatcacccagataaccacagagaaaaagacaaccaga
gcaacaacc------caaaaaagggaa--agagggaaagaaa-------acacaaaccaa
actacaagcacagctgcaacccaaacaaccaacaccaccaaccaaatcagaaatgcaagt
gagacaatcacaaaatccgacagacccagaactgacaccacaacccaaagcagtgaacag
acaacctgggcaacagaaccaggctccccaccaaaccatgcacggaaaagtgcaggaccc
aggtga------------------------------
>HMPV/B/CAN/KF179036.1/2009
gcaaagataaagaaccgtataagaagcagcaggtgctatagatatgctacactgatcctt
attggactaacagcactaagcatggcacttaatatttttctgatcattgatcatgcaaca
ttaagaaacatgatcaaaacagaaaactgtgctaacatgccgtcagcggaaccaagcaaa
aagacctcaatgacctctacagcaggcccaagcaccaaatctaatccacagcaagcaaca
cagtggaccacagagaactcaacattttcggcagcaaccctggagggccatccatacaca
gagacaactcaaacaccagacacaacagctccccagcaaaccacagacgaacatacagca
ctgccaaaatcaatctatgaacagatcacccagataaccacagagaaaaagacaaccaga
gcaacaacc------caaaaaagggaa--agagggaaagaaa-------acacaaaccaa
actacaagcacagctgcaacccaaacaaccaacaccaccaaccaaatcagaaatgcaagt
gagacaatcacaaaatccgacagacccagaactgacaccacaacccaaagcagtgaacag
acaacctgggcaacagaaccaggctccccaccaaaccatgcacggaaaagtgcaggaccc
aggtga------------------------------
>HMPV/B/JPN/LC192206.1/2014
gcaaagataaagaatcgtataagaagcagcaggtgctatagatatgctacactgatcctt
attggactaacagcactaagcatggcacttaatgttttcctggtcgttgatcatgcaaca
tcaagaaacatgatcaaaacagaaaactgtgctaacatgccgtcagcggaaccaagcaaa
aagaccccaatggcctctacagcaggcctaaacactaaacctaatccacagcaagcaaca
cagtggaccacagagaactcaacattttcggcagcaaccccagagggccatccatacaca
gagacaactcaaacaccagacacaatagctccccagcaaaccacagacaaacatacagca
ctaccaaaatcaatctatgaacagatcacccaaacaaccacagagaaaaagacaaccaga
gcaacaacc------caaaaaagggaa--agagggaaagaaa-------atacaaaccaa
accacaagcaaagctgcaacccaaacaaccaacaccaccaaccaaatcagaaatgcaagt
gagacaatcacaacatccgacagacccagaactgacaccacaatccaaagcagtgaacag
acaacctgggcaacagaaccaggctccccaccaaaccatgcacggaaaagtgcagggccc
aggtga------------------------------
>HMPV/B/JPN/LC337921.1/2016
gcaaagatgaagaaccgtataagaagcagcaggtgctatagatatgctacactgatcctt
attgggctaacagcactaagcatggcacttaatattttcctggtcattgatcatgcaaca
ttaagaaacatgatcaaaacagaaaactgtgctaacatgccgtcagcggaaccaagcaaa
aagaccccaatgacctctacagcaggcccaaacaccaaacctaatccacagcaagcaaca
cagtggaccacagagaactcaacattctcggcagcaaccctagagggccatccatacaca
gagacaactcaaacaccagacacaacagctctccaacaaaccacagacaaacatacagca
ctaccaaaatcaactcatgaacagatcacccagacaaccacaaagaaaaagacaaccaga
gcaacaacc------caaaaaagggaa--agagggaaagaaa-------acacaaaccaa
accacaagcacagctgcaacccaaacaaccaacaccaccaaccaaatcagaaatgcaagt
gagaaaatcataacatacgacagaccaagaactgacaccacaacccaaagcagcgaacaa
acaacctgggcaacaggaccaagctccccaccaaactatgcacagaaaagtgcagggccc
aggcgaatgcaacacacaggtatctcatccaagtag
>HMPV/B/JPN/LC337924.1/2017
gcaaagatgaagaaccgtataagaagcagcaggtgctatagatatgctacactgatcctt
attgggctaacagcactaagcatggcacttaatattttcctggtcattgatcatgcaaca
ttaagaaacatgatcaaaacagaaaactgtgctaacatgccgtcagcggaaccaagcaaa
aagaccccaatgacctctacagcaggcccaaacaccaaacctaatccacagcaagcaaca
cagtggaccacagagaactcaacattctcggcagcaaccctagagggccatccatacaca
gagacaactcaaacaccagacacaacagctctccaacaaaccacagacaaacatacagca
ctaccaaaatcaactcatgaacagatcacccagacaaccacaaagaaaaagacaaccaga
gcaacaacc------caaaaaagggaa--agagggaaagaaa-------acacaaaccaa
accacaagcacagctgcaacccaaacaaccaacaccaccaaccaaatcagaaatgcaagt
gagaaaatcataacatacgacagaccaagaactgacaccacaacccaaagcagcgaacaa
acaacctgggcaacaggaccaagctccccaccaaactatgcacagaaaagtgcagggccc
aggcgaatgcaacacacaggtatctcatccaagtag
>HMPV/B/JPN/LC337922.1/2016
gcaaagatgaagaaccgtataagaagcagcaggtgctatagatatgctacactgatcctt
attggactaacagcactaagcatggcacttaatattttcctggtcattgatcatgcaaca
ttaagaaacatgatcaaaacagaaaactgtgctaacatgccgtcagcggaaccaagcaaa
aagaccccaatgacctccacagcaggcccaaacaccaaacctaatccacagcaagcaaca
cagtggaccacagagaactcaacattctcggcagcaaccctagagggccatccatacaca
gagacaactcaaacaccagacacaacagctctccaacaaaccacagacaaacatacggca
ctaccaaaatcaactcatgaacagatcacccagacaaccacaaagaaaaagacaaccaga
gcaacaacc------caaaaaagggaa--agagggaaagaaa-------acacaaaccaa
accacaagcacagctgcaacccaaacaaccaacaccaccaaccaaatcagaaatgcaaat
gagaaaatcacaacatacgacagacccagaactgacaccacaacccaaagcagcgaacaa
acaacctgggcaacaggaccaagctcctcaccaaactatgcacagaaaagtgcagggccc
aggtga------------------------------
>HMPV/B/ZMB/MT853552.1/2013
---------------------------------tgctatagatatgctacactgatcctt
attggactaacagcactaagtatggcacttaatattttcctggtcattgatcatgcaaca
ctaagaaacatgatcaaaacagaaaactgtgctaacatgccgtcagcggaaccaagcaaa
aagactccaatgacctctacagcaggcccaaacaccaaacctaatccacagcaagcaaca
cagtggaccacagtgaattcaacattttcggcagcaaccctagagggccatccatacaca
gagacaactcaaacaccagacacaacagctccccagcaaaccacagacaaacatacagca
ccaccaaaatcaatctacgaacagatcacccagacaaccacagggaaaaagacaaccaga
gcaacaacc------aaaaaaaggaaa--agagggaaagaaa-------acacaaaccaa
accacaagcacagctgcaacccaaacaaccaacaccaccaaccaaatcagaaatgcaagt
gagacaatcacaacatccgacagacccagaactgacaccacaacccaaagcagcgaacag
acaacctgggcaacagaaccaggctccccaccaaaccatgcacggaaaagtgcaggcccc
agg---------------------------------
>HMPV/B/KEN/MH482720.1/2014
gcaaagataaagaaccgtataagaagcagcaggtgctatagatatgctacactgatcctt
gttggactaacagcactaagcatggcacttaatattttcctagtcattgaccatgcaaca
ttaagaaacatgatcaaaacagaaaactgtgccaacatgccgtcagcggaaccaagcaaa
aagaccccaatgacctctacagcaggcccaaacaccaaacctaatccacagcaagcaaca
cagtggaccacagagaatccaacattttcgacagcaaccctagaaggctatccatacaca
gagacaactcaaacaccagacacaacagctccccagcagaccacagacaaacatacagca
ccaccaaaatcaatccatgaacagatcacccagacaaccacagagaaaaagacaatcaga
gcaacaacc------caaaaaagggaa--agagggaaagaaa-------acacaaaccaa
accacaagcacagctgcaacccaaacaaccaacaccaccaaccaaatcagaaatgcaagt
gagacaatcacaacatccgacagatccagaactgacaccacaacccaaagcagcgaacaa
acaacctgggcaacagaaccaagctccccaccaaaccatgcacggaaaagtgcagggccc
aggtga------------------------------
>HMPV/B/KEN/MH482722.1/2014
------------------ataagaagcagcaggtgctatagatatgctacactgatcctt
gttggactaacagcactaagcatggcacttaatattttcctagtcattgaccatgcaaca
ttaagaaacatgatcaaaacagaaaactgtgccaacatgccgtcagcggaaccaagcaaa
aagaccccaatgacctctacagcaggcttaaacaccaaacctaatccacagcaagcaaca
cagtggatcacagagaattcaacattttcgacagcaaccctagagggctatccatacaca
gagacaactcaaacaccagacacaacagctccccagcagaccacagacaaacatacagca
ccaccaaaatcaatctatgaacagatcacccagacaaccacagagaaaaagacaaccaga
gcaacaacc------caaaaaagggaa--agagggaaagaaa-------acacaaaccaa
accacaagcacagctgcaacccaaacaaccaacaccaccaaccaaatcagaaatgcaagt
gagacaatcacaacatccgacagatccagaactgacaccacaacccaaagcagcgaacaa
acaacctgggcaacagaaccaagctccccaccaaaccatgcacggaaaagtgcagggccc
agg---------------------------------
>HMPV/B/KEN/MH482735.1/2016
------------------------------------------------acactgatcctt
gttggactaacagcactaagcatggcacttaatattttcctagtcattgaccatgcaaca
ttaagaaacatgatcaaaacagaaaactgtgctaacatgccgtcagcggaaccaagcaaa
aagaccccaatgacctctacagcaggcctaaacaccaaacctaatccacagcaagcaaca
cagtggaccacagagaattcaacattttcgacagcaaccctagagggctatccatacaca
gagacaactcaaacaccagacacaacagctccccagcagaccacagacaaacatacagca
ccaccaaaatcaatccatgaacagatcacccagacaaccacagagaaaaagacaaccaga
gcaacaacc------caaaaaagggaa--agagggaaagaaa-------acacaaaccaa
accacaagcacagctgcaacccaaacaaccaacaccaccaaccaaatcagaaatgcaagt
gagacaatcacaacatccgacagatccagaactgacaccacaacccaaagcagcgaacaa
acaacctgggcaacagaaccaagctccccaccaaaccatgcacggaaaagtgcagggtcc
agg---------------------------------
>HMPV/B/KEN/MH482723.1/2014
gcaaagataaagaaccgtataagaagcagcaggtgctatagatatgctacattggtcctt
gttggactaacagcactaagcatggcacttaatattttcctggtcattgactatgcaaca
ttaagaaacatgatcaaaacagaaaactgtgccaacatgctgtcagcggaaccaagcaaa
aagaccccaatgacctctatagcagacccaaacaccaaacctaatccacagcaagcaaca
cagtggaccacagagaactcaacattttcggcagcaaccccagagggccatccatacaca
gagacaactcaaacaccagacacaacagctccccagcagaccacagacgaacatacagca
ccaccaaaatcaatccatgaacagatcacccagacaaccacagagaaaaagacaaccaga
gcaacaacc------caaaaaagggaa--agaaggaaagaaa-------acacaaaccaa
accacaagcacagctgcaacccaaacaaccaacaccaccaaccaaatcagaaatgcaagt
gagacaatcacaacatccgacagacccagaactgacaccacaacccaaagcagcgaacaa
acaacctgggcaacagaaccaggctccccaccaaactatgcacggaaaagtgcagggccc
aggtga------------------------------
>HMPV/B/MLI/MT853652.1/2012
gcaaagataaagaaccgtataagaagcagcaggtgctatagatatgctacactgatcctt
attggactaacagcactaagcatggcacttaatattttcctggtcattgatcatgcaaca
ttaagaaacatgatcaaaacagaaaactgtgctaacatgccgtcagcggaaccaagcaaa
aagaccccaatgacctctacagcaggcccaaccaccaaacctaatccacagcaagcaaca
cagtggaccacagagaattcaacattttcggcagcaaccctagagggccatccatacaca
gagacaactcaaacaccagacacaacagctccccagcaaaccaaagacaaacatacagca
ctaccaaaatcaatccacgaacagaccacccagacaaccacagagaagaagacaaccaga
gcaacaacc------caaaaaagggaa--agagggaaaggaa-------acacaaaccaa
accacaagcacagctgcaacccaaacaaccaacaccaccaaccaaatcagaaatgcaagc
gagacaatcacaacatccgacagacccagaactgacaccacaacccaaagcagcgaacag
acaacctgggcaacagaaccaggctccccaccaaaccatgcacggaaaagtgcaggcccc
aggcgaacgcaacacacaggtatctcatccaag---
>HMPV/B/MLI/MT853653.1/2012
------------------------agcagcaggtgctatagatatgctacactgatcctt
attggactaacagcactaagcatggcacttaatattttcctggtcattgatcatgcaaca
ttaagaaacatgatcaaaacagaaaactgtgctaacatgccgtcagcggaaccaagcaaa
aagaccccaatgacctctacagcaggcccaaccaccaaacctaatccacagcaagcaaca
cagtggaccacagagaattcaacattttcggcagcaaccctagagggccatccatacaca
gagacaactcaaacaccagacacaacagctccccagcaaaccaaagacaaacatacagca
ctaccaaaatcaatccacgaacagaccacccagacaaccacagagaagaagacaaccaga
gcaacaacc------caaaaaagggaa--agagggaaaggaa-------acacaaaccaa
accacaagcacagctgcaacccaaacaaccaacaccaccaaccaaatcagaaatgcaagc
gagacaatcacaacatccgacagacccagaactgacaccacaacccaaagcagcgaacag
acaacctgggcaacagaaccaggctccccaccaaaccatgcacggaaaagtgcaggcccc
aggcgaacgcaacacacaggtatctcatccaag---
>HMPV/B/MLI/MT853654.1/2012
---------------------------------------------gctacactgatcctt
attggact---agcactaagcatggcacttaatattttcctggtcattgatcatgcaaca
ttaagaaacatgatcaaaacagaaaactgtgctaacatgccgtcagcggaaccaagcaaa
aagaccccaatgacctctacagcaggcccaaacaccaaacccaatccacagcaagcaaca
cagtggaccacagagaattcaacattttcggcagcaaccctagagggccatccatacaca
gagacaactcaaacaccagacacaacagctccccagcaaaccacagacaaacatacagca
ctaccaaaatcaatccacgaacagaccacccagacaaccacagagaaaaagacaaccaga
gcaacaacc------caaaaaagggaa--agagggaaagaaa-------acacaaaccaa
accacaagcacagctgcaacccaaacaaccaacaccaccaaccaaatcagaaatgcaagc
gagacaatcacaacatccgacagacccagaactgacaccacaacccaaagcagcgaacag
acaacctgggcaacagaaccaggctccacaccaaaccatgcacggaaaagtgcaggcccc
agg---------------------------------
>HMPV/B/KEN/MH482736.1/2016
gcaaagataaagaaccgtataagaagcagcaggtgctatagatatgctacattgatcctt
gttggactaacagcactaagcatggcacttaatattttcctggtcattgaccatgcaaca
ttaagaaacatgatcaaaacagaaaattgtgccaacatgccgtcagcagaaccaagcaaa
aagaccccaatgacctctacagcaggcccaaacaccaaacctaatccacagcaagcaaca
cagtggatcacagagaactcaacattttcggcagcaaccctagagggccatccatacaca
gagacaactcaaacaccagacacaacaactccccagcagaccacagacaaacatacagcg
ccaccaaaatcgatccatgaacagatcacccagacaaccacagagaaaaagacaaccaga
gcaacaacc------aaaaaaagggaa--agagggaaagaaa-------acacaaaccaa
accacaagcacagctgcaacccaaacaaccaacaccaccaaccaaaccagaaatacaagt
gagacaatcacaacatccgacagacccagaactgacaccacaacccaaagcagcgaacaa
ccaacctgggcaacagaaccaggctccccaccaaaccatgcacggaaaagtgcagggcct
------------------------------------
>HMPV/B/CHN/KC470021.1/2012
agcaagataaagaaccgtataagaagcagcaggtgctatagatatgctacattgatcctt
attggactaacagcactaagcatggcacttaatattttcctggtcattgatcatgcaaca
ttaagaaacatgatcaaaacagaaaactgtgctagcatgccgccagcggaaccaagcaaa
aagaccccaatgatctccacagcaggcccaaacaccaaacccaatccacagcaagcaaca
cagtggaccacagagaactcaacattttcggcagcaaccctagagggccatccatacaca
gagacaactcaaacaccagacacaacagctccccagcaaaccacagacaaacacacagca
ctaccaaaatcaatctatgaacagatcacccagacaatcacagagaaaaagacaaccaga
gcaacaccc------caaaaaagggaa--agagggaaagaaa-------acacaaaccaa
accacaagcacagctgcaacccaaacaaccaacaccaccaaccaaatcagaaatgcaagt
gagacaatcacaacatccgacagacccagaactgacaccacaacccaaagcagcgaacag
acaacctgggcaacagaaccaggctccccaccaaaccatgcacggaaaagtgcagggccc
agg---------------------------------
>HMPV/B/ESP/MN617477.1/2016
------------------------------------------------------------
---ggactaacagcactaagcatggcacttaatattttcctggtcattgatcatgcaaca
ttaagaaacatgatcaaaacagaaaactgtgctaacatgccgtcagtggaaccaagcaaa
aagaccccaatgacctctacagcaggcccaaacaccaaacctaatccacagcaagcaaca
cagtgggcctcagagaactcaacattttcggctgcaaccctagagggccatccatacaca
gagacaactcaaacaccagacacaacagctctccaacaaaccacagacaaacacacagca
ctaccaaaatcaacccatgaacagatcacccagacaaccacagagaaaaagacaaccaga
gcaacaacc------ccaaaaagggaa--agagggaaagaaa-------acacaaaccaa
accacaagcacagccgcaacccaaacaaccaacaccaccaaccaaatcagaaatgcaagt
gagacaatcacaacatccgacagacccagaaccgacaccacaacccaaagcagcgaacag
acaacccgggcaacaggaccaggctccccaccaaaccatgcacggaaaagtgcagggccc
aggcgaatgcaacacacaggtatctcatccaagtag
>HMPV/B/ESP/MN617496.1/2016
------------------------------------------------------------
---ggactaacagcactaagcatggcacttaatattttcctggtcattgatcatgcaaca
ttaagaaacatgatcaaaacagaaaactgtgctaacatgccgtcagcggaaccaagcaaa
aagaccccaatgacctctacagcaggcccaaacaccaaacctaatccacagcaaacaaca
cagtggaccacagagaactcaacattttcggcagcaaccctagagggccatccatacaca
gagacaactcaaacaccagacacaacagctctccaacaaaccacagacaaacatacagaa
ctaccaaaatcaacccatgaacagatcacccagacaaccacagagaaaaagacaaccaga
gcaacagcc------ccaaaaagggaa--agagggaaagaaa-------acacaaaccaa
accacaagcacagctgcaacccgaacaaccaacaccaccaaccaaatcagaaatgcaagt
gagacaatcacaacatccgacagacctagaactgacaccacaacccaaagcagcgaacag
acaacctgggcaacaagaccaggttccccaccaaactatgcaaggaaaagtgcagggccc
aggcgaatgcaacacacaagtatctcatccaagtag
>HMPV/B/ESP/MN617571.1/2017
------------------------------------------------------------
---ggactaacagcactaagcatggcacttaatattttcctggtcattgatcatgcaaca
ttaagaaacatgatcaaaacagaaaactgtgctaacatgccgtcagcggaaccaagcaaa
aagaccccaatgacctctacagcagacccaaacaccaaatctaatccacagcaagcaaca
cagtggaccacagagaactcaacattttcggcagcaaccctagagggccatccatacaca
gagacaactcaaacatcagacacaacagctctccaacaaaccacagacaaacatacagca
ctaccgaaatcaacccatgaacagatcacccaggcaacctcagagaaaaagacaaccaga
gcaacaacc------ccaaaaagggaa--agagtgaaagaaa-------acacaaaccaa
accacaagcacagctgcaactcaaacatccaacaccactaaccaaatcagaaatgcaagt
gagacaatcacaacatccgacagactcagaactgacaccacaacccaaagcagcgaacag
acaacctgggcaacaggaccaggctccccaccaaaccatgcacggaaaagtgcagggccc
aggcaaatgcaacacacaggtatctcatccaagtag
>HMPV/B/CHN/MN944089.1/2018
------------------------------------tatagatatgctacactgatcctc
attggactaacagcactaagcatggcacttaatattttcctggtcattgatcatgcaaca
ttaagaaacatgatcaaaacagaaaactgtgctaacatgccgtcagcggaaccaagcaaa
aagaccccaatgacctctatagtaggcccaaacaccaaacccaatccacagcaagcaaca
cagtggaccacagagaactcaacattttcggcagcaaccccagagggccatccatacaca
gagacaactcaaacaccagacacaacagctcctcaacaaaccacagacaaacacacagca
ccaccaaaatcaacccacgaacagatcacccagacaaccacagagaaaaagacaaccaga
gcaacaacc------ccaaaaagggaa--agaggggaagaaa-------acacaaaccaa
accacaagcacagctgcaacccaaacaaccaacaccaccaaccaaaccagaaatgcaagt
gagacaatcacaacatccgacagacccagaaccgacaccacaacccaaggcagcgaacag
acaacctgggcaacaggaccaggctccccaccaaaccatgcacggaaaagtgcagggccc
aggcgagtgcaacacacaggcatctcacccaagtag
>HMPV/B/CHN/MN944091.1/2019
------------------------------------tatagatatgctacactgctcctt
attggactaacagcactaagcatggcacttaatattttcctggtcattgatcatgcaaca
ttaagaaacatgatcaaaacagaaaactgtgctaacatgccgtcagcggaaccaagcaaa
aagaccccaatgacctctacagcaggcccaaacaccaaacccaatccacagcaagcaaca
cagtggaccacagagaactcaacattttcggcggcaaccccagagggccatccatacaca
gagacaactcaaacaccaggcacaacagctcctcaacaaaccacagacaaacacacagca
ccaccaaaatcaacccacgaacagatcacccagacaaccacagagaaaaagacaaccaga
gcaacaacc------ccaaaaagggaa--agaaggaaagaaa-------acacaaaccaa
accacaagcacagctgcaacccaaacaaccaacaccaccaaccaaatcagaaatgcaagt
gagacaatcacaacatccgacagacccagaactgacaccacaacccaaagcagcgaacag
acaacctgggcaacaggaccaggctccccaccaaaccatgcacggaaaagtgcagggccc
aggcgaatgcaacacacaggcatcttacccaagtag
>HMPV/B/CHN/MN944090.1/2019
------------------------------------tatagatatgctacactgatcctt
attggactaacagcactaagcatggcacttaatattttcctggtcattgatcatgcaaca
ttaagaaacatgatcaaaacagaaaactgtgctaacatgccgtcagcggaaccaagcaaa
aagaccccaatgacctctacagcaggcccaaacaccaaacccaatccacagcaagcaaca
cagtggaccacagagaactcaacatttttggcagcaaccccagagggccatccatacaca
gagacaactcaaacaccagacacaacagctcttcaacaaaccacagacaaacatacagca
ctaccaaaatcaacccatgaacagatcacccagacaaccacagagataaagacaaccaga
gcaacaacc------ccaaaaagggaa--agagggaaagaaa-------acacaaaccaa
accacaagtacagctgcaactcaagcaaccaacaccaccaaccaaatcagaaatgcaagc
gagacaatcacaacatccgacagacccaaaactgacaccacaacccaaagcagcgaacag
acaacctgggcaacaggaccaggctccccaccaaactatgcacggaaaagcgcagggccc
aggagaatgcaacacacaggtatcttacccaagtag
>HMPV/B/ESP/KX829121.1/2014
------------------------------------------------------------
---ggactaacagcactgagcatgacacttaatattttcctggtcattgatcatgcaaca
ttaagaaacatgatcaaaacagaaaactgtgctaacatgccgtcagcggaaccaagcaaa
aagaccccaatgacctctacagcaggcccaaacaccaaacctaatccacagcaaacaaca
cagtggaccacagagaactcaacattttcggcagcaaccctagagggccatccatacaca
gagacaacccaaacaccagacacaacagctccccagcaaaccacagacaaacacacagca
ccaccaaaatcaatccacgaacagatcacccagacaaccacagagaaaaagacaaccaga
gcaacaacc------caaaaaagggaa--agagggaaagaaa-------acacaaaccaa
accacaagcacagctgcaacccaaacaatcaacaccaccaaccaaatcagaaatgcaagt
gagacaatcacaacatccgacagacccagaactgacaccacaacccaaagcagcgaacag
acaacctgggcaacagaaccaggctccccaccaaaccatgcacggaaaagtgcagggccc
aggtgaacgcaacacacaggcatctcatccaag---
>HMPV/B/ESP/KX829144.1/2015
------------------------------------------------------------
---ggactaacagcactgagcatgacacttaatattttcctggtcattgatcatgcaaca
ttaagaaacatgatcaaaacagaaaactgtgctaacatgccgtcagcggaaccaagcaaa
aagaccccaatgacctctacagcaggcccaaacaccaaacctaatccacagcaaacaaca
cagtggaccacagagaactcaacattttcggcagcaaccctagagggccatccatacaca
gagacaacccaaacaccagacacaacagctccccagcaaaccacagacaaacacacagca
ccaccaaaatcaatccacgaacagatcacccagacaaccacagagaaaaagacaaccaga
gcaacaacc------caaaaaagggaa--agagggaaagaaa-------acacaaaccaa
accacaagcacagctgcaacccaaacaatcaacaccaccaaccaaatcagaaatgcaagt
gagacaatcacaacatccgacagacccagaactgacaccacaacccaaagcagcgaacag
acaacccgggcaacagaaccaggctccccaccaaaccatgcacggaaaagtgcagggccc
aggtgaacgcaacacacaggcatctcatccaag---
>HMPV/B/ESP/KX829126.1/2015
------------------------------------------------------------
---ggactaacagcactgagcatgacacttaatattttcctggtcattgatcatgcaaca
ttaagaaacatgatcaaaacagaaaactgtgctaacatgccgtcagcggaaccaagcaaa
aagaccccaatgacctctacagcaggcccaaacaccaaacccaatccacagcaaacaaca
cagtggaccacagagaacccaacattttcggcagcaaccctagagggccatccatacaca
gagacaacccaaacaccagacacaacagctccccagcaaaccacagacaaacacacagca
ccaccaaaatcaatccacgaacagatcacccagacaaccacagagaaaaagacaaccaga
gcaacaacc------caaaaaagggaa--agagggaaagaaa-------acacaaaccaa
accacaagcacagctgcaacccaaacaatcaacaccaccaaccaaatcagaaatgcaagt
gagacaatcacaacatccgacagacccagaactgacaccacaacccaaagcagcgaacag
acaacctgggcaacagaaccaggctccccaccaaaccatgcacggaaaagtgcagggccc
aggtgaacgcaacacacaggcatctcatccaag---
>HMPV/B/ESP/KX829125.1/2015
------------------------------------------------------------
---ggactaacagcactgagcatgacacttaatattttcctggtcattgatcatgcaaca
ttaagaaacatgatcaaaacagaaaactgtgctaacatgccgtcagcggaaccaagcaaa
aagaccccaatgacctctacagcaggcccaaacaccaaacctaatccacagcaaacaaca
cagtggaccacagagaactcaacattttcggcagcaaccctagagggccatccatacaca
gagacaacccaaacaccagacacaacagctccccagcaaaccacagacaaacacacagca
ccaccaaaatgaatccacgaacagatcacccagacaaccacagagaaaaagacaaccaga
gcaacaacc------caaaaaagggaa--agagggaaagaaa-------acacaaaccaa
accacaagcacagctgcaacccaaacaatcaacaccaccaaccaaatcagaaatgcaagt
gagacaatcacaacatccgacagacccagaactgacaccacaacccaaagcagcgaacag
acaacctgggcaacagaaccaggctccccaccaaaccatgcacgggaaagcgcagggccc
aagtgaacgcaacacacaggcacctcatccaag---
>HMPV/B/ESP/KX829131.1/2015
------------------------------------------------------------
---ggactaacagcactaagcatggcacttaatattttcctggtcattgatcatgcaaca
ttaagaaacatgatcaaaacagaaaactgtgctaacatgccgtcagcggaaccaagcaaa
aagaccccaatgacctctacagcaggcccaaacaccaaacctaatccacagcaagcaaca
cagtggaccacagagaactcaacattttcggcagcaaccctagagggccatccatacaca
gagacaactcaaacaccagacacaacagctccccagcaaaccacagacaaacacacagca
ccaccaaaatcaacccacgaacagatcacccagacaaccacagagaaaaagacaaccaga
gcaacaact------caaaaaaaggaa--agggggaaagaaa-------acacaaaccaa
accacaagcacagctgcaacccaaacaaccaacaccaccaaccaaaccagaaatgcaagt
gagacaatcacaacatccgacagacccagaactgacaccacaacccaaagcagcgaacag
acaacctgggcaacagaaccaggctccccaccaaaccatgcacggaaaagcgcagggccc
aagtgaacgcaacacacaggcacctcatccaag---
>HMPV/B/ESP/KX829143.1/2015
------------------------------------------------------------
---ggactaacagcactaagcatggcacttaatattttcctggtcattgatcatgcaaca
ttaagaaacatgatcaaaacagaaaactgtgctaacatgccgtcagcggaaccaagcaaa
aagaccccaatgacctctacagcaggcccaaacaccaaacctaatccacagcaagcaaca
cagtggaccacagagaactcaacattttcggcagcaaccctagagggccatccatacaca
gagacaactcaaacaccagacacaacagctccccagcaaaccacagacaaacacacagca
ccaccaaaatcaacccacgaacagatcacccagacaaccacagagaaaaagacaaccaga
gcaacaact------caaaaaaaggaa--aaggggaaagaaa-------acacaaaccaa
accacaagcacagctgcaacccaaacaaccaacaccaccaaccaaaccagaaatgcaagt
gagacaatcacaacatccgacagacccagaactgacaccacaacccaaagcagcgaacag
acaacctgggcaacagaaccaggctccccaccaaaccatgcacggaaaagcgcagggccc
aagtgaacgcaacacacaggcacctcatccaag---
>HMPV/B/ESP/KX829159.1/2016
------------------------------------------------------------
---ggactaacagcactaagcatggcacttaatattttcctggtcattgatcatgcaaca
ttaagaaacatgatcaaaacagaaaactgtgctaacatgccgtcagcggaaccaagcaaa
aagaccccaatgacctctacagcaggcccaaacaccaaacctaatccacagcaagcaaca
cagtggaccacagagaactcaacattttcggcagcaaccctagagggccatccatacaca
gagacaactcaaacaccagacataacagctcctcagcaaaccacagacaaacatacagca
ctaccaaaatcaacccacgaacagatcacccagacaaccacagagaaaaagacaaccaga
gcaacaact------caaaaaaaggaa--agggggaaagaaa-------acacaaaccaa
accacaagcacagctgcaacccaaacaaccaacaccaccaaccaaaccagaaatgcaagt
gagacaatcacaacatccgacagacccagaactgacaccacaacccaaagcagcgaacag
acaacctgggcaacagaaccaggctccccaccaaaccatgcacggaaaagtgcagggccc
aagtgaacgcaacacacaggcacctcatccaag---
>HMPV/B/ESP/KX829148.1/2015
------------------------------------------------------------
---ggactaacagcactaagcatggcacttaatattttcctggtcattgatcatgcaaca
ttaagaaacatgatcaaaacagaaaactgtgctaacatgccgtcagcggaaccaagcaaa
aagaccccaatgacctctacagcaggcccaaacaccaaacccaatccacagcaagcaaca
cagtggaccacagagaacccaacactttcggcagcaaccctagagggccatccatacaca
gagacaactcaaacaccagacacaacagctccccagcaaaccacagacaaacacacagca
ccaccaaaatcaacccacgaacagatcacccagacaaccatagagaaaaagacaaccaga
gcaacaact------caaaaaaaggaa--agggggaaagaaa-------acacaaaccaa
accacaagcacagctgcaatccaaacaaccaacaccaccaaccaaaccagaaatgcaagt
gagacaatcacaacatccgacagacccagaactgacaccacaacccaaagcagcgaacag
acaacctgggcaacagaaccaggctccccaccaaaccatgcacggaaaagcgcagggccc
aagtgaacgcaacacacaggcacctcatccaag---
>HMPV/B/ESP/KX829149.1/2015
------------------------------------------------------------
---ggactaacagcactaagcatggcacttaatattttcctggtcattgatcatgcaaca
ttaagaaacatgatcaaaacagaaaactgtgctaacatgccgtcagcggaaccaagcaaa
aagaccccaatgacctctacagcaggcccaaacaccaaacccaatccacagcaagcaaca
cagtggaccacagagaacccaacactttcggcagcaaccctagagggccatccatacaca
gagacaactcaaacaccagacacaacagctccccagcaaaccacagacaaacacacagca
ccaccaaaatcaacccacgaacagatcacccagacaaccatagagaaaaagacaaccaga
gcaacaact------caaaaaaaggaa--agggggaaagaaa-------acacaaaccaa
accacaagcacagctgcaatccaaacaaccaacaccaccaaccaaaccagaaatgcaagt
gagacaatcacaacatccgacagacccagaactgacaccacaacccaaagcagcgaacag
acaacctgggcaacagaaccaggctccccaccaaaccatgcacggaaaagcgcagggccc
aagtgaacgcaacacacaggcacctcatccaag---
>HMPV/B/ESP/KX829151.1/2015
------------------------------------------------------------
---ggactaacagcactaagcatggcacttaacattttcctggtcattgatcatgcaaca
ttaagaaacatgatcaaaacagaaaactgtgctaacatgccgtcagcggaaccaagcaaa
aagaccccaatgacctctacagcaggcccaaacaccaaacccaatccacagcaagcaaca
cagtggaccacagagaacccaacactttcggcagcaaccctagagggccatccatacaca
gagacaactcaaacaccagacacaacagctccccagcaaaccacagacaaacacacagca
ccaccaaaatcaacccacgaacagatcacccagacaaccatagagaaaaagacaaccaga
gcaacaact------caaaaaaaggaa--agggggaaagaaa-------acacaaaccaa
accacaagcacagctgcaatccaaacaaccaacaccaccaaccaaaccagaaatgcaagt
gagacaatcacaacatccgacagacccagaactgacaccacaacccaaagcagcgaacag
acaacctgggcaacagaaccaggctccccaccaaaccatgcacggaaaagcgcagggccc
aagtgaacgcaacacacaggcacctcatccaag---
>HMPV/B/ESP/KX829152.1/2015
------------------------------------------------------------
---ggactaacagcactaagcatggcacttaatattttcctggtcattgatcatgcaaca
ttaagaaacatgatcaaaacagaaaactgtgctaacatgccgtcagcggaaccaagcaaa
aagaccccaatgacctctacagcaggcccaaacaccaaacccaatccacagcaagcaaca
cagtggaccacagagaacccaacactttcggcagcaaccctagagggccatccatacaca
gagacaactcaaacaccagacacaacagctccccagcaaaccacagacaaacacacagca
ccaccaaaatcaacccacgaacagatcacccagacaaccatagagaaaaagacaaccaga
gcaacaact------caaaaaaaggaa--agggggaaagaaa-------acacaaaccaa
accacaagcacagctgcaatccaaacaaccaacaccaccaaccaaaccagaaatgcaagt
gagacaatcacaacatccgacagacccagaactgacaccacaacccaaagcagcgaacag
acaacctgggcaacagaaccaggctccccaccaaaccatgcacggaaaagcgcagggccc
aagtgaacgcaacacacaggcacctaatccaag---
>HMPV/B/ESP/KX829132.1/2015
------------------------------------------------------------
---ggactaacagcactaagcatggcacttaatattttcctggtcattgatcatgcaaca
ttaagaaacatgatcaaaacagaaaactgtgctaacatgccgtcagcggaaccaagcaaa
aagaccccaatgacctctacagcaggcccaaacaccaaacctaatccacagcaagcaaca
cagtggaccacagagaactcaacattttcggcagcaaccctagagggccatccatacaca
gagacaactcaaacaccagacacaacagctccccagcaaaccacagacaaacacacagca
ctaccaaaatcaacctatgaacagatcacccagacaaccacagagaaaaagacaaccaga
gcaacaact------caaaaaaagaaa--agagggaaagaaa-------acacaaaccaa
accacaagcatagctgcaacccaaacaaccaacaccaccaaccaaaccagaaatgcaagt
gagacaatcacaacatccgacagacccagaactgacaccacaacccaaagcagcgaacag
acaacctgggcaacagaaccaggctccccaccaaaccatgcacggaaaagtgcagggccc
aggtgaacgcaacacacaggcacctcatccaag---
>HMPV/B/ESP/KX829157.1/2016
------------------------------------------------------------
---ggactaacagcactaagcatggcacttaatattttcctggtcattgatcatgcaaca
ttaagaaacatgatcaaaacagaaaactgtgctaacatgccgtcagtggaaccaagcaaa
aagaccccaatgacatctacagcaggcccaaacaccaaacctaatccacagcaagcaaca
cagtggaccacagagaactcaacattttcggcagcaaccctagagggccatccatacaca
gagacaactcaaacaccagacacaacagctccccagcaaaccacagacaaacacacagca
ccaccaaaatcaacctatgaacagatcacccagacaaccacagagaaaaagacaaccaga
gcaacaact------caaaaaaaggaa--agagggaaagaaa-------acacaaaccaa
accacaagcacagctgcaacccaaacaaccaacaccaccaaccaaaccagaaatgcaagt
gagacaatcacaacatccgacagacccagaactgacaccacaacccaaagcagcgaacag
acaacctgggcaacagaaccaggctccccaccaaaccatgcacggaaaagtgcaaggccc
aggtgaacgcaacacacaggcacctcatccaag---
>HMPV/B/ESP/KX829162.1/2016
------------------------------------------------------------
---ggactaacagcactaagcatggcacttaatattttcctggtcattgatcatgcaaca
ttaagaaacatgatcaaaacagaaaactgtgctaacatgccgtcagtggaaccaagcaaa
aagaccccaatgacatctacagcaggcccaaacaccaaacctaatccacagcaagcaaca
cagtggaccacagagaactcaacattttcggcagcaaccctagagggccatccatacaca
gagacaactcaaacaccagacacaacagctccccagcaaaccacagacaaacacacagca
ccaccaaaatcaacctatgaacagatcacccagacaaccacagagaaaaagacaaccaga
gcaacaact------caaaaaaaggaa--agagggaaagaaa-------acacaaaccaa
accacaagcacagctgcaacccaaacaaccaacaccaccaaccaaaccagaaatgcaagt
gagacaatcacaacatccgacagacccagaactgacaccacaacccaaagcagcgaacag
acaacctgggcaacagaaccaggctccccaccaaaccatgcacggaaaagtgcaaggccc
aggtgaacgcaacacacaggcacctcatccaag---
>HMPV/B/ESP/KX829123.1/2015
------------------------------------------------------------
---ggactaacagcactaagcatggcacttaatattttcctagtcattgaccatgcaaca
ttaagaaacatgatcaaaacagaaaactgtgctaacatgccgtcagcggaaccaagcaaa
aagaccccaatgacctctacagcaggcccaaacaccaaacctaatccacagcaagcaaca
cagtggaccacagagaactcaacattttcggcagcaaccctagagggccatccatacaca
gagacaactcaaacaccagacacaacagctccccagcagaccacagacaaacacacagca
ccaccaaaatcaatccacgaacagatcatccagacaaccacagagaaaaagacaaccaga
gcaacaacc------ccaaaaagggaa--agaaggaaagaaa-------acacaaaccaa
accacaagcacagctgcaacccaaacaaccaacatcaccaaccaaatcagaaatgcaagt
gagacaatcacaacatccgacagacccagaactgacaccacaacccaaagcagcgaacaa
acaacctgggcaacagaaccaggctccccaccaaaccatgcacggaaaagcgcagggcct
aggtgaacgcaacacacaggcatctcatccaag---
>HMPV/B/ESP/KX829156.1/2016
------------------------------------------------------------
---ggactaacagcactaagcatggcacttaatattttcctggtcattgatcatgcaaca
ttaagaaacatgatcaaaacagaaaactgtgctaacatgccgtcagcggaaccaagcaaa
aagaccccaatgacctctacagcaggcccaaacaccaaacctaatccacagcaagcaaca
cagtggaccacagagaactcaacattttcggcagcaaccctagagggccatccatacaca
gagacaactcaaacaccagacacaacagctccccagcaaaccacagacaaacacacagca
ccaccaaaatcaacccatgaacagatcactcagacaaccacagagaaaaagacaaacaaa
gccacgact------ccaaaaagggaa--agagggaaagaaa-------acacaaaccaa
accacaagcgaagctgcaacccaaacaaccaacaccaccaaccaaaccagaaatgcaagt
gagacaatcacaacatccgacagacccagaactgacaccacaacccaaagcagcgaacag
acaacctgggcaacagaaccaggctccccaccaaaccatgcacggaaaagtgcaaggccc
aggtgaacgcaacacacaggcacctcatccaag---
>HMPV/B/ESP/KX829133.1/2015
------------------------------------------------------------
---ggactaacagcactgagcatgacacttaatattttcctggtcattgatcatgcaaca
ttaagaaacatgatcaaaacagaaaactgtgctaacatgccgtcagcggaaccaagcaaa
aagaccccaatgacctatacagcaggcccaaacaccaaacctaatccacagcaaacaaca
cagtggaccacagagaactcaacattttcggcagcaaccctagaggtgcatccatacaca
gagacaacccaaacaccagacacaacagctccccagcaaaccacagacaaacacacagca
ccaccaaaatcaatccacgaacagatcacccagacaaccacagagaaaaagacaaccaga
gcaacaacc------caaaaaagggaa--agagggaaagaaa-------acacaaaccaa
accacaagaacagctgcaacccaaacaatcaacaccaccaaccaaatcagaaatgcaagt
gagacaatcacaacatccgacagacccagaactgacaccacaacccaaagcagcgaacag
acaacctgggcaacaggaccaggctccccaccaaactatgcacggaaaagtgcagggccc
aggcgaatgcaactcacaggtatcctacccaag---
>HMPV/B/CHN/MK450189.1/2017
gcaaagataaagaaccgtataagaagcagcaggtgctatagatatgctacactgatcctt
gttggactaacagcactaagcatggcacttaatattttcctggtcattgatcatgcaaca
ttaagaaacatgatcaaaacagaaaactgtgataacatgccgtcagtggaaccaagcaaa
aagaccccaatgacctctacagcaggcccaaacaccaaacctaaaccacagcaagcaaca
cagtggaccacagagaactcaacattctcggcagcaaccctagagggccatccatacaca
gagacaactcaaacaccagacacaacagctccccagcaaaccacagacaaacacacagca
ccaccaaaatcaacctatgaacagatcacccagacaaccacagagaaaaagacaaccaga
gcaacaact------caaaaaaaggaa--agagggaaagaaa-------acacaaaccaa
accacaagcacagctgcaacccaaacaaccaacaccaccaaccaaaccagaaatgcaagt
gagacaatcacaacatccgacagacccagaactgacaccacaacccaaagcagcgaacag
acaacctgggcaacagaaccaggctccccaccaaaccatgaacggaaaagcgcagggccc
aggcgaacgcaacacacaggcacctcatccaagtag
>HMPV/B/ESP/KX829154.1/2016
------------------------------------------------------------
---ggactaacagcactaagcatggcacttaatattttcctggtcattgaccatgcaaca
ccaagaaacatggtcaaaacagaaaactgtgccaacatgccgtcagcggaaccaagcaaa
aagaccccaatgacctccacagcaggcccaaacaccaaacccaatccacagcaagcaaca
cagtggaccacagagaactcaacatcctcggcagcaaccccagagggccatccatacaca
gagacaacccaaacaccagacacaacagctccccagcagaccacagacaaacatacagca
ccaccaaaatcaatccatgaacagatcacccagacaaccacagagaaaaagacaaccaga
gcaacaacc------caaaaaagggaa--agaaggaaaga-------------aaaccaa
accacaagcacagctgcaacccaaacaaccaacaccaccaaccaaatcagaaatgcaagt
gaggcaatcacaacatccgacagacccagaactgactccacaacccaaagcagcgaacaa
acaacctgggcaacagaaccaggctccccatcaaaccatgcacggaaaagtgcagggccc
aggtgaacgcaacacacaggtatctcatccaag---
>HMPV/B/KEN/MH482711.1/2014
---------------cgtataagaagcagcaggtgctatagatatgctacactgatcctt
gttggactaacagcactaagcatggcacttaatattttcctggtcattgatcatgcaaca
ttaagaaacatgatcaaaacagaaaactgtgctaacatgccgtcagcggaaccaagcaaa
aagaccccaatgacctctatagcaggcccaaacaccaaacccaatccacagcaagcaaca
cagtggaccacagagaactcaacattctcggcagcaaccccagagggccatccatacaca
gaaacaacccaaacaccagacacaacagctccccagcaaaccacagacaaacacacagca
ccaccaaaatcaacctatgaacagatcacccagacaaccacagagagaaggacaaccaga
gcaacaact------cgaaaaggggaa--agagggaaagaaa-------acacaaaccaa
accacaagcacagctgcaacccaaacaaccaacaccaccaaccaaaccagaaatgcaagt
gagacaatcacaacatccgacagacccagaactgacaccaccacccaaagcagcgaacag
acaacccaggcaacagaaccaggctcctcaccacaccatgcacggagaagtgcaggaccc
aggcgagcgcaacacacaggcaccccatccaag---
>HMPV/B/CAN/AY485242.1/2001
gcaaagataaagaaccgtataagaagcagcaggtgctatagaaatgctacactgatcctt
attggactaacagcactaagcatggcacttaatattttcctgatcattgatcatgcaaca
ttaagaaacatgatcaaaacagaaaactgtgctaacatgccgtcggcagaaccaagcaaa
aagaccccaatgacctctacagcaggcccaagcaccaaacctaatccacagcaagcaaca
cagtggaccacagagaactcaacatctccggcagcaaccctagagggccatccatacaca
gagacaactcaaacaccagacacaacagctccccagcaaaccacagacaaatatacagca
ctgtcaaaatcaaccaatgaacagatcacccagacaaccacagagaaaaagacaaccaga
gcaacaccc------caaagaaggaaa--aaaggaaaagaaa-------acacaaaccaa
accacaagcacagctgcaacccaaacaaccaacaccaccaaccaaatcagaaatgcaagt
gagacaatcacaacatccgacagacccagaattgacatcacaacccaaagcagcgaacag
acaacccgggcaacagaaccaggcttcccaccacatcatgcacggagaggtgcaggaccc
aggtgaacgcaacacacaggtatctcatccaagtag
>HMPV/B/USA/KC562235.1/2004
gcaaagataaagaaccgtataagaggcagcaggtgctatagaaatgctacactgatcctt
attggactaacagcactaagcatggcacttaatattttcctgatcattgatcatgcaaca
ttaagaaacatgatcaaaacagaaaactgtgctaacatgccgtcggcagaaccaagcaaa
aagaccctaatgacctctacagcaggcccaagcaccaaacctaatccacagcaagcaaca
cagtggaccacagagaactcaacatcttcggcagcaaccctagagggccatccatacaca
gagacaactcaaacaccagacacaacagctccccagcaaaccacagacaaacatacagca
ctgccaaaatcaaccaatgaacagatcacccagacaaccacagagaaaaagacaaccaga
gcaacaacc------caaaaaaggaaa--aaaggaaaagaaa-------acacaaaccaa
accacaagcacagctgcaacccaaacaaccaacaccaccaaccaaatcagaaatgtaagt
gagacaatcacaacatccgacagacccagaactgacatcacaacccaaagcagcgaacag
acaacccgggcaacagaaccaggctccccaccacatcatgcacggagaagtgcaggaccc
aggtgaacgcaacacacaggcatctcatccaagtag
>HMPV/B/CAN/KF179002.1/2005
gcaaagataaaaaaccgtataagaagcagcaggtgctatagaaatgctacactgatcctt
attggactaacagcactaagcatggcacttaatattttcctgatcattgatcatgcaaca
ttaagaaacatgatcaaaacagaaaactgtgctaacatgccgtcggcagaaccaagcaaa
aagaccccaatgacctctacagcaggcccaagcaccaaacctaatccacagcaagcaaca
cagtggaccacagagaactcaacatctccggcagcaaccctagagggccatccatacaca
gagacaactcaaacaccagacacaacagctccccagcaaaccacagacaaacacacagca
ctgccaaaatcaaccaatgaacagatcacccagacaaccacagagaaaaagacaaccaga
gcaacaacc------caaaaaaggaaa--aaaggaaaagaaa-------acacaaaccaa
accacaagcacagctgcaacccaaacaaccaacaccaccaaccaaatcagaaatgcaagt
gagacaatcacaacatccgacagacccagaattgacatcacaacccaaagcagcgaacag
acaacccgggcaacagaaccaggctccccaccacatcatgcacggaaaagtgcaggaccc
agatga------------------------------
>HMPV/B/AUS/KF530179.1/2003
gcaaagataaagaaccgtataagaagcagcaggtgctatagaaatgctacactgatcctt
attggactaacagcactaagcatggcacttaatattttcctgatcattgatcatgcaaca
ttaagaaacatgatcaaaacagaaaactgtgctaacatgccgtcagcagagccaagcaaa
aagaccccaatgacctctacagcaggcccaagcaccaaacctaatccacagcaagcaaca
cagtggaccacagagaactcaacatctccggcagcaaccctagagggccatccatacaca
gagacaactcaaacaccaaacacaacagctccccagcaaaccacagacaaacatacagca
ctgccaaaatcaatctatgaacagatcacccagacaaccacagagaaaaagacaaccaga
gcaacaacc------caaaaaaggaaa--aaaggaaaagaaa-------acacaaaccaa
accacaagcacagctgcaacccaaacaaccaacaccaccaaccaaatcagaaatgcaagt
gagacaatcacaacatccgacagacccagaattgacaccacaacccaaagcagcgaacag
acaacctgggcaacagaaccaggctccccaccacaccatgcacggagaggtgcaggaccc
aggtgaacgcaacacacaggcatctcatccaagtag
>HMPV/B/AUS/KF530169.1/2003
gcaaagataaagaaccgtataagaagcagcaggtgctatagaaatgctacactgatcctt
attggactaacagcactaagcatggcacttaatattttcctgatcattgatcatgcaaca
ttaagaaacatgatcaaaacagaaaactgtgctaacatgccgtcagcagaaccaagcaaa
aagaccccaatgacctctacagcaggcccaagcaccaaacctaatccacagcaagcaaca
cagtggaccacagagaactcaacatctccggcagcaaccctggagggccatccatacaca
gagacaactcaaacaccagacacaacagctccccagcaaaccacagacaaacatacagca
ctgccaaaatcaatctatgaacagatcacccagacaaccacagagaaaaagacaaccaga
gcaacaacc------caaaaaagggaa--aaaggaaaagaaa-------acacaaaccaa
accacaagcacagctgcaacccaaacaaccaacaccaccaaccaaatcagaaatgcaagt
gagacaatcacaacatccgacagacccagaattgacaccacaacccaaagcagcgaacag
acaacctgggcaacagaaccaggctccccaccacaccatgcacggagaggtgcagga-cc
aggtgaacgcaacacacaggtatctcatccaagtag
>HMPV/B/JPN/AY530089.1/2002
gcaaagataaaaaaccgtataaaaagtagcaggtgctatagaaatgctacactgatcctt
attggactaacagcactaagcatggcacttaatatttttctgatcattgatcatgcaaca
ttaagaaacatgatcaaaacagaaaactgtgctaacatgctgtcggcagaaccaagcaaa
aagaccccaatgacctctacagcaggcccaagcaccaaacctaatccacagcaagcaaca
cagtggaccacagagaactcaacatctccggcagcaaccctagagggccatccatacaca
gagacaactcaaacaccagacacaacagctccccagcaaaccacagacaaacacacagca
ctgccaaaatcaaccaatgaacagatcacccagacaaccacagagaaaaagacaaccaga
gcaacaacc------caaaaaagggaa--aaaggaaaagaaa-------acacaaaccaa
accacaagcacagctgcaacccaaacaaccaacaccaccaaccaaatcagaaatgcaagc
gagacaatcacaacatccgacagacccagaaccgacatcacaacccaaagcagcgaacag
acaacccgggcaacagaaccaggctctccaccacatcatgcacggagagatgcaggaccc
aggtgaacgcaacacacaggtatctcatccaagtag
>HMPV/B/USA/KC562219.1/2005
gcaaagataaagaaccgtataagaagcagcaggtgctatagaaatgctacactgatcctt
attggactaacagcactaagcatggcacttaatattttcccgatcattgatcatgcaaca
ttaagaaacatgatcaaaacagaaaactgtgctaacatgccgtcggcagaaccaagcaaa
aagaccccaatgacctctacagcaggcccaagcaccaaacctaatccacagcaagcaaca
cagtggaccacagagaactcaacatctccggcagcaaccctagagggccatccatacaca
gagacaactcaaacaccagacacaacagctccccagcaaaccgcagacaaacatacagca
ctgccaaaatcaaccaatgaacagatcacccagacaaccacagagaaaaagacaaccaga
gcaacaacc------caaaaaaggg-a--aaaggaaaagaaa-------acacaaaccaa
accacaagcacagccgcaacccaaacaaccaacaccaccaaccaaatcagaaatgcaagt
gagacaatcacaacatccgacagacccagaattgacatcacaacccaaagcagcgaacag
acaacccgggcaacagaaccaggctccccaccacatcatgcacggaaaagtgcaggaccc
aggtgaacacaacacacaggtatctcatccaagtag
>HMPV/B/PER/KJ627431.1/2009
gcaaagataaagaaccgtataagaagcagcaggtgctatagaaatgctacactgatcctt
attggactaacagcactaagcatggcacttaatattttcctgatcattgatcatgcaaca
ctaagaaacatgatcaaaacagaaaactgtgctaacatgccgtcggcagaaccaagcaaa
aagaccctaatgacctctacagcaggcccaagcaccaaacctaatccacagcaagcaaca
cagtggaccacagagaattcaacatctccggcagcaaccctagagggccatccatacaca
gagacaactcaaacaccagacacaacagccccccagcaaaccacagacaagcatacagca
ctaccaaaatcaaccaatgaacggatcactcagacaaccacagagaaaaagacaaccaga
gcaacaacc------caaagaagggaa--aaagggaaagaaa-------atacaaaccaa
accacaagcacagctgcaacccaaacaaccaacaccaccaaccaaatcagaaatgcaagt
gagacaatcacaacatccgacagacccagaactgacatcacaacccaaagcagtgaacag
acaacccgggcaacagaaccaggctccccaccacatcatgcacgggaaagtgcaggaccc
aggtgaacgcaacacacaggtatctcatccaagtag
>HMPV/B/PER/KJ627435.1/2009
gcaaagataaagaaccgtataagaagcagcaggtgctatagaaatgctacactgatcctt
attggactaacagcactaagcatggcacttaatattttcctgatcattgatcatgcaaca
ctaagaaacatgatcaaaacagaaaactgtgctaacatgccgtcggcagaaccaagcaaa
aagaccctaatgacctctacagcaggcccaagcaccaaacccaatccacagcaagcaaca
cagtggaccacagagaactcaacatctccggcagcaaccccagagggccatccatacaca
gagacaacccaaacaccagacacaacagccccccagcaaaccacagacaagcatacagca
ccaccaaaatcaaccaacgaacggatcactcagacaaccacagagaaaaagacaaccaga
gcaacaacc------caaagaagggaa--aaagggaaagaaa-------atacaaaccaa
accacaagcacagctgcaacccaaacaaccaacaccaccaaccaaatcagaaatgcaagt
gagacaatcacaacatccgacagacccagaactgacatcacaacccaaagcagtgaacag
acaacccgggcaacagaaccaggctccccaccacatcatgcacgggaaagtgcaggaccc
aggtgaacgcaacacacaagtatctcatccaagtag
>HMPV/B/CAN/KF179033.1/2009
gcaaagataaagaaccgtataaggagcagcaggtgctatagaaatgctacactgatcctt
attggactaacagcattaagcatggcactcaatattttcctgatcattgatcatgcaaca
ttaagaaacatgatcaaaacagaaaactgtgctaacatgccgtcggcagaaccaagcaaa
aagaccccaatgacctccacagcaggcccaagcaccaaacccaatccacagcaagcaaca
cagtggaccacagagaactcaacatctccggcagcaaccctagagggccatccatacaca
gggacaactcaaacaccagacacaacagctccccagcaaaccacagacaaacacacagca
ctgccaaaatcaaccaatgaacagatcacccagacaaccacagagaaaaagacaaccaga
gcaacaact------caaaaaaaggga--aaaggaaaagaaa-------acacaaaccaa
accacaagtacagctgcaatccaaacaaccaacaccaccaaccaaatcagaaatgcaagt
gagacaatcacaacatccgacaggcccagaactgacaccactacccaaagcagcgaacag
acaacccgggcaacagaaccaggctcctcaccataccatgcacggagaagtgcaggaccc
aggtga------------------------------
>HMPV/B/PER/KJ627383.1/2008
gcaaagataaagaaccgtataagaagcagcaggtgctatagaaatgctacactgatcctt
attggactaacagcattaagcatggcactcaatattttcctgatcattgatcatgcaaca
ttaagaaacatgatcaaaacagaaaactgtgctaacatgccgtcggcagaaccaagcaaa
aagaccccaatgacctccacagcaggcccaagcaccaaacccaatccacagcaagcaaca
cagtggaccacagagaactcaacatctccggcagcaaccctagagggccatccatacaca
gggacaactcaaacaccagacacaacagctccccagcaaaccacagacaaacacacagca
ctgccaaaatcaaccaatgaacagatcacccagacaaccacagagaaaaagacaaccaga
gcaacaact------caaaaaaaggga--aaaggaaaagaaa-------acacaaaccaa
accacaagtacagctgcaatccaaacaaccaacaccaccaaccaaatcagaaatgcaagt
gagacaatcacaacatccgacagacccagaactgacaccactacccaaagcagcgaacag
acaacccgggcaacagaaccaggctcctcaccataccatgcacggagaagtgcaggaccc
aggtgaacacaacacagaggtatctcatccaagtag
>HMPV/B/PER/KJ627391.1/2008
gcaaagataaagaaccgtataagaagcagcaggtgctatagaaatgctacactgatcctt
attggactaacagcattaagcatggcactcaatattttcctgatcattgatcatgcaaca
ttaagaaacatgatcaaaacagaaaactgtgctaacatgccgtcggcagaaccaagcaaa
aagaccccaatgacttccacagcaggcccaagcaccaagcccaatccacagcaagcaaca
cagtggaccacagagaactcaacatctccggcagcaaccctagagggccatccatacaca
gggacaactcaaacaccagacacaacagctccccagcaaaccacagacaaacacacagca
ctgccaaaatcaaccaatgaacagatcacccaggcaaccacagagaaaaagacaaccaga
gcaacaact------caaaaaaaggga--aaaggaaaagaaa-------acacaaaccaa
accacaagtacagctgcaatccaaacaaccaacaccaccaaccaaatcagaaatgcaagt
gagacaatcacaacatccgacagacccagaactgacaccactacccaaagcagcgaacag
acaacccgggcaacagaaccaggctcctcaccataccatgcacggagaagcgcaggaccc
aggtgaacacaacacagaggtatctcatccaagtag
>HMPV/B/CHN/EF571501.1/2006
gcaaagataaagaaccgtataaaaagcagcaggtgctatagaaatgctacactgatcctt
attggactaacagcattaagcatggcacttaatattttcctgatcattgatcatgcaaca
ttaagaaacatgatcaaaacagaaaactgtgctaacatgccgtcggcagaaccaagcaaa
aagaccccaatgacctccacagcaggcccaagcaccaaacccaatccacagcaagcaaca
cagtggaccacagagaactcaacatctccggcagcaaccttagagggccatccatacaca
gggacaactcaaacaccagacacaacagctccccagcaaaccatagataaacacacagca
ctgccaaaatcaaccaatgaacagatcactcagacaaccacagagaaaaagacaaccaga
gcaacaacc------caaaaaagggaa--aaaggaaaagtaa-------acacaaaccaa
accacaagtacagctgcaacccaaacaaccaacaccactaaccaaatcagaaatgcaagt
gagacaatcacaacatccgacagacccagaaccgacaccaccacccaaagcagcgaacag
acaacccgagcaacagaaccaggctcctcaccataccatgcacagagaggtgcaggaccc
aggtga------------------------------
>HMPV/B/CHN/EF571503.1/2006
gcaaagataaagaaccgtataagaagcagcaggtgctatagaaatgctacactgatcctt
attggactaacagcattaagcatggcacttaatattttcctgatcattgatcatgcaaca
ttaagaaacatgatcaaaacagaaaactgtgctaacatgccgttggcagaaccaagcaaa
aagaccccaatgacctccacagcaggcctaagcaccaaacccaatccacagcaagcaaca
cagtggaccacagagaactcaacatctccggcagcaaccctagaggaccatccatacaca
gggacaactcaaacaccagacacaacagctcctcagcaaaccacagacaaacacacagca
ctgccaaaatcaaccaatgaacagatcacccagacaatcacagagaaaaagacaaccaga
gcaacaacc------caaaaaaggaaa--aaaggaaaagaaa-------acacaaaccaa
accacaagtacagctgcaacccaaacaaccaacaccaccaaccaaatcagaaatgcaagc
gagacaatcacaacatccgacagacccagaattgacaccactacccaaagcagcgaacag
acaacccgggcaacagaaccaggctcctcaccataccatgcacggagaggtgcaggaccc
aggtga------------------------------
>HMPV/B/CHN/EF571507.1/2006
gcaaagataaagaaccgtataagaagcagcaggtgctatagaaatgctacactgatcctt
attggactaacagcattaagcatggcacttaatattttcctgatcattgatcatgcaaca
ttaagaaacatgatcaaaacagaaaactgtgctaacatgccgttggcagaaccaagcaaa
aagaccccaatgacctccacagcaggcctaagcaccaaacccaatccacagcaagcaaca
cagtggaccacagagaactcaacatctccggcagcaaccctagaggaccatccatacaca
gggacaactcaaacaccagacacaacagctcctcagcaaaccacagacaaacacacagca
ctgccaaaatcaaccaatgaacagatcacccagacaaccacagagaaaaagacaaccaga
gcaacaacc------caaaaaaggaaa--aaaggaaaagaaa-------acacaaaccaa
accacaagtacagctgcaacccaaacaaccaacaccaccaaccaaatcagaaatgcaagc
gagacaatcacaacatccgacagacccagaattgacaccactacccaaagcagcgaacag
acaacccgggcaacagaaccaggctcctcaccataccatgcacggagaggtgcaggaccc
aggtga------------------------------
>HMPV/B/JPN/AB846660.1/2004
gcaaagataaagaaccgtataagaagcagcaggtgctatagaaatgctacactgatcctt
attggactaacagcattaagcatggcacttaatattttcctgatcattgatcatgcaaca
ttaagaaacatgatcaaaacagaaaactgtgccaacatgccgtcggcagaaccaagcaaa
aagaccccaatgacctccacagcaggcccaagcaccaaacccaatccacagcaagcaaca
cagtggaccacagagaactcaacatctccggcagcaaccctagagggccatccatacaca
gggacaactcaaacaccagacacaacagctccccagcaaaccacagacaaacacacagca
ctgccaaaatcaaccaacgaacagatcacccagacaaccacagagaaaaagacaaccaga
gcaacaacc------caaaaaaggaaa--aaaggaaaagaaa-------acacaaaccaa
accacaagtacagctgcaacccaaacaaccaacaccaccaaccaaatcagaaatgcaagt
gagacaatcacaacatccgacagacccagaattgacaccactacccaaagcagcgaacag
acaacccgggcaacagaaccaggctcctcaccataccatgcacggagaggtgcaggaccc
aggtga------------------------------
>HMPV/B/JPN/AY530094.1/2003
gcaaagataaagaaccgtataagaagcagcaggtgctatagaaatgctacactgatcctt
attggactaacagcattaagcatggcacttaatattttcctgatcattgatcatgcaaca
ttaagaaacatgatcaaaacagaaaactgtgctaacatgccgtcggcagaaccaagcaaa
aagaccccaatgacctccacagcaggcccaagcaccaaacccaatccacagcaagcaaca
cagtggaccacagagaactcaacatctccggcagcaaccctagagggccatccatacaca
gggacaactcaaacaccagacacaacagctccccagcaaaccacagacaaacacacagca
ctgccaaaatcaaccaatgaacagatcacccagacaaccacagagaaaaagacaaccaga
gcaacaacc------caaaaaaggaaa--aaaggaaaagaaa-------acacaaaccaa
accacaagtacagctgcaacccaaacaaccaacaccaccaaccaaatcagaaatgcaagt
gagacaatcacaacatccgacagacccagaattgacaccactacccaaagcagcgaacag
acaacccgggcaacagaaccaggctcctcaccataccatgcacggagaggtgcaggaccc
aggtgaacgccacacacaggtatctcatccaagtag
>HMPV/B/AUS/KF530171.1/2004
gcaaagataaagaaccgtataagaagcagcaggtgctatagaaatgctacactgatcctt
attggactaacagcattaagcatggcactcaatattttcctgatcattgatcatgcaaca
ttaagaaacatgatcaaaacagaaaactgtgctaacatgccgtcggcagaaccaagcaaa
aagaccccaatgacctccacagcaggcccaagcaccaaactcaatccacagcaagcaaca
cagtggaccacagagaactcaacatctccggcagcaaccctagagggccatccatacaca
gggacaactcaaacaccagacacaacagctccccagcaaaccacagacaaacacacagca
ctgccaaaatcaaccaatgaacagatcacccagacaaccacagagaaaaagacaaccaga
gcaacaacc------caaaaaagggaa--aaaagaaaagaaa-------acacaaaccaa
accacaagtacagctgcaacccaaacaaccaacaccaccaaccaaaccagaaatgcaagt
gagacaatcacaacatccgacggacccagaattgacaccaccacccaaagcagcgaacag
acagcccgggcaacagaaccaggctcctcaccataccatgcacggagaggtgcaggaccc
aggtgaacgcaacacacaggtatctcatccaagtag
>HMPV/B/AUS/KF530164.1/2004
gcaaagataaagaaccgtataagaagcagcaggtgctatagaaatgctacactgatcctt
attggactaacagcattaagcatggcactcaatattttcctgatcattgatcatgcaaca
ttaagaaacatgatcaaaacagaaaactgtgctaacatgccgtcggcagaaccaagcaaa
aagaccccaatgacctccacagcaggcccaagcaccaaacccaatccacagcaagcaaca
cagtggaccacagagaactcaacatctccggcagcaaccctagagggccatccatacaca
gggacaactcaaacaccagacacaacagctccccagcaaaccacagacaaacacacagca
ctgccaaaatcaaccaatgaacagatcacccagacaaccacagagaaaaagacaaccaga
gcaacaacc------caaaaaagggaa--aaaagaaaagaaa-------acacaaaccaa
accacaagtacagctgcaacccaaacaaccaacaccaccaaccaaaccagaaatgcaagt
gagacaatcacaacatccgacggacccagaattgacaccaccacccaaagcagcgaacag
acagcccgggcaacagaaccaggctcctcaccataccatgcacggagaggtgcaggaccc
aggtgaacgcaacacacaggtatctcatccaagtag
>HMPV/B/AUS/KF530173.1/2004
gcaaagataaagaaccgtataagaagcagcaggtgctatagaaatgctacactgatcctt
attggactaacagcattaagcatggcactcaatattttcctgatcattgatcatgcaaca
ttaagaaacatgatcaaaacagaaaactgtgctaacatgccgtcggcagaaccaagcaaa
aagaccccaatgacttccacagcaggcccaagcaccaaactcaatccacagcaagcaaca
cagtggaccacagagaactcaacatctccggcagcaaccctagagggccatccatacaca
gggacaactcaaacaccagacacaacagctccccagcaaaccacagacaaacacacagca
ctgccaaaatcaaccaatgaacagatcacccagacaaccacagagaaaaagacaaccaga
gcaacaacc------caaaaaagggaa--aaaagaaaagaaa-------acacaaaccaa
accacaagtacagctgcaacccaaacaaccaacaccaccaaccaaaccagaaatgcaagt
gagacaatcacaacatccgacggacccagaattgacaccaccacccaaagcagcgaacag
acagcccgggcaacagaaccaggctcctcaccataccatgcacggagaggtgcaggaccc
aggtgaacgcaacacacaggtatctcatccaagtag
>HMPV/B/AUS/KF530167.1/2004
gcaaagataaagaaccgtataagaagcagcaggtgctatagaaatgctacactgatcctt
attggactaacagcattaagcatggcactcaatattttcctgatcattgatcatgcaaca
ttaagaaacatgatcaaaacagaaaactgtgctaacatgccgtcggcagaaccaagcaaa
aagaccccaatgacttccacagcaggcccaagcaccaaactcaatccacagcaagcaaca
cagtggaccacagagaactcaacatctccggcagcaaccctagagggccatccatacaca
gggacaactcaaacaccagacacaacagctccccagcaaaccacagacaaacacacagca
ctgccaaaatcaaccaatgaacagatcacccagacaaccacagagaaaaagacaaccaga
gcaacaacc------caaaaaagggaa--aaaagaaaagaaa-------acacaaaccaa
accacaagtacagctgcaacccaaacaaccaacaccaccaaccaaaccagaaatgcaagt
gagacaatcacaacatccgacggacccagaattgacaccaccacccaaagcagcgaacag
acagcccgggcaacagaaccaggctcctcaccataccatgcacggagaggtgcaggaccc
aggtgaacgcaacacacaggtatctcatccaagtag
>HMPV/B/AUS/KF530177.1/2004
gcaaagataaagaaccgtataagaagcagcaggtgctatagaaatgctacactgatcctt
attggactaacagcattaagcatggcactcaatattttcctgatcattgatcatgcaaca
ttaagaaacatgatcaaaacagaaaactgtgctaacatgccgtcggcagaaccaagcaaa
aagaccccaatgacttccacagcaggcccaagcaccaaactcaatccacagcaagcaaca
cagtggaccacagagaactcaacatctccggcagcaaccctagagggccatccatacaca
gggacaactcaaacaccagacacaacagctccccagcaaaccacagacaaacacacagca
ctgccaaaatcaaccaatgaacagatcacccagacaaccacagagaaaaagacaaccaga
gcaacaacc------caaaaaagggaa--aaaagaaaagaaa-------acacaaaccaa
accacaagtacagctgcaacccaaacaaccaacaccaccaaccaaaccagaaatgcaagt
gagacaatcacaacatccgacggacccagaattgacaccaccacccaaagcagcgaacag
acagcccgggcaacagaaccaggctcctcaccataccatgcacggagaggtgcaggaccc
aggtgaacgcaacacacaggtatctcatccaagtag
>HMPV/B/CHN/EF571511.1/2006
gcaaagataaagaaccgtataaaaagcagcaggtgctatagaaatgctacactgatcctt
attggactaacagcattaagcatggcacttaatattttcctgatcattgatcatgcaaca
ttaagaaacatgatcaaaacagaaaactgtgctaacatgccgtcggcagaaccaagcaaa
aagaccccaatgacctccacagcaggcccaagcaccaaacccaatccacagcaagcaaca
cagtggaccacagagaactcaacatctccggcagcaaccctagaaggccatccatacaca
gggacaactcaaacaccagacacaacagctccccagcaaaccacaggcaaacacacagca
ctgccaaaatcaaccaacaaacagatcacccagacaaccacagagaaaaagacaaccaga
gcaacaacc------caaaaaagggaa--aaaggaaaagaaa-------acacaaaccaa
accacaagtacagctgcaacccaaacaaccaacaccactaaccaaatcagaaatgcaagt
gagacaatcacaacatccgacagacccagaaccgacaccaccacccaaagcagcgaacag
acaatccggacaacagaaccaggctcctcaccataccatgcacggagaggtgcaggaccc
aggtga------------------------------
>HMPV/B/USA/KC562242.1/2004
gcaaagataaagaaccgtataagaaacagcaggtgctatagaaatgctacactgatcctt
attggactaacagcattaagcatggcacttaatattttcctgatcattgatcatgcaaca
ttaagaaacatgatcaaaacagaaaactgtgctaacatgccgtcggcagaaccaagcaaa
aagaccccaatgacctccatagcaggcccaagcaccaaacccaatccacagcaagcaaca
cagtggaccacagagaactcaacatctccggcagcaaccctagagggccatccatacaca
gggacaactcaaacaccagacacaacagctccccagcaaaccacagacaaacacacagca
ctgccaaaatcaaccaatgaacagatcacccagacaaccacagagaaaaagacaaccaga
gcaacaacc------caaaaaagg-aa--aaaggaaaagaaa-------acacaaaccaa
accacaagtacagctgcaacccaaacaaccaacaccaccaaccaaatcagaaatgcaagt
gagacaatcacaacatccgacagacccagaattgacaccactacccaaagcagtgaacag
acaacccgggcaacagaaccaggctcctcaccatatcatgcacggagaggtgcaggaccc
aggtgaacggaacacacaggtatctcatccaagtag
>HMPV/B/MEX/KF530189.1/2003
gcaaagataaagaaccgtataagaagcagcaggtgctatagaaatgctacaccgatcctc
actggaccaacagcattaagcatggcactcaataccctcctgatcattgatcatgcaaca
ttaagaaacatgatcaaaacagaaaactgtgctaacatgccgtcggcagaaccaagcaaa
aagaccccaatgacctccacagcaggcccaagcaccaaacccaatccacagcaagcaaca
cagtggaccacagagaactcaacatctccggcagcaaccccagagggccatccatacaca
gagacaactcaaacaccagacacaacagctccccagcaaaccacagacaaacacacagca
ctgccaaaatcaaccaacgaacagatcacccagacaaccacagagaaaaagacaaccaga
gcaacaacc------caaaaaagggaa--aaaggaaaagaaa-------acacaaaccaa
accacaagcacagctgcaacccaaacaaccaacaccaccaaccaaatcagaaatgcaagt
gagacagtcacaacatccgacagacccagaattgacaccactacccaaagcagcgaacag
acaacccgggcaacagaaccaggctcctcaccataccatgcacggagaggtgcaggaccc
aggtgaacgcaacacacaggtatctcatccaagtag
>HMPV/B/IND/HQ599200.1/2007
-----------------tataagaagtagcaggtgctatagaaatgctacactgatcctt
attggactaacagcattaagcatggcacttaatattttcctgatcattgatcatgcaaca
ttaagaaacatgatcaaaacagaaaactgtgctaacatgccgtcggcagaaccaagcaaa
gagaccacaatgacctccacagcaggcccaagcaccaaacccaatccacagcaagcaaca
cagtggaccacagagaactcaacatctccggcagcaaccctagaggaccatccatacaca
gggacaacccaaacaccagacacaacagctccccagcaaaccacagacaaacacacagca
ctgccaaaatcaaccaatgaacagatcacccagacaaccacagagaaaaagacaaccaga
gcaacaacc------caaaaaaggaaa--aaaggaaaagaaa-------acacaaaccaa
accacaagcacagctgcaacccaaacaaccaacaccaccaaccaaatcagaaatgcaagt
gagacaaccacaacatccgacagacccagaattgacaccactacccaaatcagcgaacag
acaacccgggcaacagaaccaggctcctcaccataccatgcacggagaagtgcaggaccc
aggtga------------------------------
>HMPV/B/IND/HQ599199.1/2007
----------------------------------gctatagaaatgctacactgatcctt
attggactaacagcattaagcatggcacttaatattttcctgatcattgatcatgcaaca
ttaagaaacatgatcaaaacagaaaactgtgctaacatgccgtcggcagaaccaagcaaa
gagaccccaatgacctccacagcaggcccaagcaccaaacccaatccacagcaagcaaca
cagtggaccacagagaactcaacatctccggcagcaaccctagaggaccatccatacaca
gggacaactcaaacaccagacacaacagctccccagcaaaccacagacaaacacacagca
ctgccaaaatcaaccaatgaacagatcacccagacaaccacagagaaaaagacaaccaga
gcaacaacc------caaaaaaggaaa--aaaggaaaagaaa-------acacaaaccaa
accacaagcacagctgcaactcaaacaaccaacaccaccaaccaaatcagaaatgcaagt
gagacaatcacaacatccgacagacccagaattgacaccactacccaaatcagcgaacag
acaacccgggcaacagaaccaggctcctcaccataccatgcacggagaagtgcaggaccc
aggtga------------------------------
>HMPV/B/IND/HQ599201.1/2006
----------------------------------gctatagaaatgctacactgatcctt
attggactaacagcattaagcatggcacttaatattttcctgatagttgatcatgcaaca
ttaagaaacatgatcaaaacagaaaactgtgctaacatgccgtcggcagaaccaagcaaa
gagaccccaatgacctccacagcaggcccaagcaccaaacccaatccacagcaagcaaca
cagtggaccacagagaactcaacatctccggcagcaaccctagaggaccatccatacaca
gggacaactcaaacaccagacacaacagctccccagcaaaccacagacaaacacacagca
ctgccaaaatcaaccaatgaacagatcacccagacaaccacagagaaaaagacaaccaga
gcaacaacc------caaaaaaggaaa--aaaggaaaagaaa-------acacaaaccaa
accacaagcacagctgcaactcaaacaaccaacaccaccaaccaaatcagaaatgcaagt
gagacaatcacaacatccgacagacccagaattgacaccactacccaaatcagcgaacag
acaacccgggcaacagaaccaggctcctcaccataccatgcacggagaagtgcaggaccc
aggtga------------------------------
>HMPV/B/SAU/KT032173.1/2008
gcaaagataaagaaccgtataagaagtagcaggtgctacagaaatgctacactgatcctt
attggactaacagcattaagcatggcacttaatattttcctgatcattgatcatgcaaca
ttaagaaacatgatcaaaacagaaaactgtgctaacatgccgtcggcagaaccaagcaaa
gagaccccaatgacctccacagcaagcccaagcaccaaacccaatccacagcaagcgaca
cagtggaccacagagaactcaacatctccggcagcaaccccagaggaccatccatacaca
gggacaacccaaacaccagacacaacagctccccagcaaaccacagacaaacacacagca
ctgccaaaatcaaccaatgaacagatcacccagacaaccacaaagaaaaagacaaccaga
gcaacaacc------caaaaaaggaaa--gaaggaaaagaaa-------acacaaaccaa
accacaagcacagctgcaacccaaacaaccaacaccaccaaccagatcagaaatgcaagt
gagacaatcacaacatccgacagacccagaattgacaccactacccaaatcagcgagcag
acaacccgggcaacagaaccaggctcctcaccataccatgcacggagaagtgcaggaccc
aggtgaa-----------------------------
>HMPV/B/SAU/KT032174.1/2008
gcaaagataaagaaccgtataagaagtagcaggtgctatagaaatgctacactgatcctt
attggactaacagcattaagcatggcacttaatattttcctgatcattgatcatgcaaca
ttaagaaacatgatcaaaacagaaaactgtgctaacatgccgtcagcagaaccaagcaaa
gagaccccaatgacctccacagcaagcccaagcaccaaacccaatccacagcaagcgaca
cagtggaccacagagaactcaacatctccggcagcaaccctagaggaccatccatacaca
gggacaactcaaacaccagacacaacagctccccagcaaaccacagacaaacacacagca
ctgccaaaatcaaccaatgaacagatcacccagacaaccacagagaataagacaaccaga
gcaacaacc------caaaaaaggaaa--aaaggaaaagaaa-------acacaaaccaa
accacaagcacagctgcaactcaaacaaccaacaccaccaaccaaatcagaaatgcaagt
gagacaatcacaacatccgacagacccagaattgacaccactacccaaatcagcgaacag
ataacccgggcaacagaaccaggctcctcaccataccatacacggagaagtgcaggaccc
aggtgaa-----------------------------
>HMPV/B/SAU/KT032175.1/2008
gcaaagataaagaaccgtataagaagtagcaggtgctatagaaatgctacactgatcctt
attggactaacagcattaagcatggcacttaatattttcctgatcattgatcatgcaaca
ttaagaaacatgatcaaaacagaaaactgtgctaacatgccgtcggcagaaccaagcaaa
gagaccccaatgacctccacagcaggcccaagcaccaaacccaatccacagcaagcgaca
cagtggaccacagagaactcaacatctccggcagcaaccctagaggaccatccatacaca
gggacaactcaaacaccagacacaacagctccccagcaaaccacagataaacacacagca
ctgccaaaatcaaccaatgaacagatcacccagacaaccacagagaaaaagacaaccaga
gcaacaacc------caaaaaaggaaa--aaaggaaaagaaa-------acacaaaccaa
accacaagcacagctgcaactcaaacaaccaacaccactaaccaaatcagaaatgcaagt
gagacaatcacaacatccgacagacccagaattgacaccactacccaaatcagcgaacag
acaacccgggcaacagaaccaggctcctcaccataccatgcacggagaagtgcaggaccc
aggtgaa-----------------------------
>HMPV/B/MEX/KF530187.1/2004
gcaaagataaagaaccgtataagaagtagcaggtgctacagaaatgctacactgatcctt
attggactaacagcattaagcatggcacttaatattttcctgatcattgatcatgcaaca
ttaagaaacatgatcaaaacagaaaactgtgctaacatgccgtcggcagaaccaagcaaa
gagaccccaatgacctccacagcaagcccaagcaccaaacccaatccacagcaagcaaca
cagtggaccatagagaactcaacatctccggcagcaaccctagaggaccatccatacaca
gggacaaatcaaacaccagacacaacagctccccagcaaaccacagacaaacacacagca
ctgccaaaatcaaccaacgaacagatctcccagacaaccacaaagaagaagacaaccaga
gcaacaacc------caaaaaaggaaa--gaaggaaaagaaa-------acacaaaccaa
accacaagcacagctgcaacccaaacaaccaacaccaccaaccagatcagaaatgcaagc
gagacaatcacaacatccgacagacccagaactgacaccaccacccaaatcagcgagcag
acaacccgggcaacagaaccaggctcctcaccataccatgcacggagaagtgcaggaccc
aggtgaacgcaacacacaggtatctcatccaagtag
>HMPV/B/PER/DQ393719.1/2003
---------------------------------------------------------ctt
attggactaacagcactaagcatggcacttaatattttcctgatcattgatcatgcaaca
ttaagaaacatgatcaaaacagaaaactgtgctaacatgccgtcggcagaaccaagcaaa
aagaccccaatgacctctacagcaggcccaagcaccaaacccaatccacagcaagcaaca
cagtggaccacagagaactctacatccccggcagcaaccccagagggccatccatacaca
gagacaactcaaacaccagacacaacagctccccagcaaaccacagacaaacatacagca
ctgccaaaatcaaccaatgaacagatcacccagacaaccacagagaaaaagacaaccaga
gcaacaacc------caaaaaaggaaa--aaaggaaaagaaa-------acacaaaccaa
accacaagcacagctgcaacccaaacaaccaacaccaccaaccaaatcagaaatgcaagt
gagacaatcacaacatccgacagacccagaattgacatcacaacccaaagcagcgaacaa
acaacccgggcaacagaaccaggctccccaccacatcatgcacggagaggtgcaggaccc
aggtga------------------------------
>HMPV/B/AUS/KC562230.1/2004
gcaaagataaagaaccgtataagaagcagcaggtgctatagaaatgccacactgatcctt
attggactaacagcattaagcatggcacttaatattttcctgatcattgatcatgcaaca
ttaagaaacatgatcaaaacagaaaactgtgctaacatgccgtcggcagaaccaagcaaa
aagaccccaatgacctctacagcaggcacaagcaccaaacctaatccacagcaagcaaca
cagtggaccacagagaactcaacatctccggcagcaacctcagagggccatccatacaca
gggacaacccaaacaccagacacaacagctccccagcaaaccacagacaaacacacagca
ctgccaaaatcaaccaatgaacagatcaaccagacagccacagagaaaaagacaaccaga
gcaacaacc------caaaaaagggaa--aaaggaaaagaaa-------acacaaatcaa
accacaagcacagctgcaacccaaacaaccaacaccaccaaccaaatcagaaatgcaagc
gagacaatcacaacatccgacagacccagaactgacaccacaacccaaagcagcgaacag
acaacccgggcagcagaaccaggatccccaccacaccatgcacggagaggtgcaggaccc
aggtgaacgcaacacacaggtatctcatccaagtag
>HMPV/B/AUS/KF530163.1/2004
gcaaagataaagaaccgtataagaagcagcaggtgctatagaaatgccacactgatcctt
attggactaacagcattaagcatggcacttaatattttcctgatcattgatcatgcaaca
ttaagaaacatgatcaaaacagaaaactgtgctaacatgccgtcggcagaaccaagcaaa
aagaccccaatgacctctacagcaggcacaagcaccaaacctaatccacagcaagcaaca
cagtggaccacagagaactcaacatctccggcagcaacctcagagggccatccatacaca
gggacaacccaaacaacagacacaacagctccccagcaaaccacagacaaacacacagca
ctgccaaaatcaaccaatgaacagatcaatcagacaaccacagagaaaaagacaaccaga
gcaacaacc------caaaaaagggaa--aaaggaaaagaaa-------acacaaaccaa
accacaagcacagctgcaacccaaacaaccaacaccaccaaccaaatcagaaatgcaagt
gagacaatcacaacatccgacagacccagaactgacatcacaacccaaagcagcgaacag
acaacccgggcaacagaaccaggctccccaccacaccatgcacggagaggtgcaggaccc
aggtaaacgcaacacacaggtatctcatccaggtag
>HMPV/B/MLI/MT853656.1/2012
gcaaagataaagaaccgtataagaagtagcaggtgctatagaaatgctacactgatcctt
attggactaacagcattaagcatggcacttaatattttcctgatcattgatcatgcaaca
ttaagaaacatgatcaaaacagaaaactgtgctaacatgccgtcggcagaaccaagcaaa
gagaccccaatgatctccacagcaggcccaagcaccaaacccaatccacagcaagcaaca
cagtggaccacagagaactcaacatctccggcagcaaccctagaggatcatccatacaca
gggacaactcaaacaccagacacaacagctccccagcaaaccacagacaaacacacagca
ctgccaaaatcaaccaatgaacagatcacccagacaaccacagagaaaaagacaaccaga
gcaacaacc------caaaaaaagaaa--aaaggaaaagaaa-------acacaaaccaa
accacaagcacagctgcaactcaaacaaccaacaccaccaaccaaatcagaaatgcaagt
gagacaatcacaacatccgacagacccagaattgacaccactacccaaatcagcgaacag
acaacccgggcaacagaaccaggctcctcaccataccatacacggagaagtgcaggaccc
agg---------------------------------
>HMPV/B/MLI/MT853657.1/2012
gcaaagataaagaaccgtataagaagtagcaggtgctatagaaatgctacactgatcctt
attggactaacagcattaagcatggcacttaatattttcctgatcattgatcatgcaaca
ttaagaaacatgatcaaaacagaaaactgtgctaacatgccgtcggcagaaccaagcaaa
gagaccccaatgatctccacagcaggcccaagcaccaaacccaatccacagcaagcaaca
cagtggaccacagagaactcaacatctccggcagcaaccctagaggatcatccatacaca
gggacaactcaaacaccagacacaacagctccccagcaaaccacagacaaacacacagca
ctgccaaaatcaaccaatgaacagatcacccagacaaccacagagaaaaagacaaccaga
gcaacaacc------caaaaaaagaaa--aaaggaaaagaaa-------acacaaaccaa
accacaagcacagctgcaactcaaacaaccaacaccaccaaccaaatcagaaatgcaagt
gagacaatcacaacatccgacagacccagaattgacaccactacccaaatcagcgaacag
acaacccgggcaacagaaccaggctcctcaccataccatacacggagaagtgcaggaccc
agg---------------------------------
>HMPV/B/GMB/MT853689.1/2012
gcaaagataaagaaccgtataagaagtagcaggtgctatagaaatgctacactgatcctt
attggactaacagcattaagcatggcacttaatattttcctgatcattgatcatgcaaca
ttaagaaacatgatcaaaacagaaaactgtgctaacatgccgtcggcagaaccaagcaaa
gagaccccaatgatctccacagcaggcccaagcaccaaacccaatccacagcaagcaaca
cagtggaccacagagaactcaacatctccggcagcaaccctagaggatcatccatacaca
gggacaactcaaacaccagacacaacagctccccagcaaaccacagacaaacacacagca
ctgccaaaatcaaccaatgaacagatcacccagacaaccacagagaaaaagacaaccaga
gcaacaacc------caaaaaaggaaa--aaaggaaaagaaa-------acacaaaccaa
accacaagcacagctgcaactcaaacaaccaacaccaccaaccaaatcagaaatgcaagt
gagacaatcacaacatccgacagacccagaattgacaccaccacccaaatcagcgaacag
acaacccgggcaacagaaccaggctcctcaccacaccatacacggagaagtgcaggaccc
agg---------------------------------
>HMPV/B/GMB/MT853691.1/2012
gcaaagataaagaaccgtataagaagtagcaggtgctatagaaatgctacactgatcctt
attggactaacagcattaagcatggcacttaatattttcctgatcattgatcatgcaaca
ttaagaaacatgatcaaaacagaaaactgtgctaacatgccgtcggcagaaccaagcaaa
gagaccccaatgatctccacagcaggcccaagcaccaaacccaatccacagcaagcaaca
cagtggaccacagagaactcaacatctccggcagcaaccctagaggatcatccatacaca
gggacaactcaaacaccagacacaacagctccccagcaaaccacagacaaacacacagca
ctgccaaaatcaaccaatgaacagatcacccagacaaccacagagaaaaagacaaccaga
gcaacaacc------caaaaaaggaaa--aaaggaaaagaaa-------acacaaaccaa
accacaagcacagctgcaactcaaacaaccaacaccaccaaccaaatcagaaatgcaagt
gagacaatcacaacatccgacagacccagaattgacaccaccacccaaatcagcgaacag
acaacccgggcaacagaaccaggctcctcaccataccatacacggagaagtgcaggaccc
agg---------------------------------
>HMPV/B/GMB/MT853692.1/2012
gcaaagataaagaaccgtataagaagtagcaggtgctatagaaatgctacactgatcctt
attggactaacagcattaagcatggcacttaatattttcctgatcattgatcatgcaaca
ttaagaaacatgatcaaaacagaaaactgtgctaacatgccgtcggcagaaccaagcaaa
gagaccccaatgatctccacagcaggcccaagcaccaaacccaatccacagcaagcaaca
cagtggaccacagagaactcaacatctccggcagcaaccctagaggatcatccatacaca
gggacaactcaaacaccagacacaacagctccccagcaaaccacagacaaacacacagca
ctgccaaaatcaaccaatgaacagatcacccagacaaccacagagaaaaagacaaccaga
gcaacaacc------caaaaaagggaa--aaaggaaaagaaa-------acacaaaccaa
accacaagcacagctgcaactcaaacaaccaacaccaccaaccaaatcagaaatgcaagt
gagacaatcacaacatccgacagacccagaattgacaccaccacccaaatcagcgaacag
acaacccgggcaacagaaccaggctcctcaccataccatacacggagaagtgcaggaccc
agg---------------------------------
>HMPV/B/GMB/MT853693.1/2012
gcaaagataaagaaccgtataagaagtagcaggtgctatagaaatgctacactgatcctt
attggactaacagcattaagcatggcacttaatattttcctgatcattgatcatgcaaca
ttaagaaacatgatcaaaacagaaaactgtgctaacatgccgtcggcagaaccaagcaaa
gagaccccaatgatctccacagcaggcccaagcaccaaacccaatccacagcaagcaaca
cagtggaccacagagaactcaacatctccggcagcaaccctagaggatcatccatacaca
gggacaactcaaacaccagacacaacagctccccagcaaaccacagacaaacacacagca
ctgccaaaatcaaccaatgaacagatcacccagacaaccacagagaaaaagacaaccaga
gcaacaacc------caaaaaaggaaa--aaaggaaaagaaa-------acacaaaccaa
accacaagcacagctgcaactcaaacaaccaacaccaccaaccaaatcagaaatgcaagt
gagacaatcacaacatccgacagacccagaattgataccaccacccaaatcagcgaacag
acaacccgggcaacagaaccaggctcctcaccataccatacacggagaagtgcaggaccc
agg---------------------------------
>HMPV/B/GMB/MT853694.1/2012
gcaaagataaagaaccgtataagaagtagcaggtgctatagaaatgctacactgatcctt
attggactaacagcattaagcatggcacttaatattttcctgatcattgatcatgcaaca
ttaagaaacatgatcaaaacagaaaactgtgctaacatgccgtcggcagaaccaagcaaa
gagaccccaatgatctccacagcaggcccaagcaccaaacccaatccacagcaagcaaca
cagtggaccacagagaactcaacatctccggcagcaaccctagaggatcatccatacaca
gggacaactcaaacaccagacacaacagctccccagcaaaccacagacaaacacacagca
ctgccaaaatcaaccaatgaacagatcacccagacaaccacagagaaaaagacaaccaga
gcaacaacc------caaaaaaggaaa--aaaggaaaagaaa-------acacaaaccaa
accacaagcacagctgcaactcaaacaaccaacaccaccaaccaaatcagaaatgcaagt
gagacaatcacaacatccgacagacccagaattgacaccaccacccaaatcagcgaacag
acaacccgggtaacagaaccaggctcctcaccataccatacacggagaagtgcaggaccc
agg---------------------------------
>HMPV/B/GMB/MT853695.1/2012
gcaaagataaagaaccgtataagaagtagcaggtgctatagaaatgctacactgatcctt
attggactaacagcattaagcatggcacttaatattttcctgatcattgatcatgcaaca
ttaagaaacatgatcaaaacagaaaactgtgctaacatgccgtcggcagaaccaagcaaa
gagaccccaatgatctccacagcaggcccaagcaccaaacccaatccacagcaagcaaca
cagtggaccacagagaactcaacatctccggcagcaaccctagaggatcatccatacaca
gggacaactcaaacaccagacacaacagctccccagcaaaccacagacaaacacacagca
ctgccaaaatcaaccaatgaacagatcacccagacaaccacagagaaaaagacaaccaga
gcaacaacc------caaaaaaggaaa--aaaggaaaagaaa-------acacaaaccaa
accacaagcacagctgcaactcaaacaaccaacaccaccaaccaaatcagaaatgcaagt
gagacaatcacaacatccgacagacccagaattgacaccaccacccaaatcagcgaacag
acaacccgggtaacagaaccaggctcctcaccataccatacacggagaagtgcaggaccc
agg---------------------------------
>HMPV/B/GMB/MT853696.1/2012
gcaaagataaagaaccgtataagaagtagcaggtgctatagaaatgctacactgatcctt
attggactaacagcattaagcatggcacttaatattttcctgatcattgatcatgcaaca
ttaagaaacatgatcaaaacagaaaactgtgctaacatgccgtcggcagaaccaagcaaa
gagaccccaatgatctccacagcaggcccaagcaccaaacccaatccacagcaagcaaca
cagtggaccacagagaactcaacatctccggcagcaaccctagaggatcatccatacaca
gggacaactcaaacaccagacacaacagctccccagcaaaccacagacaaacacacagca
ctgccaaaatcaaccaatgaacagatcacccagacaaccacagagaaaaagacaaccaga
gcaacaacc------caaaaaaggaaa--aaaggaaaagaaa-------acacaaaccaa
accacaagcacagctgcaactcaaacaaccaacaccaccaaccaaatcagaaatgcaagt
gagacaatcacaacatccgacagacccagaattgacaccatcacccaaatcagcgaacag
acaacccgggcaacagaaccaggctcctcaccataccatacacggagaagtgcaggaccc
agg---------------------------------
>HMPV/B/MLI/MT853661.1/2012
gcaaagataaagaaccgtataagaagtagcaggtgctatagaaatgctacactgatcctt
attggattaacagcattaagcatggcacttaatattttcctgatcattgatcatgcaaca
ttaagaaacatgatcaaaatagaaaactgtgctaacatgccgtcggcagaaccaagcaaa
gagaccccaatgatctccacagcaggcccaagcaccaaacccaatccacagcaagcaaca
cagtggaccacagagaactcaacatctccggcagcaaccctagaggatcatccatacaca
gggacaactcaaacaccagacacaacagctccccagcaaaccacagacaaacacacagca
ctgccaaaatcaaccaatgaacagatcacccagacaaccacagagaaaaagacaaccaga
gcaacaacc------caaaaaaggaaa--aaaggaaaagaaa-------acacaaaccaa
accacaagcacagctgcaactcaaacaaccaacaccaccaaccaaatcagaaatgcaagt
gagacaatcacaacatccgacagacccagaattgacaccaccacccaaatcagcgaacag
acaacccgggcaacagaaccaggctcctcaccataccatacacggagaagtgcaggaccc
agg---------------------------------
>HMPV/B/GMB/MT853698.1/2012
gcaaagataaagaaccgtataagaagtagcaggtgctatagaaatgctacactgatcctt
attggactaacagcattaagcatggcacttaatattttcctgatcattgatcatgcaaca
ttaagaaacatgatcaaaacagaaaactgtgctaacatgccgtcggcagaaccaagcaaa
gagaccccaatgatctctacagcaggcccaagcaccaaacccaatccacagcaagcaaca
cagtggaccacagagaactcaacatctccggcagcaaccctagaggatcatccatacaca
gggacaactcaaacaccagacacaacagctccccagcaaaccacagacaaacacacagca
ctgccaaaatcaaccaatgaacagatcacccagacaaccacagagaaaaagacaaccaga
gcaacaacc------caaaaaagaaaa--aaaggaaaagaaa-------acacaaaccaa
accacaagcacagctgcaactcaaacaaccaacaccaccaaccaaatcagaaatgcaagt
gagacaatcacaacatccgacagacccagaattgacaccaccacccaaatcagcgaacag
acaacccgggcaacagaaccaggctcctcaccataccatacacggagaagtgcaggaccc
agg---------------------------------
>HMPV/B/GMB/MT853697.1/2012
gcaaagataaagaaccgtataagaagtagcaggtgctatagaaatgctacactgatcctt
attggactaacagcattaagcatggcacttaatattttcctgatcattgatcatgcaaca
ttaagaaacatgatcaaaacagaaaactgtgctaacatgccgtcggaagaaccaagcaaa
gagaccccaatgatctccacagcaggcccaagcaccaaacccaatccacagcaagcaaca
cagtggaccacagagaactcaacatctccggcagcaaccctagaggatcatccatacaca
gggacaactcaaacaccagacacaacagctccccagcaaaccacagacaaacacacagca
ctgccaaaatcaaccaatgaacagatcacccagacaaccacagagaaaaagacaaccaga
gcaacaacc------caaaaaaggaaa--aaaggaaaagaaa-------acacaaaccaa
accacaagcacagctgcaactcaaacaaccaacaccaccaaccaaatcagaaatgcaagt
gagacaatcacaacatccgacagacccagaattgacaccaccacccaaatcagcgaacag
acaacccgggcaacagaaccaggctcctcaccataccatacacggagaagtgcaggaccc
agg---------------------------------
>HMPV/B/GMB/MT853687.1/2012
gcaaagataaagaaccgtataagaagtagcaggtgctatagaaatgctacactgatcctt
attggactaacagcattaagcatggcacttaatattttcctgatcattgatcatgcaaca
ttaagaaacatgatcaaaacagaaaactgtgctaacatgccgtcggcagaaccaagcaaa
gagaccccaatgatctccacagcaggcccaagcaccaaacccaatccacagcaagcaaca
cagtggaccacagagaactcaacatctccggcagcaaccctagaggatcatccatacaca
gggacaactcaaacaccagacacaacagctccccagcaaaccacagacaaaaacacagca
ctgccaaaatcaaccaatgaacagatcacccagacaaccacagagaaaaagacaaccaga
gcaacaacc------caaaaaagaaaa--aaaggaaaagaaa-------acacaaaccaa
accacaagcacagctgcaactcaaacaaccaacaccaccaaccaaatcagaaatgcaagt
gagacaatcacaacatccgacagacccagaactgacaccaccacccaaatcagcgaacag
acaacccgggcaacagaaccaggctcctcaccataccatacacggagaagtgcaggaccc
agg---------------------------------
>HMPV/B/MLI/MT853662.1/2012
gcaaagataaagaaccgtataagaagtagcaggtgctatagaaatgctacactgatcctt
attggattaacagcattaagcatggcacttaatattttcctgatcattgatcatgcaaca
ttaagaaacatgatcaaaacagaaaactgtgctaacatgccgtcggcagaaccaagcaaa
gagaccccaatgatctccacagcaggcccaagcaccaaacccaatccacagcaagcaaca
cagtggaccacagagaactcaacatctccggcagcaaccccagaggatcatccatacaca
gggacaactcaaacaccagacacaacagctccccagcaaaccacagacaaacacacagca
ctgtcaaaatcaaccaatgaacagatcacccagacaaccacagagaaaaagacaaccaga
gcaacaact------caaaaaagggaa--aaaggaaaagaaa-------acacaaaccaa
accacaagcacagctgcaactcaaacaaccaacaccaccaaccaaatcagaaatgcaagt
gagacaatcacaacatccgacagacccagaattgacaccaccacccaaatcagcgaacag
acaacccgggcaacagaaccaggctcctcaccataccacacacggagaagtgcaggaccc
agg---------------------------------
>HMPV/B/GMB/MT853690.1/2012
------------------ataagaagtagcaggtgctatagaaatgctacactgatcctt
attggactaacagcattaagcatggcacttaatattttcctgatcattgatcatgcaaca
ttaagaaacatgatcaaaacagaaaactgtgctaacatgccgtcggcagaaccaagcaaa
gagaccccaatgatctccacagcaggcccaagcaccaaacccaatccacagcaagcaaca
cagtggaccacagagaactcaacatctccggcagcaaccctagaggatcatccatacaca
gggacaactcaaacaccagacacaacagctccccagcaaaccacagacaaacacacagca
ctgccaaaatcaaccaatgaacagatcacccagacaaccacagagaaaaagacaaccaga
gcaacaacc------caaaaaaggaaa--aaaggaaaagaaa-------acacaaaccaa
accacaagcacagctgcaactcaaacaaccaacaccaccaaccaaatcagaaatgcaagt
gagacaatcacaacatccgacagacccagaattgacaccaccacccaaatcagcgaacag
acaacccgggcaacagaaccaggctcctcaccataccatacacggagaagtgcaggaccc
agg---------------------------------
>HMPV/B/GMB/MT853688.1/2012
------------------ataagaagtagcaggtgctatagaaatgctacactgatcctt
attggactaacagcattaagcatggcacttaatattttcctgatcattgatcatgcaaca
ttaagaaaaatgatcaaaacagaaaactgtgctaacatgccgtcggcagaaccaagcaaa
gagaccccaatgatctccacagcaggcccaagcaccaaacccaatccacagcaagcaaca
cagtggaccacagagaactcaacatctccggcagcaaccctagaggatcatccatacaca
gggacaactcaaacaccagacacaacagctccccagcaaaccacagacaaaaacacagca
ctgccaaaatcaaccaatgaacagatcacccagacaaccacagagaaaaagacaaccaga
gcaacaacc------caaaaaagaaaa--aaagggaaagaaa-------acacaaaccaa
accacaagcacagctgcaactcaaacaaccaacaccaccaaccaaatcagaaatgcaagt
gagacaatcacaacatccgacagacccagaactgacaccaccacccaaatcagcgaacag
acaacccgggcaacagaaccaggctcctcaccataccatacacggagaagtgcaggaccc
agg---------------------------------
>HMPV/B/MLI/MT853658.1/2012
---------------------------agcaggtgctatagaaatgctacactgatcctt
attggactaacagcattaagcatggcacttaatattttcctgatcattgatcatgcaaca
ttaagaaacatgatcaaaacagaaaactgtgctaacatgccgtcggcagaaccaagcaaa
gagaccccaatgatctccacagcaggcccaagcaccaaacccaatccacagcaagcaaca
cagtggaccacagagaactcaacatctccggcagcaaccctagaggatcatccatacaca
gggacaactcaaacaccagacacaacagctccccagcaaaccacagacaaacacacagca
ctgccaaaatcaaccaatgaacagatcacccagacaaccacagagaaaaagacaaccaga
gcaacaacc------caaaaaaagaaa--aaaggaaaagaaa-------acacaaaccaa
accacaagcacagctgcaactcaaacaaccaacaccaccaaccaaatcagaaatgcaagt
gagacaatcacaacatccgacagacccagaattgacaccactacccaaatcagcgaacag
acaacccgggcaacagaaccaggctcctcaccataccatacacggagaagtgcaggaccc
agg---------------------------------
>HMPV/B/GMB/MT853699.1/2012
---------------------agaagtagcaggtgctatagaaatgctacactgatcctt
attggattaacagcattaagcatggcacttaatattttcctgatcattgatcatgcaaca
ttaagaaacatgatcaaaacagaaaactgtgctaacatgccgtcggcagaaccaagcaaa
gagaccccaatgatctccacagcaggcccaagcaccaaacccaatccacagcaagcaaca
cagtggaccacagagaactcaacatctccggcagcaaccctagaagatcatccatacaca
gggacaactcaaacaccagacacaacagctccccagcaaaccacagacaaacacacagca
ctgccaaaatcaaccaatgaacagatcacccagacaaccacagagaaaaagacaaccaga
gcaacaacc------caaaaaagggaa--aaaggaaaagaaa-------acacaaaccaa
accacaagcacagctgcaactcaaacaaccaacaccaccaaccaaatcagaaatgcaagt
gagacaatcacaacatccgacagacccagaattgacaccaccacccaaatcagcgaacag
acaacccgggcaacagaaccaggctcctcaccataccatacacggagaagtgcaggaccc
agg---------------------------------
>HMPV/B/MLI/MT853660.1/2012
------------------------agtagcaggtgctatagaaatgctacactgatcctt
attggattaacagcattaagcatggcacttaatattttcctgatcattgatcatgcaaca
ttaagaaacatgatcaaaacagaaaactgtgctaacatgccgtcggcagaaccaagcaaa
gagaccccaatgatctccacagcaggcccaagcaccaaacccaatccacagcaagcaaca
cagtggaccacagagaactcaacatctccggcagcaaccctagaggatcatccatacaca
gggacaactcaaacaccagacacaacagctccccagcaaaccacagacaaacacacagca
ctgccaaaatcaaccaatgaacagatcacccagacaaccacagagaaaaagacaaccaga
gcaacaacc------caaaaaagggaa--aaaggaaaagaaa-------acacaaaccaa
accacaagcacagctgcaactcaaacaaccaacaccaccaaccaaatcagaaatgcaagt
gagacaatcacaacatccgacagacccagaattgacaccaccacccaaatcagcgaacag
acaacccgggcaacagaaccaggctcctcaccataccatacacggagaagtgcaggaccc
agg---------------------------------
>HMPV/B/GMB/MT853709.1/2012
---------------------agaagtagcaggtgctatagaaatgctacactgatcctt
attggactaacagcattaagcatggcacttaatattttcctgatcattgatcatgcaaca
ttaagaaacatgatcaaaacagaaaactgtgctaacatgccgtcggcagaaccaagcaaa
gagaccccaatgatctccacagcaggcccaagcaccaaacccaatccacagcaagcaaca
cagtggaccacagagaactcaacatctccggcagcaaccctagaggatcatccatacaca
gggacaactcaaacaccaaacacaacagctccccagcaaaccacagacaaacacacagca
ctgccaaaatcaaccaatgaacagatcacccagacaaccacagagaaaaagacaaccaga
gcaacaacc------caaaaaaggaaa--aaaggaaaagaaa-------acacaaaccaa
accacaagcacagctgcaacccaaacaaccaacaccaccaaccaaaccagaaatgcaagt
gagacaatcacaacatccgacagacccagaattgacaccaccacccaaatcagcgaacag
acaaaccgggcaacagaaccaggctcctcaccataccatacacggagaagtgcaggaccc
agg---------------------------------
>HMPV/B/GMB/MT853704.1/2012
gcaaagataaagaaccgtataagaagtagcaggtgctatagaaatgctacactgatcctt
attggactaacagcattaagcatggcactcaatattttcctgatcattgatcatgaaaca
ttaagaaacatgatcaaaacagaaaactgtgctaacatgccgtcggcagaaccaagcaaa
gagaccccaatgacctccacagcaggcccaagcaccaaacccaatccacagcaaacaaca
cagtggaccacagataactcaacatctccggcagcaaccctagaggatcatccatacaca
gggacaacccaaacaccagacacaacagctccccagcaaaccacagacaaacacacagca
ctgccaaaatcaaccaatgaacagatcacccagacaaccacagagaaaaagacaaccaga
gcaacaacc------caaaaaaggaaa--aaaggaaaagaaa-------acacaaaccaa
accacaagcacagctgcaactcaaacaaccaacaccaccaaccaaatcagaaatacaagt
gagacaatcacaacatccgacagacccagaattgacaccaccacccaaatcagcgaacag
acaacccgagcaacagaaccaggctcctcaccataccacacacggagaagtgcaggaccc
agg---------------------------------
>HMPV/B/GMB/MT853701.1/2012
---------------cgtataagaagtagcaggtgctatagaaatgctacactgatcctt
attggactaacagcattaagcatggcactcaatattttcctgatcattgatcatgcaaca
ttaagaaacatgatcaaaacagaaaactgtgctaacatgccgtcggcagaaccaagcaaa
gagaccccaatgacctccacagcaggcccaagcaccaaacccaatccacagcaaacaaca
cagtggaccacagagaactcaacatctccggcagcaaccctagaggatcatccatacaca
gggacaacccaaacaccagacacaacagctccccagcaaaccacagacaaacacacagca
ctgccaaaatcaaccaatgaacagatcacccagacaaccacagagaaaaagacaaccaga
gcaacaacc------caaaaaaggaaa--aaaggaaaagaaa-------acacaaaccaa
accacaagcacagctgcaactcaaacaaccaacaccaccaaccaaatcagaaatacaagt
gagacaatcacaacatccgacagacccagaattgacaccaccacccaaatcagcgaacag
acaacccgagcaacagaaccaggctcctcaccataccacacacggagaagtgcaggaccc
agg---------------------------------
>HMPV/B/GMB/MT853702.1/2012
---------------------------agcaggtgctatagaaatgctacactgatcctt
attggactaacagcattaagcatggcactcaatattttcctgatcattgatcatgcaaca
ttaagaaacatgatcaaaacagaaaactgtgctaacatgccgtcggcagaaccaagcaaa
gagaccccaatgacctccacagcaggcccaagcaccaaacccaatccacagcaaacaaca
cagtggaccacagagaactcaacatctccggcagcaaccctagaggatcatccatacaca
gggacaacccaaacaccagacacaacagctccccagcaaaccacagacaaacacacagca
ctgccaaaatcaaccaatgaacagatcacccagacaaccacagagaaaaagacaaccaga
gcaacaacc------caaaaaaggaaa--aaaggaaaagaaa-------acacaaaccaa
accacaagcacagctgcaactcaaacaaccaacaccaccaaccaaatcagaaatacaagt
gagacaatcacaacatccgacagacccagaattgacaccaccacccaaatcagcgaacag
acaacccgagcaacagaaccaggctcctcaccataccacacacggagaagtgcaggaccc
agg---------------------------------
>HMPV/B/GMB/MT853703.1/2012
---------------------------agcaggtgctatagaaatgctacactgatcctt
attggactaacagcattaagcatggcactcaatattttcctgatcattgatcatgcaaca
ttaagaaacatgatcaaaacagaaaactgtgctaacatgccgtcggcggaaccaagcaaa
gagaccccaatgacctccacagcaggcccaagcaccaaacccaatccacagcaaacaaca
cagtggaccacagagaactcaacatctccggcagcaaccctagaggatcatccatacaca
gggacaacccaaacaccagacacaacagctccccagcaaaccacagacaaacacacagca
ctgccaaaatcaaccaatgaacagatcacccagacaaccacagagaaaaagacaaccaga
gcaacaacc------caaaaaaggaaa--aaaggaaaagaaa-------acacaaaccaa
accacaagcacagctgcaactcaaacaaccaacaccaccaaccaaatcagaaatacaagt
gagacaatcacaacatccgacagacccagaattgacaccaccacccaaatcagcgaacag
acaacccgagcaacagaaccaggctcctcaccataccacacacggagaagtgcaggaccc
agg---------------------------------
>HMPV/B/GMB/MT853705.1/2012
gcaaagataaagaaccgtataagaagtagcaggtgctatagaaatgctacactgatcctt
attggactaacagcattaagcatggcacttaatattttcctgatcattgatcatgcaaca
ttaagaaacatgatcaaaacagaaaactgtgctaacatgccgttggcagaaccaagcaaa
gagaccccaatgacctccacagcaggcccaagcaccaaacccaatccacagcaagcaaca
cggtggaccacagagaactcaacatctccggcagcaaccctagaggatcattcatacaca
gggacaactcaaacaccagacacaacagctccccagcaaaccacagacaaacacacagca
ctgccaaaatcaaccaatgaacagatcacccagacaaccacagagaaaaagacaaccaga
gcaacaacc------caaaaaagggaa--aaagaaaaggaaa-------acacaaaccaa
accacaagcacagctgcaacccaaacaaccaacaccaccaaccaaatcagaaatgcaagt
gagacaatcacaacatccgacagacctagaatcgacaccaccacccaaatcagcgaacag
acaacccgggcaacagaaccaggctcctcaccataccatacacggagaagtgcaggaccc
agg---------------------------------
>HMPV/B/GMB/MT853707.1/2012
gcaaagataaagaaccgtataagaagtagcaggtgctatagaaatgctacactgatcctt
attggactaacagcattaagcatagcacttaatattttcctgatcattgatcatgcaaca
ttaagaaacatgatcaaaacagaaaactgtgctaacatgccgttggcagaaccaagcaaa
gagaccccaatgacctccacagcaggcccaagcaccaaacccaatccacagcaagcaaca
cagtggaccacagagaactcaacatctccggcagcaaccctagaggatcattcatacaca
gggacaactcaaacaccagacacaacagctccccagcaaaccacagacaaacacacagca
ctgccaaaatcaaccaatgaacagatcacccagacaaccacagagaaaaagacaaccaga
gcaacaacc------caaaaaagggaa--aaagaaaaggaaa-------acacaaaccaa
accacaagcacagctgcaacccaaacaaccaacaccaccaaccaaatcagaaatgcaagt
gagacaatcacaacatccgacagacccagaatcgacaccaccacccaaatcagcgaacag
acaacccgggcaacagaaccaggctcctcaccataccatacacggagaagtgcaggaccc
agg---------------------------------
>HMPV/B/MLI/MT853663.1/2012
gcaaagataaagaaccgtataagaagcagcaggtgctatagatatgctacactgatcctt
attggattaacagcattaagcatggcacttaatattttcctgatcattgatcatgcaaca
tcaagaaacatgatcaaaacagaaaactgtgctaacatgccgtcggcagaaccaagcaaa
gagaccccaatgatctccacagcaggcccaagcaccaaacccaatccacagcaagcaaca
cagtggaccacagagaactcaacatctccggcagcaaccctagaggatcatccatacaca
gggacaactcaaacaccagacacaacagccccccagcaaaccacagacaaacacacagca
ctgtcaaaatcaaccaatgaacagatcacccagacaaccacagagaaaaagacaaccaga
gcaacaaat------caaaaaagggga--aaaggaaaagaaa-------acacaaaccaa
accacaagcacagctgcaactcaaacaaccaacaccaccaaccaaatcagaaatgcaagt
gagacaatcacaacatccgacagacccagaattgacaccaccacccaaagcagcgaacag
acaacccgggcaacagaaccaggctcctcaccataccatacacggaaaagtgcaggcccc
agg---------------------------------
>HMPV/B/ZAF/MT853580.1/2012
gcaaagataaagaaccgtataaaaagcagcaggtgctatagaaatgctacactgatcctt
attggattaacagcattaagcatggcacttaatattttcctgatcattgatcatgcaaca
ttgagaaacatgatcaaaactgaaaactgtgctaacatgccgtcggcagaaccaagcaaa
aagaccccaatgacctccacagcaggcctaagcaccaaacccaatccacagcaagcaaca
cagtggatcacagagaactcaacatctccgacagcaaccctagagggctatccatacaca
gggacaactcaaacactagacacaacagctccccagcaaaccacaggcaaacacacagca
ctgccaaaatcaaccaacgaacagatcacccagacaaccacagagaaaaagacaaccaga
gcaacaacc------caaaaaagggaa--aaaggaaaagaaa-------acacaaaccaa
accacaagtacagctgcaacccaaacaaccaacaccactaaccaaatcagaaatgcaagt
gagacaatcacaacatctgacagacccagaaccgacaccaccacccaaagcagcgaacag
acaacccgggcaacagaaccaggctcctcaccataccatgcacggagaagtgcaggaccc
agg---------------------------------
>HMPV/B/ZAF/MT853581.1/2013
gcaaagataaagaaccgtataaaaagcagcaggtgctatagaaatgctacactgatcctt
attggactaacagcattaagcatggcacttaatattttcctgatcattgatcatgcaaca
ttgagaaacatgatcaaaactgaaaactgtgctaacatgccgtcggcagaaccaagcaaa
aagaccccaatgacctccacagcaggcctaagcaccaaacccaatccacagcaagcaaca
cagtggatcacagagaacccaacatctccgacagcaaccctagagggctatccatacaca
gggacaactcaaacactagacacaacagctccccagcaaaccacagacaaacacacagca
ctgccaaaatcaaccaatgaacagatcacccagacaaccacagagaaaaagacaaccaga
gcaacaacc------caaaaaagggaa--aaaggaaaagaaa-------acacaaaccaa
accacaagtacagctgcaacccaaacaaccaacaccactaaccaaaccagaaatgcaagt
gagacaatcacaacatctgacagacccagaaccgacaccaccacccaaagcagtgaacag
acaacccgagcaacagaaccaggctccccaccataccatgcacggagaagtgcaggaccc
agg---------------------------------
>HMPV/B/ZAF/MT853579.1/2013
gcaaagataaagaaccgtataaaaagcagcaggtgctatagaaatgctacactgatcctt
attggactaacagcattaagcatggcacttaatattttcctgatcattgatcatgcaaca
ttgagaaacatgatcaaaactgaaaactgtgctaacatgccgtcggcagaaccaagcaaa
aagaccccaatgacctccacagcaggcctaagcaccaaacccaatccacagcaagcaaca
cagtggatcacagagaactcaacatctccgacagcaaccccagagggctatccgtacaca
gggacaactcaaacactagacacaacagctccccagcaaaccacagacaaacacacagca
ctgccaaaatcaaccaatgaacagatcacccagacaatcacagagaaaaagacaaccaga
gcaacaacc------caaaaaagggaa--aaaggaaaagaaa-------acacaaaccaa
accacaagtacagctgcaacccaaacaaccaacaccactaaccaaatcagaaatgcaagt
gagacaatcacaacatctgacagacccagaaccgacaccaccacccaaagcagtgaacag
acaacccgggcaacagaaccaggctcctcaccataccatgcacggagaagtgcaggaccc
agg---------------------------------
>HMPV/B/ZAF/MT853582.1/2013
gcaaagataaagaaccgtataaaaagcagcaggtgctatagaaatgctacactgatcctt
attggactaacagcattaagcatggcacttaatattttcctgatcattgatcatgcaaca
ttgagaaacatgatcaaaactgaaaactgtgctaacatgccgtcggcagaaccaagcaaa
aagaccccaatgacctccacagcaggcctaagcaccaaacccaatccacagcaagcaaca
cagtggatcacagagaactcaacatctccgacagcaaccctagagggctatctatacaca
gggacaactcaaacactagacacaacagctccccagcaaaccacagacaaacacacagca
ctgccaaaatcaaccaatgaacagatcacccagacaaccacagagaaaaagacaaccaga
gcaacaacc------caaaaaagggga--aaaggaaaagaaa-------acacaaaccaa
accacaagtacagctgcaacccaaacaaccaacaccaccaaccaaatcagaaatgcaagt
gagacaatcacaacatctgacagacccagaaccgacaccaccacccaaagcagcgaacag
acaacccgggcaacagaaccaggctcctcaccataccatgcacggggaagtgcaggatcc
agg---------------------------------
>HMPV/B/KEN/MT853721.1/2013
---------------------------------------------gctacactgatcctt
attggactaacagcattaagcatggcacttaatattttcctgatcattgatcatgcaaca
ttgagaaacatgatcaaaactgaaaactgtgctaacatgccgtcggcagaaccaagcaaa
aagaccccaatgacctccacagcaggcctaagcaccaaacccaatccacagcaagcaaca
cagtggatcacagagaactcaacatctccgacagcaaccctagagggctatccacacaca
gggacaactcaaacactagacacaacagctccccagcaaaccacagacaaacacacagca
ctgccaaaatcaaccaatgaacagatcacccagacaaccacagagaaaaagacaaccaga
gcaacaacc------caaaaaagagaa--aaaggaaaagaaa-------acacaaaccaa
accacaagtacagctgcaacccaaacaaccaacaccactaaccaaatcagaaatgcaagt
gagacaatcacaacatccgacagacccagaaccgacaccatcacccaaagcagcgaacag
acaacccgggcaacagaaccaggctcctcaccataccatgcacggagaagtgcaggaccc
agg---------------------------------
>HMPV/B/ZAF/MT853577.1/2011
------------------------------------------------acactgatcctt
attggactaacagcattaagcatggcacttaatattttcctgatcattgatcatgcaaca
ttgagaaacatgatcaaaactgaaaactgtgctaacatgccgtcggcagaaccaagcaaa
aagaccccaatgacctccacagcaggcctaagcaccaaacccaatccacagcaagcaaca
cagtggatcacagagaactcaacatctccgacagcaaccctagagggctatccacacaca
gggacaactcaaacactagacacaacagctccccagcaaaccacagacaaacacacagca
ctgccaaaatcaaccaatgaacagatcacccagacaaccacagagaaaaagacaaccaga
gcaacaacc------caaaaaagagaa--aaaggaaaagaaa-------acacaaaccaa
accacaagtacagctgcaacccaaacaaccaacaccactaaccaaatcagaaatgcaagt
gagacaatcacaacatccgacagacccagaaccgacaccatcacccaaagcagcgaacag
acaacccgggcaacagaaccaggctcctcaccataccatgcacggagaagtgcaggaccc
agg---------------------------------
>HMPV/B/ZMB/MT853544.1/2012
---------------------------agcaggtgctatagaaatgctacactgatcctt
attggactaacagcattaagcatggcactcaatattttcctgatcattgatcatgcaaca
ttgagaaacatgatcaaaacagaaaactgtgctaacataccgtcggcagaaccaagcaaa
aagaccccaatgacctccacagcaggcccaagcaccaaacccaatccacagcaagcaaca
cagtggaccacagagaactcaacatctccgacagcaaccccagagggctatccatacaca
gggacaacccaaacaccagacacaacagctccccagcaaaccacagacaaacacacggca
ctgccaaaatcaaccaatgaacagatcacccagacaaccacagagaaaaagacaaccaga
gcaacaacc------caaaaaagggaa--aaaggaaaagaaa-------acacaaaccaa
accacaagtacagctgcaacccaaacaaccaacaccaccaaccaaatcagaaatgcaagt
gagacaatcacaacatccgacagacccaaaaccgacaccaccacccaaagcagcgaacag
acaacccgggcaacagaaccagactcctcaccataccatgcacggagaagtgcaggaccc
agg---------------------------------
>HMPV/B/ZAF/MT853575.1/2011
---------------------------agcaggtgctatagaaatgctacactgatcctt
attggactaacagcattaagcatggcacttaatattttcctgatcattgatcatgcaata
ttgagaaacatgatcaaaacagaaaactgtgctaacatgctgtcggcagaaccaagcaaa
aagaccccaatgacctccacagcaggcccaagcaccaaacccaatccacagcaagcaaca
cagtggaccacagagaactcaacatctccgacagcaaccctagagggctatccatacaca
gggacaacccaaacaccagacacaacagctccccagcaaaccacagacaaacacacggca
ctgccaaaatcaaccaatgaacagatcacccagacaaccacaaagaaaaagacaaccaga
gcaacaacc------caaaaaagggaa--aaaggaaaagaaa-------acacaaaccaa
accacaagtacagctgcaacccaaacaaccaacaccaccaaccaaatcagaaatgcaagt
gagacaatcacaacatccgacagacccagaaccgacaccaccacccaaagcagcgaacag
acaacccgggcaacagaaccaggctcctcaccataccatgcacggagaagtgcaggaccc
agg---------------------------------
>HMPV/B/ZAF/MT853576.1/2011
------------------------------------tatagaaatgctacactgatcctt
attggactaacagcattaagcatggcactcaatattttcctgatcattgatcatgcaaca
ttgagaaacatgatcaaaacagaaaactgtgctaacatgccgtcggcagaaccaagcaaa
aagaccccaatgacctccacagtaggcccaagcaccaaacccaatccacagcaagcaaca
cagtggatcacagagaactcaacatctccgacagcaaccctagagggctatccacacaca
gggacaactcaaacaccagacacaacagctccccagcaaaccacagacaaacacacagca
ctgccaaaatcaaccaatgaacagatcacccagacaaccacagagaaaaagacaaccgga
gcaacaacc------caaaaaagggaa--aaaggaaaagaaa-------acacaaaccaa
accacaagtacagctgcaacccaaacaaccaacaccaccaaccaaatcagaaatgcaagt
gagacaatcacaacatccgacagacccagaactgacaccaccacccaaagcagcgaacag
acaacccgggcaacagaaccaggctcctcaccataccatgcacggagaagtgcaggaccc
agg---------------------------------
>HMPV/B/ZAF/MT853583.1/2012
gcaaagataaagaaccgtataagaagcagcaggtgctatagatatgctacactgatcctt
attggactaacagcactaagcatggcacttaatatttttctggtcattgatcatgcaaca
ttaagaaacatgatcaaaacagaaaactgtgctaacatgccgtcagcggaaccaagcaaa
aagaccccaatgacctccacagcaggcccaaacaccaaacccaatccacagcaagcaaca
cagtggaccacagagaactcaacattttcggcagcaaccctagagggctatccacacaca
gggacaactcaaacactagacacaacagctccccagcaaaccacaggcaaacacacagca
ctgccaaaatcaaccaacgaacagatcacccagacaaccacagagaaaaagacaaccaga
gcaacaacc------caaaaaagggaa--agagggaaagaaa-------acacaaaccaa
accacaagtacagctgcaacccaaacaaccaacaccactaaccaaatcagaaatgcaagt
gagacaatcacaacatctgacagacccagaactgacaccaccacccaaagcagcgaacag
acaacccgggcaacagaaccaggctcctcaccataccatgcacggagaagtgcaggaccc
agg---------------------------------
>HMPV/B/GBR/JF325881.1/2004
gcaaagataaagaaccgtataagaagcagcaggtgctacagaaatgctacactgatcccc
attggaccaacagcaccaagcatggcactcaacattttcctgatcattgatcatgcaaca
ccaagaaacatgatcaaaacagaaaactgtgccaacatgccgtcggcagaaccaagcaaa
aagacaccaatgacctccacagcaggcccaagcaccaaacccaatccgcagcaagcaaca
cagtggaccacagagaactcaacatccccggcagcaaccccagagggccatccacacaca
gggacaactcaaacaccagacacaacagctccccagcaaaccacagacaaacacacagca
ctgccaaaatcaaccaatgaacagatcacccagacaaccacagagaaaaagacaaccaga
gcaacaacc------caaaaaagggaa--aaaggaaaagaaa-------acacaaaccaa
accacaagtacagctgcaacccaaacaaccaataccaccaaccaaatcagaaatgcaagt
gagacaatcacaacatccgacagatccagaattgacaccactacccaaagcagcgaacat
ataacccgggcaacagaaccaggctcctcaccataccatgcacggagaggtgcaggaccc
aggtga------------------------------
>HMPV/B/HRV/KU375606.1/2013
gcaaagataaagaaccgtataaggagcagcaggtgctatagaaatgctacactgatcctt
attggactaacagcattaagcatggcacttaacattttcctgatcattgatcatgcaaca
ttaagaaacatgatcaaaacagaaaactgtgctaacatgccgtcggcagaaccaagcaaa
aagaccccaatgacctccacagctggcccaagcaccaaacccaatccacagcaagcaaca
cagtggaccacagagaactcaacatctccggcagcaaccccagagggccatccatacaca
gagacaactcaaacaccagacacaacagctctccagcaaaccacagacaaacacacagca
ctgccaaaatcaaccagtgaacagatcacccagacaatcacagagaaaaagacaaccaga
gcaacaacc------caaaaaagggaa--aaaggaaaagaag-------acacaacccaa
accacaagcacagctgcaacccaaataaccaacaccaccaaccaaactagaaatgcaagt
gagacaatcacaacatccgacagacccagaactgacaccaccacccaaagcagcgaacag
acaacccgggcaacagaaccaagctcctcaccgtaccatgcacggagaagtgcagggccc
aggtggacgcaacacacaggtatctcatccaagtag
>HMPV/B/MLI/MT853664.1/2012
gcaaagataaagaaccgtataaggagcagcagatgctatagaaatgctacagtgatcctt
attggactaacagcattaagcatggcacttaacattttcctgatcattgatcatgcaaca
ttaagaaacatgatcaaaacagaaaactgtgctaacatgccgtcggcagaaccaagcaaa
aagaccccaatgacctccacagctggcccaagcaccaaacccaatccacagcaagcaaca
cagtggaccacagagaactcaacatctccggcagcaaccccagagggccatccatacaca
gagacaactcaaacaccagacacaacagctctccagcaaaccacagacaaacacacagca
ctgccaaaatcaaccagtgaacagatcacccagacaaccacagagaaaaagacaaccaga
gcaacaacc------caaaaaagggaa--aaaggaaaagaag-------acacaacccaa
accacaagcacagctgcaacccaaataaccaacaccaccaaccaaactagaaatgcaagt
gagacaatcacaacatccgacagacccagaactgacaccaccacccaaagcagtgaacag
acaacccgggcaacagaaccaagctcctcaccgtaccatgcacggagaagtgcagggccc
aggtggacgcaacacacgggtatctcatccaag---
>HMPV/B/HRV/MH918053.1/2015
gcaaagataaagaaccgtataagaagcagcaggtgctatagaaatgctacactgatcctt
attggactaacagcattaagcatggcacttaacattttcctgatcattgatcatgcaaca
ttaagaaacatgatcaaaacagaaaactgtgctaacatgccgtcggcagaaccaagcaaa
aagaccccaatgacctccacagctggcccaagcaccaaacccaatccacagcaagcaaca
cagtggactacagagaactcaacatctccggcagcaaccccagagggccatccatacaca
gagacaactcaaacaccagacacaacagctctccagcaaaccacagacaaacacacagca
ctgccaaaatcaaccagtgaacagatcacccagacaaccacagagaaaaagacaaccaga
gcaacagcc------ccaaaaaagaaa--aaaggaaaagaag-------acacaacccaa
accacaagcacagctgcaactcaaataaccaacaccatcaaccaaaccagaaacgcaagc
gagacaatcacaacatctgaaaggcccagaattgacaccaccacccaaagcagtgaacag
acaacccggacaacagaaccaagctcctcaccgtaccatgtacggagaagtgcagggccc
aggtgaacgcaacacacaggtatctcatccaagtag
>HMPV/B/KOR/KF516922.1/2011
gcaaagataaagaaccgtataagaagcagcaggtgctatagaaatgctacactgatcctt
attggactaacagcattaagcatggcacttaacattttcctgatcattgatcatgcaaca
ttaagaaacatgatcaaaacagaaaactgtgctaacatgccgtcggcagaaccaagcaaa
aagaccccaatgacctccacagctggcccaagcaccaaacccaatccacagcaagcaaca
cagtggaccacagagaactcaacatctccggcagcaaccccagagggccatccatacaca
gagacaacccaaacaccagacacaacagctctccagcaaaccacagacaaacacacagca
ctgccaaaaccaaccagtgaacagatcacccagacgaccacagagaaaaagacaatcaga
gcaacagcc------caaaaaaagaaa--aaaggaaaagaag-------acacaacccaa
accacaagcacagctgcaacccaaacaaccaacaccatcaaccaaaccagaaatgcaagt
gagacaatcacaacatccgacagacccagaattgacaccaccacccaaagcagtgaacag
acaacccggacaacagaaccaagctccccaccgtaccatgcacggagaagtgcagggccc
aggcgaacgtaacacataggtatcccatccaagtag
>HMPV/B/NPL/MK179427.1/2013
gcaaagataaagaaccgtataagaagcagcaggtgctatagaaatgctacactgatcctt
attggactaacagcattaagcatggcacttaacattttcctgatcattgatcatgcaaca
ttaagaaacatgatcaaaacagaaaactgtgctaacatgccgtcggcagaaccaagcaaa
aagaccccaatgacctccacagctggcccaagcaccaaacccaatccacagcaagcaaca
cagtggaccacagagaactcaacatctccggcagcaaccctagagggccatccatataca
gagacaactcaaacaccagacacaacagctctccagcaaaccacagacaaacatacagca
ctgccaaaatcaaccagtgaacagatcacccagacaaccacagagaaaaagacaaccaga
gcaacagcc------caaaaaaagaaa--aaaggaaaagaag-------acacaacccaa
accacaagcacagctgcaacccaaacaaccaacaccatcaaccaaaccagaaatgcaagt
gagacaatcacaacatccgacagacccaaaattgacatcactacccaaagcagtgagcag
acaacccggacaacagaaccaagcccctcaccgcaccatgcacggagaagtgcagggccc
aggtgaac----------------------------
>HMPV/B/NPL/MK179426.1/2012
gcaaagataaagaaccgtataagaagcagcaggtgctatagaaatgctacactgatcctt
attggactaacagcattaagcatggcacttaacattttcctgatcattgatcatgcaaca
ttaagaaacatgatcaaaacagaaaactgtgctaacatgccgtcggcagaaccaagcaaa
aagaccccaatgacctccacagctggcccaagcaccaaacccaatccacagcaagcaaca
cagtggaccacagagaactcaacatctccggcagcaaccccagagggccatccatataca
gagacaactcaaacaccagacacaacagctctccagcaaaccacagacaaacacacagca
ctgccaaaatcaaccagtgaacagaccacccagacaaccacagagaaaaagacaaccaga
gcaacagcc------caaaaaaagaaa--aaaggaaaagaag-------acacaacccaa
accacaagcacagccgcaacccaaacaaccaacaccaccaaccaaaccagaaatgcaagt
gagacaatcacaacatccgacagacccaaaattgacatcactacccaaagcagtgagcag
acaacccggacaacagaaccaagcccctcaccgcaccacgcacggagaagtgcagggccc
aggtga------------------------------
>HMPV/B/NPL/MK179428.1/2013
gcaaagataaagaaccgtataagaagcagcaggtgctatagaaatgctacactgatcctt
attggactaacagcattaagcatggcacttaacattttcctgatcattgatcatgcaaca
ttaagaaacatgatcaaaacagaaaactgtgctaacatgccgtcggcagaaccaagcaaa
aagaccccaatgacctccacagctggcccaagcaccaaacccaatccacagcaagcaaca
cagtggaccacagagaactcaacatctccggcagcaaccccagagggccatccatataca
aagacaactcaaacaccagacacaacagctctccagcaaaccacagacaaacacacagca
ctgccaaaatcaaccagtgaacagatcacccagacaaccacagagaaaaagacaaccaga
gcaacagcc------caaaaaaagaaa--aaaggaaaagaag-------acacaacccaa
accacaagcacagctgcaacccaaacaaccaacaccatcaaccaaaccagaaatgcaagt
gagacaatcacaacatccgacagacccaaaattgacatcactacccaaagcagtgagcag
acaacccggacaacagaaccaagcccctcaccgcaccatgcacggagaagtgcagggccc
aggtga------------------------------
>HMPV/B/NPL/MK179429.1/2013
gcaaagataaagaaccgtataagaagcagcaggtgctatagaaatgctacacttatcctt
attggactaacagcattaagcatggcacttaacattttcctgatcattgatcatgcaaca
ttaagaaacatgatcaaaacagaaaactgtgctaacatgccgtcggcagaaccaagcaaa
aagaccccaatgacctccacagctggcccaagcaccaaacccaatccacagcaagcaaca
cagtggaccacagagaactcaacatctccggcagcaaccccagagggccatccatataca
gagacaactcaaacaccagacacaacagctctccagcaaaccacagacaaacacacagca
ctgccaaaatcaaccagtgaacagatcacccagacaaccacagagaaaaagacaaccaga
gcaacagcc------caaaaaaagaaa--aaaggaaaagaag-------acacaacccaa
accacaagcacagctgcaacccaaacaaccaacaccatcaaccaaaccagaaatgcaagt
gagacaatcacaacatccgacagacccaaaattgacatcactacccaaagcagtgagcag
acaacccggacaacagaaccaagcccctcaccgcaccatgcacggagaagtgcagggccc
aggtga------------------------------
>HMPV/B/NPL/MK179430.1/2013
gcaaagataaagaaccgtataagaagcagcaggtgctatagaaatgctacacttatcctt
attggactaacagcattaagcatggcacttaacattttcctgatcattgatcatgcaaca
ttaagaaacatgatcaaaacagaaaactgtgctaacatgccgtcggcagaaccaagcaaa
aagaccccaatgacctccacagctggcccaagcaccaaacccaatccacagcaagcaaca
cagtggaccacagagaactcaacatctccggcagcaaccccagagggccatccatataca
gagacaactcaaacaccagacacaacagctctccagcaaaccacagacaaacacacagca
ctgccaaaatcaaccagtgaacagatcacccagacaaccacagagaaaaagacaaccaga
gcaacagcc------caaaaaaagaaa--aaaggaaaagaag-------acacaacccaa
accacaagcacagctgcaacccaaacaaccaacaccatcaaccaaaccagaaatgcaagt
gagacaatcacaacatccgacagacccaaaattgacatcactacccaaagcagtgagcag
acaacccggacaacagaaccaagcccctcaccgcaccatgcacggagaagtgcagggccc
aggtga------------------------------
>HMPV/B/NPL/MK179425.1/2013
gcaaagataaagaaccgtataagaagcagcaggtgctatagaaatgctacactgatcctt
attggactaacagcattaagcatggcacttaacattttcctgatcattgatcatgcaaca
ttaagaaacatgatcaaaacagaaaactgtgctaacatgccgtcggcagaaccaagcaaa
aagaccccaatgacctccacagctggcccaagcaccaaacccaatccacagcaagcaaca
cagtggaccacagagaactcaacatctccggcagcaaccccagagggcccactatacaca
gagacaactcaaacaccagacacaacagctcctcagcaaaccacagacaaacacacagca
ctgccaaaatcaaccagtgaacagatcacccagacaaccacagagaaaaagacaaccaga
gcaacagcc------caaaaaaagaaa--aaaggaaaagaag-------acacaacccaa
accacaagcacagctgcaacccaaacaaccaacaccatcaaccaaaccagaaatgcaagt
gagacaatcacaacatccgacagacccaaaattgacatcactacccaaagcagtgagcag
acaacccggacaacagaaccaagcccctcaccgcaccatgcacggagaagtgcagggccc
aggtga------------------------------
>HMPV/B/ESP/KX829146.1/2015
------------------------------------------------------------
---ggactaacagcattaagcatggcacttaacattttcctgatcattgatcatgcaaca
ttaagaaacatgatcaaaacagaaaactgtgctaacatgccgtcggcagaaccaagcaaa
aagaccccaatgacctccacagctggcccaagcaccaaacccaatccacagcaagcaaca
cagtggaccacagagaactcaacatctccggcagcaaccccagagggccatccatacaca
gagacaactcaaacaccagacacaacagctctccagcaaaccacagacaaacacacagca
ctgccaaaatcaaccagtgaacagatcacccagacaaccacagagaaaaagacaaccaga
gcaacagcc------caaaaaaagaaa--aaaggaaaagaag-------acacaacccaa
accacaagcacagctgcaacccaaataaccaacaccatcaaccaaaccagaaatgcaagt
gagacaatcacaacatccgacagacccagaattgacaccactacccaaagcagtgaacag
acaacccggacaacagaaccaagctcctcaccgtacgatgtacggagaagtgcagggccc
aggtgaacgcaacacacaggcatctcatccaag---
>HMPV/B/CHN/JX139011.1/2008
-------------------------------------------------cactgatcctt
attggactaacagcattaagcatggcacttaatattttcctgatcattgatcatgcaaca
ttaagaaacatgatcaaaacagaaaactgtgctaacatgccgtcggcagaaccaagcaaa
aagacctcaatgacctccacagcaggcccaagcaccaaacccaatccacagcaagcaaca
cagtggaccacagagaactcaacatctctggcagcaaccctagagggccatccatacata
gggacaactcaaacaccagacacaacagctctccagcaaaccacagacaaacacacagca
ctgccaagatcaaccaatgaacagatcacccagacaatcacagagaaaaagacaaccaga
gcaacaccc------caaaaaaaggaa--aaaggaaaagaaa-------acacaagccaa
accactagtacagctgcaacccaaacaaccaacaccaccaaccaaatcagaaatgcaagt
gagacaatcacaacatccgacagacccagaaccgacaccaccacccaaagcagcgaacag
acaacccgggcaacagaaccaggctcctcaccataccatgcacggagaggtgcaggaccc
aggtgaacgcaacacacaggtatctcatccaagtag
>HMPV/B/CHN/JX082178.1/2008
---------------------------------------agaaatgctacactgatcctt
attggactaacagcattaagcatggcacttaatattttcctgatcattgatcatgcaaca
ttaagaaacatgatcaaaacagaaaactgtgctaacatgccgtcggcagaaccaagcaaa
aagacctcaatgacctccacagcaggcccaagcaccaaacccaatccacagcaagcaaca
cagtggaccacagagaactcaacatctctggcagcaaccctagagggccatccatacata
gggacaactcaaacaccagacacaacagctctccagcaaaccacagacaaacacacagca
ctgccaagatcaaccaatgaacagatcacccagacaatcacagagaaaaagacaaccaga
gcaacaccc------caaaaaaaggaa--aaaggaaaagaaa-------acacaagccaa
accactagtacagctgcaacccaaacaaccaacaccaccaaccaaatcagaaatgcaagt
gagacaatcacaacatccgacagacccagaaccgacaccaccacccaaagcagcgaacag
acaacccgggcaacagaaccaggctcctcaccataccatgcacggagaggtgcaggaccc
aggtga------------------------------
>HMPV/B/KEN/MH482678.1/2012
gcaaagataaagaaccgtatcagaaatagcaggtgttatagaaatgctacactgatcctt
attggactaacagcattaagcatggcacttaatgttttcctgatcattgatcatgcaaca
ttaagaaacatgatcaaaacagaaaactgtgctaacatgccctcggcagaaccaagcaaa
gagaccccaatgacctccacagcaagcccaagcaccaaacccaatccacagcaagcaaca
cagtggaccacagagaactcaacatctccggcagcaacccccgaggaccatccacacaca
gggacaactcaaacactagacacaacagctctccagcaaaccacagacaaacacacagca
ctgccaaaatcaaccaacgaacagatcacccagacaaccacagagaaaaagacaaccaga
gcaacaacc------caaaaagggaaa--aaagaaaaagaaa-------acacaaaccaa
accacaagcacagctgcaacccaaacaaccaacaccaccaaccagatcagaaatgcaagt
gagacaatcacaacatccaacagacccagaattgacaccaccacccaaatcagcgaacag
acaacccaggcaacagaaccaggctcctcaccataccatgcacggagaagtgcaggaccc
aggcgaacgcaacacacaggtatctcacccaag---
>HMPV/B/KEN/MH482691.1/2013
gcaaagataaagaaccgtatcagaaatagcaggtgctatagaaatgctacactgatcctt
attggactaacagcattaagcatggcacttaatattttcctgatcattgatcatgcaaca
ttaagaaacatgatcaaaacagaaaactgtgctaacatgccctcggcagaaccaaacaaa
gagaccccaatgacctccacagcaagcccaagcaccaaacccaatccacagcaagcaaca
cagtggaccacagagaactcaacatctccggcagcaacccccgaggaccatccacacaca
gggacaactcaaacactagacacaacagctccccagcaaaccacagacaaacacacagca
ctgccaaaatcaaccaacgaacagatcacccagacaaccacagagaaaaagacaaccaga
gcaacaacc------caaaaagggaaa--aaagaaaaagaaa-------acacaaaccaa
accacaagcacagctgcaacccaaacaaccaacaccaccaaccagatcagaaatgcaagt
gagacaatcacaacatccaacagacccagaattgacaccaccacccaaatcagcgaacag
acaacccaggcaacagaaccaggctcctcaccataccatacacggagaagtgcaggaccc
aggcgaacgcaacacacaggtatctcacccaag---
>HMPV/B/KEN/MT853719.1/2012
---------------------------------------------gctacactgatcctt
attggactaacagcattaagcatgacacttaatattttcctgatcattgatcatgcaaca
ttaagaaacatgatcaaaacagaaaactgtgctaacatgccctcggcagaaccaagcaaa
gagaccccaatgacctccacagcaagcccaagcaccaaacccaatccacagcaagcaaca
cagtggaccacagagaactcaacatctccggcagcaacccccgaggaccatccacacaca
gggacaactcaaacactagacacaacagctccccagcaaaccacagacaaacacacagca
ctgccaaaatcaaccaacgaacagatcacccagacaaccacagagaaaaagacaaccaga
gcaacaacc------caaaaagggaaa--aaagaaaaagaaa-------acacaaaccaa
accacaagcacagctgcaacccaaacaaccaacaccaccaaccagatcagaaatgcaagt
gagacaatcacaacatccaacagacccagaattgacaccaccacccaaatcagcgaacag
acaacccaggcaacagaaccaggctcctcaccataccatgcacggagaagtgcaggaccc
aggcgaacgcaacacacaggtatctcacccaag---
>HMPV/B/KEN/MT853720.1/2012
---------------------------------------------gctacactgatcctt
attggactaacagcattaagcatggcacttaatgttttcctgatcattgatcatgcaaca
ttaagaaacatgatcaaaacagaaaactgtgctaacatgccctcggcagaaccaagcaaa
gagaccccaatgacctccacagcaagcccaagcaccaaacccaatccacagcaagcaaca
cagtggaccacagagaactcaacatctccggcagcaacccccgaggaccatccacacaca
gggacaactcaaacactagacacaacagctctccagcaaaccacagacaaacacacagca
ctgccaaaatcaaccaacgaacagatcacccagacaaccacagagaaaaagacaaccaga
gcaacaacc------caaaaagggaaa--aaagaaaaagaaa-------acacaaaccaa
accacaagcacagctgcaacccaaacaaccaacaccaccaaccagatcagaaatgcaagt
gagacaatcacaacatccaacagacccagaattgacaccaccacccaaatcagcgaacag
acaacccaggcaacagaaccaggctcctcaccataccatgcacggagaagtgcaggaccc
aggcgaacgcaacacacaggtatctcacccaag---
>HMPV/B/KEN/MH482682.1/2012
gcaaagataaagaaccgtatcagaaatagcaggtgctatagaaatgctacactgatcctt
attggactaacagcattaagcatggcacttaatattttcctgatcattgatcatgcaaca
ttaagaaacatgatcaaaacagaaaactgtgctaacatgccctcggcagaaccaagcaaa
gagaccccaatgacctccacagcaagcccaagcaccaaacccaatccacagcaagcaaca
cagtggaccacagagaactcaacatctccggcagcaacccccgaggaccatccacacaca
gggacaactcaaacactagacacaacagctccccagcaaaccacagacaaacacacagca
ctgccaaaatcaaccaacgaacagatcacccagacaaccacagagaaaaagacaaccaga
gcaacaacc------caaaaagggaaa--aaagaaaaagaaa-------acacaaaccaa
accacaagcacagctgcaacccaaacaaccaacaccaccaaccagatcagaaatgcaagt
gagacaatcacaacatccaacagacccagaattgacaccaccacccaaatcagcgaacag
acaacccaggcaacagaaccaggctcctcaccataccatgcacggagaagtgcaggaccc
aggcgaacgcaacacacaggtatctcacccaag---
>HMPV/B/ZMB/MT853545.1/2013
---------------------------agcaggtgctatagaaatgctacactgatcctt
attggactaacagcattaagcatggcacttaatattttcctgatcattgatcatgcaaca
ttaagaaacatgatcaaaacagaaaactgtgctaacatgccctcggcagaaccaagcaaa
gagaccccaatgacctccacagcaagcccaagcaccaaacccaatccacagcaagcaaca
cagtggaccacagagaactcaacatctccggcagcagcccccgaggaccatccacacaca
gggacaactcaaacactagacacaacagctccccagcaaaccacagacaaacacacagca
ctgccaaaatcaaccaacgaacagatcacccagacaaccacagagaaaaagacaaccaga
gcaacaacc------caaaaagggaaa--aaagaaaaagaaa-------acacaaaccaa
accacaagcacagctgcaacccaaacaaccaacaccaccaaccagatcagaaatgcaagt
gagacaatcacaacatccaacagacccagaattgacaccaccacccaaatcagcgaacag
acaacccaggcaacagaaccaggctcctcaccataccatgcacggagaagtgcaggaccc
aggcgaacgcaacacacaggtatctcacccaag---
>HMPV/B/KEN/MH482680.1/2012
------------------------------------------------------------
------ctaacagcattaagcatggcacttaatattttcctgatcattgatcatgcaaca
ttaagaaacatgatcaaaacagaaaactgtgctaacatgccctcggcagaaccaagcaaa
gagaccccaatgacctccacagcaagcccaagcaccaaacccaatccacagcaagcaaca
cagtggaccacagagaactcaacatctccggcagcaacccccgaggaccatccacacaca
gggacaactcaaacactagacacaacagctccccagcaaaccacaaacaaacacacagca
ctgccaaaatcaaccaacgaacagatcacccagacaaccacagagaaaaagacaaccaga
gcaacaacc------caaaaagggaaa--aaagaaaaagaaa-------acacaaaccaa
accacaagcacagctgcaacccaaacaaccaacaccaccaaccagatcagaaatgcaagt
gagacaatcacaacatccaacagacccagaattgacaccaccacccaaatcagcgaacag
acaacccaggcaacagaaccaggctcctcaccataccatgcacggagaagtgcaggaccc
aggcgaacgcaacacacaggtatctcacccaag---
>HMPV/B/KEN/MH482673.1/2012
---------aagaaccgtatcagaaatagcaggtgctatagaaatgctacactgatcctt
aatggactaacagcattaagcatggcacttaatattttcctgatcattgatcatgcaaca
ttaagaaacatgatcaaaacagaaaactgtgctaacatgccctcggcagaaccaagcaaa
gagaccccaatgacctccacagcaagcccaagcaccaaacccaatccacagcaagcaaca
cagtggaccacagagaactcaacatctccggcagcaacccccgaggaccatccacacaca
gggacaactcaaacactagacacaacagctccccagcaaaccacagacaaacacacagca
ctgccaaaatcaaccaacgaacagatcacccagacaaccacagagaaaaagacaaccaga
gcaacaacc------caaaaagggaaa--aaagaaaaagaaa-------acacaaaccaa
accacaagcacagctgcaacccaaacaaccaacaccaccaaccagaccagaaatgcaagt
gagacaatcacaacatccaacagacccagaattgacaccaccacccaaatcagcgaacag
acaacccaggcaacagaaccaggctcctcaccataccatgcacggagaagtgcaggaccc
aggcgaacgcaacacacaggtatctcacccaag---
>HMPV/B/KEN/MH482741.1/2016
---------aagaaccgtatcagaaatagcaggtgctatagaaatgctacactgatcctt
aatggactaacagcattaagcatggcacttaatattttcctgatcattgatcatgcaaca
ttaagaaacatgatcaaaacagaaaactgtgctaacatgccctcggcagaaccaagcaaa
gagaccccaatgacctccacagcaagcccaagcaccaaacccaatccacagcaagcaaca
cagtggaccacagagaactcaacatctccggcagcaacccccgaggaccatccacacaca
gggacaactcaaacactagacacaacagctccccagcaaaccacagacaaacacacagca
ctgccaaaatcaaccaacgaacagatcacccagacaaccacagagaaaaagacaaccaga
gcaacaacc------caaaaagggaaa--aaagaaaaagaaa-------acacaaaccaa
accacaagcacagctgcaacccaaacaaccaacaccaccaaccagaccagaaatgcaagt
gagacaatcacaacatccaacagacccagaattgacaccaccacccaaatcagcgaacag
acaacccaggcaacagaaccaggctcctcaccataccatgcacggagaagtgcaggaccc
aggcgaacgcaacacacaggtatctcacccaag---
>HMPV/B/KEN/MK588636.1/2012
gcaaagataaagaaccgtatcagaaatagcaggtgctatagaaatgctacactgatcctt
attggactaacagcattaagcatggcacttaatattttcctgatcattgatcatgcaaca
ttaagaaacatgatcaaaacagaaaactgtgctaacatgccctcggcagaaccaagcaaa
gagaccccaatgacctccacagcaagcccaagcaccaaacccaatccacagcaagcaaca
cagtggaccacagagaactcaacatctccggcagcaacccccgaggaccatccacacaca
gggacaactcaaacactagacacaacagctccccagcaaaccacagacaaacacacagca
ctgccaaaatcaaccaacgaacagatcacccagacaaccacagagaaaaagacaaccaga
gcaacaacc------caaaaagggaaa--aaagaaaaagaaa-------acacaaaccaa
accacaagcacagctgcaacccaaacaaccaacaccaccaaccagatcagaaatgcaagt
gagacaatcacaacatccaacagacccagaattgacaccaccacccaaatcagcgaacag
acaacccaggcaacagaaccaggctcctcaccataccatgcacggagaagtgcaggaccc
aggcgaacgcaacacacaggtatctcacccaagtag
>HMPV/B/KEN/MH482687.1/2013
------------------------------------------------------------
---------acagcattaagcatggcacttaatattttcctgatcattgatcatgcaaca
ttaagaaacatgatcaaaacagaaaactgtgctaacatgccctcggcagaaccaagcaaa
gataccccaatgacctccacagcaagcccaagcaccaaacccaatccacagcaagcaaca
cagtggaccacagagaactcaacatctccggcagcaacccccgaggaccatccacacaca
gggacaactcaaacaccagacacaacagctccccagcaaaccacagacaaacacacagca
ctgccaaaatcaaccaacgaacagatcacccagacaaccacagagaaaaagacaaccaga
gcaacaacc------caaaaagggaaa--aaagaaaaagaaa-------acacaaaccaa
accacaagcacagctgcaacccaaacaacctacaccaccaaccagatcagaaatgcaagt
gagacaatcacaacatccaacagacccagaattgacaccaccacccaaatcagcgaacag
acaacccaggcaacagaaccaggctcctcaccataccatgcacggagaagtgcaggaccc
aggcgaacgcaacacacgggtatctcacccaag---
>HMPV/B/KEN/MH482686.1/2013
gcaaagataaagaaccgtatcagaaatagcaggtgttatagaaatgctacattgatcctt
attggactaacagcattaagcatggcacttaatgttttcctgatcattgatcatgcaaca
ttaagaaacatgatcaaaacagaaaactgtgctaacatgccctcggcagaaccaagcaaa
gagaccccaatgacctccacagcaagcccaagcaccaaacccaatccacagcaagcaaca
cagtggaccacagagaacccaacatctccggcagcaacccccgaggaccatccacacaca
gggacaactcaaacactagacacaacagctctccagcaaaccacagacaaacacacagca
ctgccaaaatcaaccaacgaacagatcaaccagacaaccacagagaaaaagacaaccaga
gcaacaacc------caaaaagggaaa--aaagaaaaagaaa-------acacaaaccaa
accacaagcacagctgcaacccaaacaaccaacaccaccaaccagatcagaaacgcaagt
gagacaaccacaacatccaacagacccagaattgacaccaccacccaaatcagcgaacag
acaacccaggcaacagaaccaggccccccaccataccatgcacggagaagtgcaggaccc
aggcaaacgcaacacacaggtatctcacccaag---
>HMPV/B/HRV/KU375601.1/2012
gcaaagataaagaaccgtataagaagcagcaggtgctatagaaatgctacactgatcctt
attggactaacagcattaagcatggcactcaatattttcctgatcattgatcatgcaaca
ttaagaaacatgatcaaaacagaaaactgcgctaacatgccgtcggcagaaccaagcaaa
aagaccccaatgacctccacagcaggcccaagcaccagacccaatccaggtcaagcaaca
cagtggaccacagagaacccaacatcctcggcagcaaccccagaggaccatccatacaca
gggacaacccaaacaccagacacaacagctctccagcaaaccacagacaaatacacagca
ccgccaaaaccaaccaatgaacagatcacccagacaaccacagagaaaaagacaaccaga
gcaacaacc------caaaaaagggaa--aaaggaaaagaaa-------acacaaaccaa
accacaagcacagctgcaacccaaacaaccaacaccaccaatcaaatcagaaatgcaagt
gagacaattacaacatatgacagacccagaatcgacaccaccacccaaagcagtgaacag
acaacccgggcaacagaaccaggctcctcaccataccatgcgcagagaagtgcaggaccc
aggtgaacgcaacacgcaggtatctcatccaagtag
>HMPV/B/NLD/AY296034.1/1999
gcaaagataaaaaaccgtataagaagcagcaggtgctatagaaatgctacactgatcctt
attggactaacagcgttaagcatggcacttaatattttcctgatcatcgatcatgcaaca
ttaagaaacatgatcaaaacagaaaactgtgctaacatgccgtcggcagaaccaagcaaa
aagaccccaatgacctccacagcaggcccaaacaccaaacccaatccacagcaagcaaca
cagtggaccacagagaactcaacatccccagtagcaaccccagagggccatccatacaca
gggacaactcaaacatcagacacaacagctccccagcaaaccacagacaaacacacagca
ccgctaaaatcaaccaatgaacagatcacccagacaaccacagagaaaaagacaatcaga
gcaacaacc------caaaaaagggaa--aaaggaaaagaaa-------acacaaaccaa
accacaagcacagctgcaacccaaacaaccaacaccaccaaccaaatcagaaatgcaagt
gagacaatcacaacatccgacagacccagaactgacaccacaacccaaagcagcgaacag
acaacccgggcaacagacccaagctccccaccacaccatgcatagagaggtgcaaaactc
aaatgagcacaacacacaaacatcccatccaagtag
>HMPV/B/NLD/AY525843.1/1999
gcaaagataaaaaaccgtataagaagcagcaggtgctatagaaatgctacactgatcctt
attggactaacagcgttaagcatggcacttaatattttcctgatcatcgatcatgcaaca
ttaagaaacatgatcaaaacagaaaactgtgctaacatgccgtcggcagaaccaagcaaa
aagaccccaatgacctccacagcaggcccaaacaccaaacccaatccacagcaagcaaca
cagtggaccacagagaactcaacatccccagtagcaaccccagagggccatccatacaca
gggacaactcaaacatcagacacaacagctccccagcaaaccacagacaaacacacagca
ccgctaaaatcaaccaatgaacagatcacccagacaaccacagagaaaaagacaatcaga
gcaacaacc------caaaaaagggaa--aaaggaaaagaaa-------acacaaaccaa
accacaagcacagctgcaacccaaacaaccaacaccaccaaccaaatcagaaatgcaagt
gagacaatcacaacatccgacagacccagaactgacaccacaacccaaagcagcgaacag
acaacccgggcaacagacccaagctccccaccacaccatgcatagagaggtgcaaaactc
aaatgagcacaacacacaaacatcccatccaagtag
>HMPV/B/ARG/DQ362958.1/2000
gcaaagataaaaaaccgtataagaagcagcaggtgctatagaaatgctacactgatcctt
attggactaacagcgttaagcatggcacttaatattttcctgatcatcgatcatgcaaca
ttaagaaacatgatcaaaacagaaaactgtgctaacatgccgtcggcagaaccaagcaaa
aagaccccaatgacctccacagcaggcccaaacaccaaacccaatccacagcaagcaaca
cagtggaccacagagaactcaacatccccagtagcaaccccagagggccatccatacaca
gggacaactcaaacatcagacacaacagctccccagcaaaccacagacaaacacacagca
ccgctaaaatcaaccaatgaacagatcacccagacaaccacagagaaaaagacaatcaga
gcaacaacc------c-aaaaagggaa--aaaggaaaagaaa-------acacaaaccaa
accacaagcacagctgcaacccaaacaaccaacaccaccaaccaaatcagaaatgcaagt
gagacaatcacaacatccgacagacccagaactgacaccacaacccaaagcagcgaacag
acaacccgggcaacagacccaagctccccaccacaccatgcatagagaggtgcaaaactc
aaatgagcacaacacacaaacatcccatccaagtag
>HMPV/B/ARG/DQ362954.1/2000
gcaaagataaaaaaccgtataagaagcagcaggtgctatagaaatgctacactgatcctt
attggactaacagcgttaagcatggcacttaatattttcctgatcatcgatcatgcaaca
ttaagaaacatgatcaaaacagaaaactgtgctaacatgccgtcggcagaaccaagcaaa
aagaccccaatgacctccacagcaggcccaaacaccaaacccaatccacagcaagcaaca
cagtggaccacagagaactcaacatccccagtagcaaccccagagggccatccatacaca
gggacaactcaaacatcagacacaacagctccccagcaaaccacagacaaacacacagca
ccgctaaaatcaaccaatgaacagatcacccagacaaccacagagaaaaagacaatcaga
gcaacaacc------caaaaaagggaa--aaaggaaaagaaa-------acacaaaccaa
accacaagcacagctgcaacccaaacaaccaacaccaccaaccaaatcagaaatgcaagt
gagacaatcacaacatccgacagacccagaactgacaccacaacccaaagcagcgaacag
acaacccgggcaacagacccaagctccccaccacaccatgcatag---------------
------------------------------------
>HMPV/B/ARG/DQ362955.1/1999
gcaaagataaaaaaccgtataagaagcagcaggtgctatagaaatgctacactgatcctt
attggactaacagcgttaagcatggcacttaatattttcctgatcatcgatcatgcaaca
ttaagaaacatgatcaaaacagaaaactgtgctaacatgccgtcggcagaaccaagcaaa
aagaccccaatgacctccacagcaggcccaaacaccaaacccaatccacagcaagcaaca
cagtggaccacagagaactcaacatccccagtagcaaccccagagggccatccatacaca
gggacaactcaaacatcagacacaacagctccccagcaaaccacagacaaacacacagca
ccgctaaaatcaaccaatgaacagatcacccagacaaccacagagaaaaagacaatcaga
gcaacaacc------caaaaaagggaa--aaaggaaaagaaa-------acacaaaccaa
accacaagcacagctgcaacccaaacaaccaacaccaccaaccaaatcagaaatgcaagt
gagacaatcacaacatccgacagacccagaactgacaccacaacccaaagcagcgaacag
acaacccgggcaacagacccaagctccccaccacaccatgcatag---------------
------------------------------------
>HMPV/B/ARG/DQ362956.1/2002
gcaaagataaaaaaccgtataagaagcagcaggtgctatagaaatgctacactgatcctt
attggactaacagcgttaagcatggcacttaatattttcctgatcatcgatcatgcaaca
ttaagaaacatgatcaaaacagaaaactgtgctaacatgccgtcggcagaaccaagcaaa
aagaccccaatgacctccacagcaggcccaaacaccaaacccaatccacagcaagcaaca
cagtggaccacagagaactcaacatccccagtagcaaccccagagggccatccatacaca
gggacaactcaaacatcagacacaacagctccccagcaaaccacagacaaacacacagca
ccgctaaaatcaaccaatgaacagatcacccagacaaccacagagaaaaagacaatcaga
gcaacaacc------caaaaaagggaa--aaaggaaaagaaa-------acacaaaccaa
accacaagcacagctgcaacccaaacaaccaacaccaccaaccaaatcagaaatgcaagt
gagacaatcacaacatccgacagacccagaactgacaccacaacccaaagcagcgaacag
acaacccgggcaacagacccaagctccccaccacaccatgcatag---------------
------------------------------------
>HMPV/B/ARG/DQ362957.1/2000
gcaaagataaaaaaccgtataagaagcagcaggtgctatagaaatgctacactgatcctt
attggactaacagcgttaagcatggcacttaatattttcctgatcatcgatcatgcaaca
ttaagaaacatgatcaaaacagaaaactgtgctaacatgccgtcggcagaaccaagcaaa
aagaccccaatgacctccacagcaggcccaaacaccaaacccaatccacagcaagcaaca
cagtggaccacagagaactcaacatccccagtagcaaccccagagggccatccatacaca
gggacaactcaaacatcagacacaacagctccccagcaaaccacagacaaacacacagca
ccgctaaaatcaaccaatgaacagatcacccagacaaccacagagaaaaagacaatcaga
gcaacaacc------caaaaaagggaa--aaaggaaaagaaa-------acacaaaccaa
accacaagcacagctgcaacccaaacaaccaacaccaccaaccaaatcagaaatgcaagt
gagacaatcacaacatccgacagacccagaactgacaccacaacccaaagcagcgaacag
acaacccgggcaacagacccaagctccccaccacaccatgcatag---------------
------------------------------------
>HMPV/B/USA/JF929865.1/ND
gcaaagataaaaaaccgtataagaagcagcaggtgctatagaaatgctacactgatcctt
attggactaacagcgttaagcatggcacttaatattttcctgatcatcgatcatgcaaca
ttaagaaacatgatcaaaacagaaaactgtgctaacatgccgtcggcagaaccaagcaaa
aagaccccaatgacctccacagcaggcccaaacaccaaacccaatccacagcaagcaaca
cagtggaccacagagaactcaacatccccagtagcaaccccagagggccatccatacaca
gggacaactcaaacatcagacacaacagctccccagcaaaccacagacaaacacccagca
ccgctaaaatcaaccaatgaacagatcacccagacaaccacagagaaaaagacaatcaga
gcaacaacc------caaaaaagggaa--aaaggaaaagaaa-------acacaaaccaa
accacaagcacagctgcaacccaaacaaccaacaccaccaaccaaatcagaaatgcaagt
gagacaatcacaacatccgacagacccagaactgacaccacaacccaaagcagcgaacag
acaacccgggcaacagacccaagctccccaccacaccatgcatag---------------
------------------------------------
>HMPV/B/USA/JF929866.1/ND
gcaaagataaaaaaccgtataagaagcagcaggtgctatagaaatgctacactgatcctt
attggactaacagcgttaagcatggcacttaatattttcctgatcatcgatcatgcaaca
ttaagaaacatgatcaaaacagaaaactgtgctaacatgccgtcggcagaaccaagcaaa
aagaccccaatgacctccacagcaggcccaaacaccaaacccaatccacagcaagcaaca
cagtggaccacagagaactcaacatccccagtagcaaccccagagggccatccatacaca
gggacaactcaaacatcagacacaacagctccccagcaaaccacagacaaacacccagca
ccgctaaaatcaaccaatgaacagatcacccagacaaccacagagaaaaagacaatcaga
gcaacaacc------caaaaaagggaa--aaaggaaaagaaa-------acacaaaccaa
accacaagcacagctgcaacccaaacaaccaacaccaccaaccaaatcagaaatgcaagt
gagacaatcacaacatccgacagacccagaactgacaccacaacccaaagcagcgaacag
acaacccgggcaacagacccaagctccccaccacaccatgcatag---------------
------------------------------------
>HMPV/B/USA/JF929867.1/ND
gcaaagataaaaaaccgtataagaagcagcaggtgctatagaaatgctacactgatcctt
attggactaacagcgttaagcatggcacttaatattttcctgatcatcgatcatgcaaca
ttaagaaacatgatcaaaacagaaaactgtgctaacatgccgtcggcagaaccaagcaaa
aagaccccaatgacctccacagcaggcccaaacaccaaacccaatccacagcaagcaaca
cagtggaccacagagaactcaacatccccagtagcaaccccagagggccatccatacaca
gggacaactcaaacatcagacacaacagctccccagcaaaccacagacaaacacccagca
ccgctaaaatcaaccaatgaacagatcacccagacaaccacagagaaaaagacaatcaga
gcaacaacc------caaaaaagggaa--aaaggaaaagaaa-------acacaaaccaa
accacaagcacagctgcaacccaaacaaccaacaccaccaaccaaatcagaaatgcaagt
gagacaatcacaacatccgacagacccagaactgacaccacaacccaaagcagcgaacag
acaacccgggcaacagacccaagctccccaccacaccatgcatag---------------
------------------------------------
>HMPV/B/USA/JF929868.1/ND
gcaaagataaaaaaccgtataagaagcagcaggtgctatagaaatgctacactgatcctt
attggactaacagcgttaagcatggcacttaatattttcctgatcatcgatcatgcaaca
ttaagaaacatgatcaaaacagaaaactgtgccaacatgccgtcggcagaaccaagcaaa
aagaccccaatgacctccacagcaggcccaaacaccaaacccaatccacagcaagcaaca
cagtggaccacagagaactcaacatccccagcagcaaccccagagggccatctatacaca
gggacaactcaaacaccagacacaacagctccccagcaaaccacagacaaacacacagca
ttgccaaaatcaaccaatgaacagatcacccagacaaccacagagaaaaagacaaccaga
gcaacaacc------caaaaaagggaa--aaaggaaaagaaa-------acacaaaccaa
accacaagcacagctgcaacccaaacaaccaacaccaccaaccaaatcagaaatgcaagt
gagacaatcacaacatccgacagacccagaactgactccacaacccaaagcagcgaacag
acaacccgggcaacagacgcaagctccccaccacactatgcacagagaggtgcaaaactc
aaatga------------------------------
>HMPV/B/USA/JF929869.1/ND
gcaaagataaaaaaccgtataagaagcagcaggtgctatagaaatgctacactgatcctt
attggactaacagcgttaagcatggcacttaatattttcctgatcatcgatcatgcaaca
ttaagaaacatgatcaaaacagaaaactgtgccaacatgccgtcggcagaaccaagcaaa
aagaccccaatgacctccacagcaggcccaaacaccaaacccaatccacagcaagcaaca
cagtggaccacagagaactcaacatccccagcagcaaccccagagggccatctatacaca
gggacaactcaaacaccagacacaacagctccccagcaaaccacagacaaacacacagca
ttgccaaaatcaaccaatgaacagatcacccagacaaccacagagaaaaagacaaccaga
gcaacaacc------caaaaaagggaa--aaaggaaaagaaa-------acacaaaccaa
accacaagcacagctgcaacccaaacaaccaacaccaccaaccaaatcagaaatgcaagt
gagacaatcacaacatccgacagacccagaactgactccacaacccaaagcagcgaacag
acaacccgggcaacagacgcaagctccccaccacactatgcacagagaggtgcaaaactc
aaatga------------------------------
>HMPV/B/CAN/AY485252.1/1997
gcaaagacaaaaaaccgtataagaagcagcaggtgctatagaaatgctacactgatcctt
attggactaacagcgttaagcatggcacttaatattttcctgatcatcgatcatgcaaca
ttaagaaacatgatcaaaacagaaaactgtgctaacatgccgccggcagaaccaagcaaa
aagacccaaatgacctccacagcaggcccaaacaccaaacccaatccacagcaagcaaca
cagtggactacagagaactcaacatccccagcagcaaccccagagggccatccatacaca
gagacaactcaaacaccagacacaacagctccccagcaaaccacagacaaacacacagca
ctgccaaaatcaaccaacgaacagatcacccagacaaccacagagaaaaagacaaccaga
gcaacaacc------caaaaaagggaa--aaaggaaaagaaa-------acacaaaccaa
accacaagcacagctgcaacccaaacaaccaacaccaccaaccaaatcagaaatgcaagt
gagacaatcacaacatccgacagacccagaactgacaccacaacccaaagcagagaacag
acaacccaggcaacaaacccaagctctccaccacaccatgcacagagaagtgcaaaaccc
aaatgaacacaacacacaaacatcccatccaagtag
>HMPV/B/USA/JF929863.1/ND
gcaaagataaaaaaccgtataagaagcagcaggtgctatagaaatgccacactgatcctt
attggactaacagcgttaagcatggcacttaatattttcctgatcatcgatcatgcaaca
ttaaaaaacatgatcaaaacagaaaactgtgctaacatgccgtcggcagaaccaagcaaa
aagaccccaatgacctccacagcaggcccaaacaccaaacccaatccacagcaagcaaca
cagtggaccacagagaactcaacatccccagcagtaacctcagagggccatctatacaca
gggacaacccaaacaccagacacaacagctccccagcaaaccacagacaaacacacaaca
ccgcaaaaatcaaccaatgaacagatcacccagacaaccacagagaaaaagacaaccaga
gcaacaact------caaaaagagaaa--aaaggaaaagaaa-------acacaaaccaa
accacaagcacagctgcaacccaaacaaccaacaccaccaaccaaatcagaaatgcaagt
gagacaaccacaacatccgacagacccagaactgacaccacaacccaaagcagcgaacag
acaacccgggcaacagacccaagctccctaccacactatgcacagagaggtgcaaaactc
aaatga------------------------------
>HMPV/B/USA/JF929864.1/ND
gcaaagataaaaaaccgtataagaagcagcaggtgctatagaaatgccacactgatcctt
attggactaacagcgttaagcatggcacttaatattttcctgatcatcgatcatgcaaca
ttaaaaaacatgatcaaaacagaaaactgtgctaacatgccgtcggcagaaccaagcaaa
aagaccccaatgacctccacagcaggcccaaacaccaaacccaatccacagcaagcaaca
cagtggaccacagagaactcaacatccccagcagtaacctcagagggccatctatacaca
gggacaacccaaacaccagacacaacagctccccagcaaaccacagacaaacacacaaca
ccgcaaaaatcaaccaatgaacagatcacccagacaaccacagagaaaaagacaaccaga
gcaacaact------caaaaagagaaa--aaaggaaaagaaa-------acacaaaccaa
accacaagcacagctgcaacccaaacaaccaacaccaccaaccaaatcagaaatgcaagt
gagacaaccacaacatccgacagacccagaactgacaccacaacccaaagcagcgaacag
acaacccgggcaacagacccaagctccctaccacactatgcacagagaggtgcaaaactc
aaatga------------------------------
>HMPV/B/NLD/AY296037.1/2001
gcaaagataaaaaaccgtataagaagcagcaggtgctatagaaatgctacactgatcctt
attggactaacagcgttaagcatggcacttaatattttcctgatcatcgatcatgcaaca
ttaagaaacatgatcaaaacagaaaattgtgctaacatgccgccggcagaaccaagcaga
aagaccccaatgacctccacagcaggcccaaacaccaaacccaatccacagcaagcaaca
cagtggaccacggagaactcaacatccccagcagcaaccccagagggccatctacacaca
gggacaactcaaacaccagacacaacagctcctcagcaaaccacagacaaacacacagca
ctgccaaaatcaaccaatgaacagatcacccaggcaaccacagagaaaaagacaaccaga
gaaacaacc------caaagaagggaa--aaaggaaaagaaa-------acacaaaccaa
accacaagcacagctgcaacccaaacaaccaacaccaccaaccaaatcagaaatgcaagc
gagacaatcacaacatccgacagacccagaactgactccacaacccaaagcagcgaacag
acaacccaggcaacagacccaagctccccagcacaccatgcacagggaagtgcaaaaccc
aaatgaacacaacacacaaacatcccatccaagtag
>HMPV/B/NLD/AY296038.1/2001
gcaaagataaaaaaccgtataagaagcagcaggtgctatagaaatgctacattgatcctt
attggactaacagcgttaagcatggcacttaatattttcctgatcatcgatcatgcaaca
ttaagaaacatgatcaaaacagaaaattgtgctaacatgccaccggcagaaccaagcaaa
aagaccccaatgacctccacagcaggcctaaacactaaacccaatccacagcaagcaaca
cagtggaccacggagaactcaacatccccagcagcaaccccagagggccatctacacaca
gggacaactcaaacaccagacacaacagctcctcagcaaaccacagacaagcacacagca
ctgccaaaatcaaccaatgaacagatcacccagacaaccacagagaaaaagacaaccaga
gcaacaacc------caaagaagggaa--aaaggaaaagaaa-------acacaaaccaa
accacaagcacagctgcaacccaaacaaccaacaccaccaaccaaatcagaaatgcaagc
gagacaatcacaacatccgacagacccagaactgactccacaacccaaagcagcgaacag
acaacccgggcaacagacccaagctccccaccacaccatgcacagggaagtgcaaaaccc
aaatgaacacaacacacaaacatcccatccaagtag
>HMPV/B/NLD/AY296039.1/2001
gcaaagataaaaaaccgtataagaagcagcaggtgctatagaaatgctacactgatcctt
attggactaacagcgttaagcatggcacttaatattttcctgatcatcgatcatgcaaca
ttaagaaacatgatcaaaacagaaaattgtgctaacatgccgccggcagaaccaagcaaa
aagaccccaatgacctccacagcaggcccaaacaccaaacccaatccacagcaagcaaca
cagtggaccacggagaactcaacatccccagcagcaaccccagagggccatctacacaca
gggacaactcaaacaccagacacaacagctcctcagcaaaccacagacaaacacacagca
ctgccaaaatcaaccaatgaacagatcacccagacaaccacagagaaaaagacaaccaga
gcaacaacc------caaagaagggaa--aaaggaaaagaaa-------acacaaaccaa
accacaagcacagctgcaacccaaacaaccaacaccaccaaccaaatcagaaatgcaatt
gagacaatcacaacatccgacagacccagaactgactccacaacccaaagcagcgaacag
acaacccgggcaacagacccaagctcccacccacaccatgcacagggaagtgcaaaaccc
aaatgaacacaacacacaaacatcccatccaagtag
>HMPV/B/NLD/AY296036.1/2000
gcaaagataaaaaaccgtataagaagcagcaggtgctatagaaatgctacactgatcctt
attggactaacagcgttaagcatggcacttaatattttcctgatcatcgatcatgcaaca
ttaagaaacatgatcaaaacagaaaattgtgctaacatgccgccggcagaaccaagcaaa
aagaccccaatgacctctacagcaggcccaaacaccaaacccaatccacagcaagcaaca
cagtggaccacggagaactcaacattcccagcagcaacctcagagggccatctacacaca
gggacaactcaaacaccagacacaacagctcctcagcaaaccacagacaaacacacagca
ctgccaaaatcaaccaatgaacaaatcacccagacaaccacagagaaaaagacaaccaga
gcaacaacc------caaagaagggaa--aaagggaaagaaa-------acacaaaccaa
accacaagcacagctgctacccaaacaaccaacaccaccaaccaaatcagaaatgcaagc
gagacaatcacaacatccgacagacccagaactgactccacaacccaaagcagcgaacag
acaacccgggcaacagacccaagctccccaccacatcatgcacagggaagtgcaaaaccc
aaatgaacacaacacacaaacatcccatccaagtag
>HMPV/B/ZAF/AY848860.1/2002
-------------------------gcagcaggtgctatagaaatgctacactgatcctt
attggactaacagcgttaagcatggcacttaatattttcctgatcatcgatcatgcaaca
ttaagaaacatgatcaaaacagaaaattgtgctaacatgccgccggcagaaccaagcaaa
aagaccccaatgatctccacagcaggcccaaacaccaaacccaatccacagcaagcaaca
cagtggaccacggagaactcaacatccccagcagcaaccccagagggccatccacacaca
gggacaactcaaacaccagacacaacagctcctcagcaaaccacagacaaacacacagca
ctgccaaaatcaaccaatgaacagatcacccagacaaccacagagaaaaagacaaccaga
gcaacaacc------caaagaagggaa--aaaagaaaagaaa-------acacaaaccaa
accacaagcacagctgcaacccaaacaaccaacaccaccaaccaaatcaaaaatgcaatc
gagacaatcacaacatccgacagacccagaactgactccacaacccaaagcagcgaacag
acaacccgggcaacagacccaagctccccaccacaccgtgcacagggaagtgcaaaaccc
aaatgaacacaacacacaaacatcccatccaagtag
>HMPV/B/NLD/AY296035.1/2000
gcaaagataaagaaccgtataagaagcagcaggtgctatagaaatgctacactgatcctt
attggactaacagcgttaagcatggcacttaatattttcctgatcattgatcatgcaaca
ttaagaaacatgatcaaaacagaaaactgtgctaacatgccatcggcagaaccaagcaaa
aagaccccaatgacctccacagcaggcccaagcaccgaacccaatccacagcaagcaaca
caatggaccacagagaactcaacatccccagcagcaaccctagagagccatccatacaca
gggacaacccaaacaccagacataacagctccccaacaaaccacagacaaacacacagca
ctgccaaaatcaaccaatgaacagatcacccagacaaccacagagaaaaagacaaccaga
gcaacaacc------caaaaaagggaa--aaagaaaaagaaa-------acacaaaccaa
accacaagcacagctgcaacccaaacaaccaacaccaccaaccaaaccagaaatgcaagt
gagacaatcacaacatccgacagacccagaattgacaccacaacccaaagcagcgatcag
acaacccgggcaacagacccaagctccccaccacaccatgcacagagtggtgcaaaaccc
aaatgaacacaacacacaaacatctcatccaagtag
>HMPV/B/USA/JF929860.1/ND
gcaaagataaaaaaccgcataagaaacagcaggtgctatagaaatgccacattgatcctt
attggactaacagcgttaagcatggcacttaatattttcctgatcatcgatcatgcaaca
ttaaaaaacatgatcaaaacagaaaactgtgctaacatgccgtcggcagaaccaagcaag
aagactctaatgacctccacagcaggcccaaacaccaaacccaatccacagcaagcaaca
cagtggaccacagagaactcaacatccccagcagcaacctcagggggctatctatacaca
gggacaactccaacaccagacacaacagctccccagcaaaccccagacaaacacacagca
ctgctgaaatcaaccaatgaacagatcacccagacaaccacagagaaaaagacaaccaga
gcaataacc------aaaaaagggaaa--aaaggaaaagaaa-------acacaaaccaa
accacaagcacagctgcaacccaaacaaccaacaccaccaacctaatcagaaatgtaagt
gagacaaccacaacatccgccagacccagaactgacaccacaacccaaagcagcgaacag
acaacccaggcaacagactcaagctccctaccacactatgcgcagagaagtgcaaaacca
aaatga------------------------------
>HMPV/B/CHN/JX997977.1/2012
gcaaagataaagaaccgtataaaaagcagcaggtgttatagaaatgctacactgatcctt
attggactaacagcattaagtatggcacttaatattttcctgatcattgatcatgcaaca
ttaagaaacatgatcaaaccagaaaactgtgctaacatgccgtcggcagaaccaagcaaa
aagaccccaatgacctccacagcaggcccaagcaccaaacccaatccacaacaagcaaca
cagtggaccacagaaaactcaacatctccggcagcaaccccagagggccatccacacaca
gggacaactcaaacaccagacacaacagctccccagcaaaccacagacaaacacacagca
ctgccaaaatcaaccaacgaacagatcacccagacaaccacagagaaaaagacaaccaga
gcaacaacc------caaaaaagggaa--aaagggaaaggaa-------acacaaaccaa
accacaagcacagctgcaacccaaacaaccaacaccaccaaccaaatcagaaatgcaagt
gagacaatcacaacatccgacagacccagaaccgacaccaccacccaaagcagcgaacag
acaacccgggcaacagaaccaggctcctcaacacaccatgcacggagaggtgcaggaccc
aggcgaacccaacacacaggtatctcattcaag---
>HMPV/B/KEN/MH482685.1/2012
------------aaccgtataagaagtagcaggtgctacagaaatgctacactgatcctt
attggactaacagcattaagcatggcactcaatattttcctgatcattgatcatgcaaca
tcaagaaacatgatcaaaacagaaaactgtgccaacatgccgtcggcagaaccaaacaaa
gagaccccaatgacctccacagcaagcccaagcaccaaacccaatccacagcaagcaaca
cagtggaccacagagaacccaacatctccggcagcaacctcagaggactacccatacaca
gggacaacccaaacaccagacacaacagctccccagcaaaccacagacaaacacacagca
ctgccaaaatcaaccaacgaacagatcacccagacaaccgcaaagaaaaagacaaccaga
gcaacaacc------ccaaaaaggaaa--gaaggaagagaaa-------acacaaaccaa
accacaagcaaagctgcaacccaaacaaccaacaccaccaaccagatcagaaatgcaagt
gagacaatcacaacatccgacaggcccagaattgacaccaccacccaaatcagcgagcag
acaacccgggcaacagaaccaggctccccaccataccatgcacggagaagtgcaggaccc
aggcgaacgcaacacacaggcatctcatccaag---
>HMPV/B/USA/JF929862.1/ND
gcaaagataaaaaaccgcataagaagcagcaggtgctatagaaatgctacactgatcctc
attggactaacagcgctaagcatggcacttaatattttcctgatcattgatcatgcaaca
ttaaaaaacatgatcaaaacagaaaactgtgctaacatgccgtcagcagaaccaagcaga
aagactctgatgtcctccacagcaggcccaaacaccaaacccgatccacagcaagcaaca
cagtggactacagagaactcaacatccctagcagcaacctcagaaggctatctatacaca
gggacaattcaaacaccagacacaacagctccccagcaaaccacagacaaatacacagca
ctgctgaaatcaaccaacgaacagatcacccagacaaccacagagaaaaagacaaccaga
gcagcaacc------caaaaagggaaa--aaagggaaagaaa-------acacaaaccaa
actacaagtacagctgcaacccaaacaaccaacaccaccaaccaaaccagaaatgcaaat
gagacaatcacaacatccgacagacccagaaccgacatcacaacccaaagcagcgaacag
acaacccagacaacagacccaagctccccaccacactatgcgcagagaggcgcacaactc
aaacaaacacaacacacaaacatcccatccaagtag
>HMPV/B/USA/JN184401.1/1998
gcaaagataaaaaaccgcataagaagcagcaggtgctatagaaatgctacactgatcctc
attggactaacagcgctaagcatggcacttaatattttcctgatcattgatcatgcaaca
ttaaaaaacatgatcaaaacagaaaactgtgctaacatgccgtcagcagaaccaagcaga
aagactctgatgtcctccacagcaggcccaaacaccaaacccgatccacagcaagcaaca
cagtggactacagagaactcaacatccctagcagcaacctcagaaggctatctatacaca
gggacaattcaaacaccagacacaacagctccccagcaaaccacagacaaatacacagca
ctgctgaaatcaaccaacgaacagatcacccagacaaccacagagaaaaagacaaccaga
gcagcaacc------caaaaagggaaa--aaagggaaagaaa-------acacaaaccaa
actacaagtacagctgcaacccaaacaaccaacaccaccaaccaaaccagaaatgcaaat
gagacaatcacaacatccgacagacccagaaccgacatcacaacccaaagcagcgaacag
acaacccagacaacagacccaagctccccaccacactatgcgcagagaggcgcacaactc
aaacaaacacaacacacaaacatcccatccaagtag
>HMPV/B/USA/KF530159.1/1989
gcaaagataaaaaaccgcataagaagcagcaggtgctatagaaatgctacactgatcctc
attggactaacagcgctaagcatggcacttaatattttcctgatcattgatcatgcaaca
ttaaaaaacatgatcaaaacagaaaactgtgctaacatgccgtcagcagaaccaagcaga
aagactctgatgtcctccacagcaggcccaaacaccaaacccgatccacagcaagcaaca
cagtggactacagagaactcaacatccctagcagcaacctcagaaggctatctatacaca
gggacaattcaaacaccagacacaacagctccccagcaaaccacagacaaatacacagca
ctgctgaaatcaaccaacgaacagatcacccagacaaccacagagaaaaagacaaccaga
gcagcaacc------caaaaagggaaa--aaagggaaagaaa-------acacaaaccaa
actacaagtacagctgcaacccaaacaaccaacaccaccaaccaaaccagaaatgcaaat
gagacaatcacaacatccgacagacccagaaccgacatcacaacccaaagcagcgaacag
acaacccagacaacagacccaagctccccaccacactatgcgcagagaggcgcacaactc
aaacaaacacaacacacaaacatcccatccaagtag
>HMPV/B/USA/KC403974.1/1991
gcaaagataaaaaaccgcacaagaagcagcaggtgctatagaaatgctacactgatcctc
attggactaacagcgctaagcatggcacttaatattttcctgatcattgatcatgcaaca
ttaaaaaacatgatcaaaacagaaaactgtgctaacatgccgtcagcagaaccaagcaga
aagactctgatgtcctccacagcaggcccaaacaccaaacccgatccacagcaagcaaca
cagtggaccacagagaactcaacatccctagcagcaacctcagaaggctatctatacaca
gggacaattcaaacaccagacacaacagctccccagcaaaccacagacaaatacacagca
ctgctgaaatcaaccaacgaacagatcacccagacaaccacagagaaaaagacaaccaga
gcagcaacc------caaaaagggaaa--aaagggaaagaaa-------acacaaaccaa
actacaagtacagctgcaacccaaacaaccaacaccaccaaccaaaccagaaatgcaaat
gagacaatcacaacatccgacagacccagaaccgacatcacaacccaaagcagcgaacag
acaacccagacaacagacccaagctccccaccacactatgcgcagagaggcgcacaactc
aaacaaacacaacacacaaacatcccatccaagtag
>HMPV/B/USA/KC562223.1/1993
gcaaagataaaaaaccgcataagaagcagcaggtgctatagaaatgctacactgatcctc
attggactaacagcgctaagcatggcacttaatattttcctgatcattgatcatgcaaca
ttaaaaaacatgatcaaaacagaaaactgtgctaacatgccgtcagcagaaccaagcaga
aagactctgatgtcctccacagcaggcccaaacaccaaacccgatccacagcaagcaaca
cagtggactacagagaactcaacatccctagcagcaacctcagaaggctatctatacaca
gggacaattcaaacaccagacacaacagctccccagcaaaccacagacaaatacacagca
ctgctgaaatcaaccaacgaacagatcacccagacaaccacagagaaaaagacaaccaga
gcagcaacc------c-aaaagggaaa--aaagggaaagaaa-------acacaaaccaa
actacaagtacagctgcaacccaaacaaccaacaccaccaaccaaaccagaaatgcaaat
gagacaatcacaacatccgacagacccagaaccgacatcacaacccaaagcagcgaacag
acaacccagacaacagacccaagctccccaccacactatgcgcagagaggcgcacaactc
aaacaaacacaacacacaaacatcccatccaagtag
>HMPV/B/USA/KC562234.1/1999
gcaaagataaaaaaccgcataagaagcagcaggtgctatagaaatgctacactgatcctc
attggactaacagcgctaagcatggcacttaatattttcctgatcattgatcatgcaaca
ttaaaaaacatgatcaaaacagaaaactgtgctaacatgccgtcagcagaaccaagcaga
aagactctgatgtcctccacagcaggcccaaacaccaaacccgatccacagcaagcaaca
cagtagactacagagaactcaacatccctagcagcaacctcagaaggctatctatacaca
gggacaattcaaacaccagacacaacagctccccagcaaaccacagacaaatacacagca
ctgctgaaatcaaccaacgaacagatcacccagacaaccacagagaaaaagacaaccaga
gcagcaacc------c-aaaagggaaa--aaagggaaagaaa-------acacaaaccaa
actacaagtacagctgcaacccaaacaaccaacaccaccaaccaaaccagaaatgcaaat
gagacaatcacaacatccgacagacccagaaccgacatcacaacccaaagcagcgaacag
acaacccagacaacagacccaagctccccaccacactatgcgcagagaggcgcacaactc
aaacaaacacaacacacaaacatcccatccaagtag
>HMPV/B/ZAF/AY848859.1/2002
-------------------------gcagcaggtgctatagaaatgctacactgatcctt
attggactaacagcattaagcatggcactcaatattttcctgatcattgatcatgcaaca
ttaagaaacatgatcaaaacagaaaactgtgctaacatgccgtcggcagaaccaagcaaa
aagaccccaatgacctccacagcaggcccaagcaccaaacccaatccacagcaagcaaca
cagtggaccacagagaactcaacatctccggcagcaaccctagagggccatccatacaca
gggacaactcaaacaccagacacaacagctccccagcaaaccacagacaaacacacagca
ctgccaaaatcaaccaatgaacagatcacccagacaaccacagagaaaagga-aaccaga
gcaacaacc------ccaaaaaaggga--aaaaggaaagaaa-------acacaaccc-a
accacaagt-cagctgcaacccaaacaaccaacaccaccaaccaaatcagaaatgcaagt
gagacaatcacaacatccgacagacccagaactgacaccactacccaaagcagcgaacag
acaacccgggcagcagaaccaggctcctcaccataccatgcacggagaggtgcaggaccc
aggtgaacgcaacacacaggtatctcatccaaatag
>HMPV/B/NPL/MK179436.1/2011
gcaaagatgaaaaaccgtataagaagtagcaagtgctatagaaatgctacactgatcctt
attggattaacagcattaagtatggcacttaatatttttttaatcattgattatgcaaaa
ttaaaaaacatgaccaaagtggaactctgtgtcaacatgccaccggtagaaccaagcaag
aagaccccaatgacctctgcagtagacttaaacactaaactcaatccacagcaggcaaca
cagttaaccacagaggattcaacatctctagcagcaaccccagagaaccatccatataca
gagacaactcaaacaccagacacaacagctctccagcaaaccacagacaaacacacagca
ctgccaaaatcaaccagtgaacagatcacccagacaaccacagagaaaaagacaaccaga
gcaacagcc------caaaaaaagaaa--aaaggaaaagaag-------acacaacccaa
accacaagcacagctgcaacccaaacaaccaacaccatcaaccaaaccagaaatgcaagt
gagacaatcacaacatccgacagacccaaaattgacatcactacccaaagcagtgagcag
acaacccggacaacagaaccaagcccctcaccgcaccatgcacggagaagtgcagggccc
aggtga------------------------------
>HMPV/B/ARG/GQ888739.1/2005
gcaaagataaaaaaccgtataagaagcagcaggtgctatagaaatgctacactgatcctt
attggactaacagcgttaagcatggcacttaatattttcctgatcatcgatcatgcaaca
ttaagaaacatgatcaaaacagaaaactgtgctaacatgccgtcggcagaacctagcaaa
aagaccccaatgacctccacagcaggcccaaacaccaaacccaatccacagcaagcaaca
cagtggaccacagagaactcaacatccccagtagcaaccccagagggccatccatacaca
gggacaactcaaacatcagacacaacagctccccagcaaaccacagacaaacacacagca
ccgctaaaatcaaccaatgaacagatcacccagacaaccacagagaaaaagacaatcaca
gccacaacc------caaaaaggggaa--aagggaaagaaaa-------tcccaacccta
tccacagccgaggttgtaaccaaaatatccaacgcaccaaaacaaatccaaaatggaagt
ggtaacatctccacctcccacagacccaaaactgaccccacaacccaaagcagcgaacag
acaacccgggcaacagacccaagctccccaccacaccatgcatag---------------
------------------------------------
>HMPV/B/IRN/KU176100.1/2015
gcaaagataaagaaccgtataaaaagcagcaggtgctatagaaatgctacactgatcctt
attggactaacagcactaatcatggcacttaatattttcctggtcattgatcatgcaaca
ttaagaaacatgatcaaaacagaaaactgtgctaacatgccatcagcggaaccaagccaa
aacaccccaatgacctctacagcaggcccatacacccaaaacaaatccaagcaagcaaca
caatggaccccaaaaaactcatcattttccgcagcaacccccgagagcaatc----caca
gcgac-acctaaacaccaaacataacagctccccagcaaaccacagacaaacatacagca
ctgccaaaatcaact-atgaacagatcacccagataaccacagagaaaaagacaaccaga
gcaacaaac------caaaaaaggaaa--aaaggaaaagaaa-------acacaaaccaa
accacaagcacagctgcaacccaaacaaccaacaccaccaaccaaatcagaaatgcaagc
gagacaatcacaatatccgacagacccagaagcgacaccacaacccaaagcagcgatcaa
acaacctgggcaacagaaccaagctccccaccatatcatgcacggagaggtgcactaccc
aaat--------------------------------
>HMPV/B/KEN/MH482656.1/2012
------------------------------aggtgctatggatatgctacactgatcctt
attggactaattgccctctgttcgctgctttgtgtggtgttagttctgggtcatgcaatg
tcggatgttgtgattgtctcagcttgcttttctgatttgccgtcagcggaaccaagcaaa
aagaccccaatgacctctacagcaggcccaaacaccaaacctaatccacagcaagcaaca
cagtggaccacagagaactcaacattttcggcagcaaccctagagggccatccatacaca
gaggcaactcaaacaccagacacaacagctccccagcaaaccacagacaaacatacagca
ctaccaaaatcaatctatgaacagatcacccagacaaccacagagagaaagacaaccaga
gcaacaacc------caaaaaagggaa--agagggaaagaaa-------acacaaaccaa
accacaagcacagctgcaacccaaacaaccaacaccaccaaccaaatcagaaatgcaagt
gagacaatcacaacatccgacagacccagaactaacaccacaacccaaagcagcgaacag
acaacctgggcaacagaaccaggctcctcaccaaaccatgcacggaaaagtgcagggccc
aggtga------------------------------
>HMPV/B/NPL/MK179435.1/2013
gcaaagataaagaaccgtataagaagcagcaggtgctatagaaatgctacactgatcctt
attggactaacagcattaagcatggcacttaacattttcctgatcattgatcatgcaaca
ttaagaaacatgatcaaaacagaaaactgtgctaacatgccgtcggcagaaccaagcaaa
aagaccccaatgacctccacagctggcccaagcaccaaacccaatccacagcaagcaaca
cagtggaccacagagaactcaacatctctagcagcaacctcagagggccatccacacaca
gagacaactccaacaccagatgcaacaatctctcaacaagctacagacgagcacacaaca
ctgctgagatcaatcaacagacagaccacccaaacaaccacagagaaaaagccaaccgga
gcaacaacc---------a------aa--aaagaaaaagaaa-------ccacaactcga
actacaagcacagctgcaacccaaacactcaacaccaccaaccaaaccagcaatagaaga
gaggcaaccacaacatccgccagatccagaaacggtgccacaactcaaaacagcgaccaa
acaatccaggcagcagacccaagctccaaaccataccatacacagaaaagcacaacaaca
gcata----caacgcagacacatcttctctaagtag
>HMPV/B/HRV/KU375599.1/2012
gcaaagatgaaaaaccgtataagaagtagcaagtgctatagaaatgctacactgatcctt
attggattaacagcattaagtatggcacttaatatttttttaatcattgattatgcaaca
ttaaaaaacatgaccaaagtggaacactgtgttaatatgccaccggtagaaccaagcaag
aggaccccaatgacctctgcagcagactcaaacaccaaactcaatccacagcaggcaaca
cagttgaccacagaggattcaacatctccagcagcaacctcagagaatcatctacacaca
gggacaactccaacatcagatgcaacaatctctcagcaagctacagacgggcacacaaca
ctgctgagaccaatcaacagacagaccacccaaacaaccacagagaaaaagccaaccgga
gccacaact--------aaaaaaggaaa-aaagaaaaaggaaaaagaaaccacaactcga
actacaagcacagctgcaacccaaacactcaacaccaccaaccaaaccagcaatggaaga
gaggcaaccacaacatccgccagatccagaaacggtgctacaactcaaaacagcgatcaa
acaatccaggcagcaaacccaagctccaaaccacaccatacacagacaagcacaacaaca
gcaca----caacacagacacatcttctctaagtag
>HMPV/B/HRV/KU375600.1/2012
gcaaagatgaaaaaccgtataagaagtagcaagtgctatagaaatgctacactgatcctt
attggattaacagcattaagtatggcacttaatatttttttaatcattgattatgcaaca
ttaaaaaacatgaccaaagtggaacactgtgttaatatgccaccggtagaaccaagcaag
aagaccccaatgacctctgcagcagactcaaacaccaaactcaatccacagcaggcaaca
cagttgaccacagaggattcaacatctccagcagcaacctcagagaatcatctacacaca
gggacaactccaacatcagatgcaacaatctctcagcaagctacagacgagcacacaaca
ctgctgagaccaatcaacagacagaccacccaaacaaccacagagaaaaagccaaccgga
gcaacaact---------g------ga--aaagaaaaagaaaa-agaaaccacaactcga
actacaagcacagctgcaacccaaacactcaacaccaccaaccaaaccagcaatggaaga
gaggcaatcacaacacctgccagatccagaaacggtgccacaactcaaaacagtgatcaa
acaatccaggcagcagacccaagctccaaaccacaccatacacagataagcacaacaaca
gcaca----caacacagacacatcctctctaagtag
>HMPV/B/HRV/MH918032.1/2012
gcaaagatgaaaaaccgtataagaagtagcaagtgctatagaaatgctacactgatcctt
attggattaacagcattaagtatggcacttaatatttttttaatcattgattatgcaaca
ttaaaaaacatgaccaaagtggaacactgtgttaatatgccaccggtagaaccaagcaag
aagaccccaatgacctctgcagcagactcaaacaccaaactcaatccacagcaggcaaca
cagttgactacagaggattcaacatctccagcagcaacctcagagaatcatctacacaca
gggacaactccaacatcagatgcaacaatctctcagcaagctacagacgagcacacaaca
ctgctgagaccaatcaacagacagaccacccaaacaaccacagagaaaaagccaaccgga
gcaacaact---------g------ga--aaagaaaaagaaaa-agaaaccacaactcga
actacaagcacagctgcaacccaaacactcaacaccaccaaccaaaccagcaatggaaga
gaggcaatcacaacacctgccagatccagaaacggtgccacaactcaaaacagtgatcaa
acaatccaggcagcagacccaagctccaaaccacaccatacacagataagcacaacaaca
gcaca----caacacagacacatcctctctaattag
>HMPV/B/IND/KC731497.1/2009
gcaaagatgaaaaaccgtataagaagtagcaagtgctatagaaatgctacactgatcctt
attggattaacagcattaagtatggcacttaatatttttttaatcattgattatgcaaca
ttaaaaaacatgaccaaagtggaacactgtgttaatatgccaccggtagaaccaagcaag
aagaccccaatgacctctgcagtagacttaaacaccaaactcaatccacagcaggcaaca
cagttgaccacagaggattcaacatctctagcagcaacctcagagaatcatctacacaca
gggacaactccaacatcagatgcaacaatctctcagcaagctacagacgagcacacaaca
ctgctgagaccaatcaacagacagaccacccaaacaaccacagagaaaaagccaaccgga
gcaacaact---------a------aa--aaagaaaaagaaaa-agaaaccacaactcga
actacaagcacagctgcaacccaaacactcaacaccaccaaccaaaccagcaatggaaga
gaggcaaccacaacatctgccagatccagaaacggtgccacaactcaaaacagtgatcaa
acaatccaggcagcagacccaagctccaaaccataccatacacagataagcacaactaca
gcaca----taacacagacacatcttctctaagtag
>HMPV/B/NIC/JN604816.1/2009
gcagagatgaaaaaccgtataagaagtagcaagtgctatagaaatgctacactgatcctt
attggattaacagcattaagtatggcacttaatatttttttaatcattgattatgcaaca
ttaaaaaacatgaccaaagtggaacactgtgttaatatgccaccggtagaaccaagcaag
aagaccccaatgacctctgcagtagacttaaacaccaaactcaatccacagcaggcaaca
cagttgaccacagaggattcaacatctctagcagcaacctcagagaatcatctacacaca
gggacaactccaacatcagatgcaacaatctctcagcaagctacagacgagcacacaaca
ctgctgagatcaatcaacagacagaccacccaaataaccacagagaaaaagccaaccgga
gcaacaact---------a------aa--aaagaaaaagaaaa-agaaaccacaactcga
actacaagcacagctgcaacccaaacactcaacaccaccaaccaaaccagcaatggaaga
gaggcaaccacaacatccgccagatccagaaacggtgccacaactcaaaacagtgatcaa
acaatccaggcagcagacccaagctccaaaccataccatacacagaaaagcacaacaaca
gcaca----caacacagacacatcttctctaagtag
>HMPV/B/KWT/HG800605.1/2009
gcagagatgaaaaaccgtataagaagtagcaagtgctatagaaatgctacactgatcctt
attggattaacagcattaagtatggcacttaatatttttttaatcattgattatgcaaca
ttaaaaaacatgaccaaagtggaacactgtgttaatatgccaccggtagaaccaagcaag
aagaccccaatgacctctgcagtagacttaaacaccaaactcaatccacagcaggcaaca
cagttgaccacagaggattcaacatctctagcagcaacctcagagaatcatctacacaca
gggacaactccaacatcagatgcaacaatctctcagcaagctacagacgagcacacaaca
ctgctgagatcaatcaacagacagaccacccaaataaccacagagaaaaagccaaccgga
gcaacaact---------a------aa--aaagaaaaagaaaa-agaaaccacaactcga
actacaagcacagctgcaacccaaacactcaacaccaccaaccaaaccagcaatggaaga
gaggcaaccacaacatccgccagatccagaaacggtgccacaactcaaaacagtgatcaa
acaatccaggcagcagacccaagctccaaaccataccatacacagaaaagcacaacaaca
gcaca----caacacagacacatcttctctaagtag
>HMPV/B/GRC/JQ513479.1/2008
gcagagatgaaaaaccgtataagaagtagcaagtgctatagaaatgctacactgatcctt
attggattaacagcattaagtatggcacttaatatttttttaatcattgattatgcaaca
ttaaaaaacatgaccaaagtggaacactgtgttaatatgccaccggtagaaccaagcaag
aagaccccaatgacctctgcagtagacttaaacaccaaactcaatccacagcaggcaaca
cagttgaccacagaggattcaacatctctagcagcaacctcagagaatcatctacacaca
gggacaactccaacatcagatgcaacaatctctcagcaagctacagacgagcacacaaca
ctgctgagatcaatcaacagacagaccacccaaataaccacagagaaaaagccaaccgga
gcaacaact---------a------aa--aaagaaaaagaaaa-agaaaccacaactcga
actacaagcacagctgcaacccaaacactcaacaccaccaaccaaaccagcaatggaaga
gaggcaaccacaacatccgccagatccagaaacggtgccacaactcaaaacagtgatcaa
acaatccaggcagcagacccaagctccaaaccataccatacacagaaaagcacaacaaca
gcaca----caacacagacacatcttctctaagtag
>HMPV/B/CAN/KF179023.1/2008
gcaaagatgaaaaaccgtataagaagtagcaagtgctatagaaatgctacactgatcctt
attggattaacagcattaagtatggcacttaatatttttttaatcattgattatgcaaca
ttaaaaaacatgaccaaagtggaacactgtgttaatgtgccaccggtagaaccaagcaag
aagaccccaatgacctctgcagtagacttaaacaccaaactcaatccacagcaggcaaca
cagttgaccacagaggattcaacttctctagcagcaacctcagagaatcatctacacaca
gggacaactccaacatcagatgcaacaatctctcagcaagctacagacgagcacacaaca
ctgctgagaccaatcaacagacagaccacccaaacaaccacagagaaaaagccaaccgga
gcaacaact---------a------aa--aaagaaaaagaaaa-agaagccacaactcga
actacaagcacagctgcaacccaaacactcaacaccaccaaccaaaccagcaatggaaga
gaggcaaccacaacatccgccagatccagaaacggtgccacaactcaaaacagtgatcaa
acaatccaggcagcagacccaagctccaaaccataccatacacagaaaagcacaacaaca
gcaca----caacacagacacatcttctctaagtag
>HMPV/B/CAN/KF179015.1/2008
gcaaagatgaaaaaccgtataagaagtagcaagtgctataggaatgctacactgatcctt
attggattaacagcattaagtatggcacttaatatttttttaatcattgattatgcaaca
ttaaaaaacatgaccaaagtggaacactgtgttaatatgccaccggtagaaccaagcaag
aagaccccaatgacctctgcagtagacttaaacaccaaactcaatccacagcaggcaaca
ctgttgaccacagaggattcaacatctctagcagcaacctcagagaatcatctacacaca
gggacaactccaacatcagatgcaacaatctctcagcaagctacagacgagcacacaaca
ctgctgagaccaatcaacagacagaccacccaaacaaccacagagaaaaagccaaccgga
gcaacaact---------a------aa--aaagaaaaagaaaa-agaaaccacaactcga
actacaagcacagctgcaacccaaacactcaacaccaccaaccaaaccagcaatggaaga
gaggcaaccacaacatccgccagatccagaaacggtgccacaactcaaaacagtgatcaa
acaatccaggcagcagacccaagctctaaaccataccatacacagataagcacaacaaca
gcaca----caacacagacacatcttctctaattag
>HMPV/B/CAN/KF179022.1/2008
gcaaagatgaaaaaccgtataagaagtagcaagtgctataggaatgctacactgatcctt
attggattaacagcattaagtatggcacttaatatttttttaatcattgattatgcaaca
ttaaaaaacatgaccaaagtggaacactgtgttaatatgccaccggtagaaccaagcaag
aagaccccaatgacctctgcagtagacttaaacaccaaactcaatccacagcaggcaaca
ctgttgaccacagaggattcaacatctctagcagcaacctcagagaatcatctacacaca
gggacaactccaacatcagatgcaacaatctctcagcaagctacagacgagcacacaaca
ctgctgagaccaatcaacagacagaccacccaaacaaccacagagaaaaagccaaccgga
gcaacaact---------a------aa--aaagaaaaagaaaa-agaaaccacaactcga
actacaagcacagctgcaacccaaacactcaacaccaccaaccaaaccagcaatagaaga
gaggcaaccacaacatccgccagatccagaaacggtgccacaactcaaaacagtgatcaa
acaatccaggcagcagacccaagctctaaaccataccatacacagataagcacaacaaca
gcaca----caacacagacacatcttctctaattag
>HMPV/B/CAN/KF179030.1/2008
gcaaagatgaaaaaccgtataagaagtagcaagtgctataggaatgctacactgatcctt
attggattaacagcattaagtatggcacttaatatttttttaatcattgattatgcaaca
ttaaaaaacatgaccaaagtggaacactgtgttaatatgccaccggtagaaccaagcaag
aagaccccaatgacctctgcagtagacttaaacaccaaactcaatccacagcaggcaaca
ctgttgaccacagaggattcaacatctctagcagcaacctcagagaatcatctacacaca
gggacaactccaacatcagatgcaacaatctctcagcaagctacagacgagcacacaaca
ctgctgagaccaatcaacagacagaccacccaaacaaccacagagaaaaagccaaccgga
gcaacaact---------a------aa--aaagaaaaagaaaa-agaaaccacaactcga
actacaagcacagctgcaacccaaacactcaacaccaccaaccaaaccagcaatggaaga
gaggcaaccacaacatccgccagatccagaaacggtgccacaactcaaaacagtgatcaa
acaatccaggcagcagacccaagctctaaaccataccatacacagataagcacaacaata
gcaca----caacacagacacatcttctctaattag
>HMPV/B/IND/KC731492.1/2009
gcaaagatgaaaaaccgtataagaagtagcaagtgctatagaaatgctacactgatcctt
attggattaacagcattaagtatggcacttaatatttttttaatcattgattatgcaaca
ttaaaaaacatgaccaaagtggaacactgtgttaatatgccaccggtagaaccaagcaaa
aagaccccaatgacctctgcagtagacttaaacaccaaactcaatccacagcaggcaaca
cagttgaccacagaggattcaacatctctagcagcaacctcagagaatcatctacacaca
ggggcaactccaacatcagatgcaacaatctctcagcaagctacagacgggcacacaaca
ctgctgagaccaatcaacagacagaccacccaaacaaccacagagaaaaagccaaccgga
gcaacaacc---------a------aa--aaagaaaaagaaa-------ccacaactcga
actacaagcacagctgcaacccaaacactcaacaccaccaaccaaaccagcaatggaaga
gaggcaaccacaatgtctgccagatccagaaacggtgccacaactcaaaacagtgatcaa
acaatccaggcagcaaacccaagctccaaaccataccatacacagataagcacaacaaca
gcaca----caacacagacacatcttctctaagtag
>HMPV/B/IND/KC731489.1/2009
gcaaagatgaaaaaccgtataagaagtagcaagtgctatagaaatgctacactgatcctt
attggattaacagcattaagtatggcacttaatatttttttaatcattgattatgcaaca
ttaaaaaacatgaccaaagtggaacactgtgttaatatgccaccggtagaaccaagcaaa
aagaccccaatgacctctgcagtagacttaaacaccaaactcaatccacagcaggcaaca
cagttgaccacagaggattcaacatctctagcagcaacctcagagaatcatctacacaca
ggggcaactccaacatcagatgcaacaatctctcagcaagctacagacgggcacacaaca
ctgctgagaccaatcaacagacagaccacccaaacaaccacagagaaaaagccaaccgga
gcaacaacc---------a------aa--aaagaaaaagaaa-------ccacaactcga
actacaagcacagctgcaacccaaacactcaacaccaccaaccaaaccagcaatggaaga
gaggcaaccacaatgtctgccagatccagaaacggtgccacaactcaaaacagtgatcaa
acaatccaggcagcaaacccaagctccaaaccataccatacacagataagcacaacaaca
gcaca----caacacagacacatcttctctaagtag
>HMPV/B/CAN/KF179009.1/2007
gcaaagatgaaaaaccgtataagaagtagcaagtgctataggaatgctacactgatcctt
attggattaacagcattaagtatggcacttaatatttttttaatcattgattatgcaaca
ttaaaaaacatgaccaaagtggaacactgtgttaatatgccaccggtagaaccaagcaag
aagaccccaatgacctctgcagtagacttaaacaccaaactcaatccacagcaggcaaca
cagttgaccacagaggattcaacatctctagcagcaacctcagagaatcatctacacaca
gggacaactccaacatcagatgcaacaatctctcagcaagctacagacgagcacacaaca
ctgctgagaccaatcaacagacagaccacccaaacaaccacagagaaaaagccaaccgga
gcaacaact---------a------aa--aaagaaaaagaaa-------ccacaactcga
actacaagcacagctgcaacccaaacactcaacaccaccaaccaaaccagcaatggaaga
gaggcaaccacaacatccgccagatccagaaacggtgccacaactcaaaacagtgatcaa
acaatccaggcagcagacccaagctctaaaccataccatacacagataagcacaacaaca
gcaca----caacacagacacatcttctctaattag
>HMPV/B/CAN/KF179012.1/2008
gcaaagatgaaaaaccgtataagaagtagcaagtgctataggaatgctacactgatcctt
attggattaacagcattaagtatggcacttaatatttttttaatcattgattatgcaaca
ttaaaaaacatgaccaaagtggaacactgtgttaatatgccaccggtagaaccaagcaag
aagaccccaatgacctctgcagtagacttaaacaccaaactcaatccacagcaggcaaca
cagttgaccacagaggattcaacatctctagcagcaacctcagagaatcatctacacaca
gggacaactccaacatcagatgcaacaatctctcagcaagctacagacgagcacacaaca
ctgctgagaccaatcaacagacagaccacccaaataaccacagagaaaaagccaaccgga
gcaacaact---------a------aa--aaagaaaaagaaa-------ccacaactcga
actacaagcacagctgcaacccaaacactcaacaccaccaaccaaaccagcaatggaaga
gaggcaaccacaacatccgccagatccagaaacggtgccacaactcaaaacagtgatcaa
acaatccaggcagcagacccaagctctaaaccataccatacacagataagcacaacaaca
gcaca----caacacagacacatcttctctaattag
>HMPV/B/CAN/KF179016.1/2008
gcaaagatgaaaaaccgtataagaagtagcaagtgctataggaatgctacactgatcctt
attggattaacagcattaagtatggcacttaatatttttttaatcattgattatgcaaca
ttaaaaaacatgaccaaagtggaacactgtgttaatatgccaccggtagaaccaagcaag
aagaccccaatgacctctgcagtagacttaaacaccaaactcaatccacagcaggcaaca
cagttgaccacagaggattcaacatctctagcagcaacctcagagaatcatctacacaca
gggacaactccaacatcagatgcaacaatctctcagcaagctacagatgagcacacaaca
ctgctgagaccaatcaacagacagaccacccaaacaaccacagagaaaaagccaaccgga
gcaacaact---------a------aa--aaagaaaaagaaa-------ccacaactcga
actacaagcacagctgcaacccaaacactcaacaccaccaaccaaaccagcaatggaaga
gaggcaaccacaacatccgccagatccagaaacggtgccacaactcaaaacagtgatcaa
acaatccaggcagcagacccaagctctaaaccataccatacacagataagcacaacaaca
gcaca----caacacagacacatcttctctaattag
>HMPV/B/CAN/KF179025.1/2008
gcaaagatgaaaaaccgtataagaagtagcaagtgctataggaatgctacactgatcctt
attggattaacagcattaagtatggcacttaatatttttttaatcattgattatgcaaca
ttaaaaaacatgaccaaagtggaacactgtgttaatatgccaccggtagaaccaagcaag
aagaccccaatgacctctgcagtagacttaaacaccaaactcaatccacagcaggcaaca
cagttgaccacagaggattcaacatctctagtagcaacctcagagaatcatctacacaca
gggacaactccaacatcagatgcaacaatctctcagcaagctacagacgagcacacaaca
ctgctgagaccaatcaacagacagaccacccaaacaaccacagagaaaaagccaaccgga
gcaacaact---------a------aa--aaagaaaaagaaa-------ccacaactcga
actacaagcacagctgcaacccaaacactcaacaccaccaaccaaaccagcaatggaaga
gaggcaaccacaacatccgccagatccagaaacggtgccacaactcaaaacagtgatcaa
acaatccaggcagcagacccaagctctaaaccataccatacacagataagcacaacaaca
gcaca----caacacagacacatcttctctaattag
>HMPV/B/CAN/KF179027.1/2008
gcaaagatgaaaaaccgtataagaagtagcaagtgctataggaatgctacactgatcctt
attggattaacagcattaagtatggcacttaatatttttttaatcattgattatgcaaca
ttaaaaaacatgaccaaagtggaacactgtgttaatatgccaccggtagaaccaagcaag
aagaccccaatgacctctgcagtagactcaaacaccaaactcaatccacagcaggcaaca
cagttgaccacagaggattcaacatctctagcagcaacctcagagaatcatctacacaca
gggacaactccaacatcagatgcaacaatctctcagcaagctacagacgagcacacaaca
ctgctgagaccaatcaacagacagaccacccaaacaaccacagagaaaaagccaaccgga
gcaacaact---------a------aa--aaagaaaaagaaa-------ccacaactcga
actacaagcacagctgcaacccaaacactcaacaccaccaaccaaaccagcaatggaaga
gaggcaaccacaacatccgccagatccagaaacggtgccacaactcaaaacagtgatcaa
acaatccaggcagcagacccaagctctaaaccataccatacacagataagcacaacaaca
gcaca----caacacagacacatcttctctaattag
>HMPV/B/CAN/KF179031.1/2008
gcaaagatgaaaaaccgtataagaagtagcaagtgctataggaatgctacactgatcctt
attggattaacagcattaagtatggcacttaatatttttttaatcattgattatgcaaca
ttaaaaaacatgaccaaagtggaacactgtgttaatatgccaccggtagaaccaagcaag
aagaccccaatgacctctgcagtagacttaaacaccaaactcaatccacagcaggcaaca
cagttgaccacagaggattcaatatctctagcagcaacctcagagaatcatctacacaca
gggacaactccaacatcagatgcaacaatctctcagcaagctacagacgagcacacaaca
ctgctgagaccaatcaacagacagaccacccaaacaaccacagagaaaaagccaaccgga
gcaacaact---------a------aa--aaagaaaaagaaa-------ccacaactcga
actacaagcacagctgcaacccaaacactcaacaccaccaaccaaaccagcaatggaaga
gaggcaaccacaacatccgccagatccagaaacggtgccacaactcaaaacagtgatcaa
acaatccaggcagcagacccaagctctaaaccataccatacacagataagcacaacaaca
gcaca----caacacagacacatcttctctaattag
>HMPV/B/CAN/KF179019.1/2008
gcaaagatgaaaaaccgtataagaagtagcaagtgctataggaatgctacactgatcctt
attggattaacagcattaagtatggcacttaatatttttttaatcattgattatgcaaca
ttaaaaaacatgaccaaagtggaacactgtgttaatatgccaccggtagaaccaagcaag
aagaccccaatgacctctgcagtagacttaaacaccaaactcaatccacagcaggcaaca
cagttgaccacagaggattcaacatctctagcagcaacctcagagaatcatctacacaca
gggacaactccaacatcagatgcaacaatctctcagcaagctacagacgagcacacaaca
ctgctgagaccaatcaacagacagaccacccaaacaaccacagagaaaaagccaaccgga
gcaacaact---------a------aa--aaagaaaaagaaa-------ccacaactcga
actacaagcacagctgcaacccaaacactcaacaccaccaaccaaaccagcaatggaaga
gaggcaaccacaacatccaccagatccagaaacggtgccacaactcaaaacagtgatcaa
acaatccaggcagcagacccaagctctaaaccataccatacacagataagcacaacaaca
gcaca----caacacagacacatcttctctaattag
>HMPV/B/CAN/KF179021.1/2008
gcaaagatgaaaaaccgtataagaagtagcaagtgctataggaatgctacactgatcctt
attggattaacagcattaagtatggcacttaatatttttttaatcattgattatgcaaca
ttaaaaaacatgaccaaagtggaacactgtgttaatatgccaccggtagaaccaagcaag
aagaccccaatgacctctgcagtagacttaaacaccaaactcaatccacagcaggcaaca
cagttgaccacagaggattcaacatctctagcagcaacctcagagaatcatctacacaca
gggacaactccaacatcagatgcaacaatctctcagcaagctacagacgagcacacaaca
ctgctgagaccaatcaacagacagaccacccaaacaaccacagagaaaaagccaaccgga
gcaacaact---------a------aa--aaagaaaaagaaa-------ccacaactcga
actacaagcacagctgcaacccaaacactcaacaccaccaaccaaaccagcaatggaaga
gaggcaaccacaacatccaccagatccagaaacggtgccacaactcaaaacagtgatcaa
acaatccaggcagcagacccaagctccaaaccataccatacacagataagcacaacaaca
gcaca----caacacagacacatcttctctaattag
>HMPV/B/CAN/KF179029.1/2008
gcaaagatgaaaaaccgtataagaagtagcaagtgctataggaatgctacactgatcctt
attggattaacagcattaagtatggcacttaatatttttttaatcattgattatgcaaca
ttaaaaaacatgaccaaagtggaacactgtgttaatatgccaccggtagaaccaagcaag
aagaccccaatgacctctgcagtagacttaaacaccaaactcaatccacagcaggcaaca
cagttgaccacagaggattcaacatctctagcagcaacctcagagaatcatctacacaca
gggacaactccaacatcagatgcaacaatctctcagcaagctacagacgagcacacaaca
ctgctgagaccaatcaacagacagaccacccaaacaaccacagagaaaaagccaaccgga
gcaacaact---------a------aa--aaagaaaaagaaa-------ccacaactcga
actacaagcacagctgcaacccaaacactcaacaccaccaaccaaaccagcaatggaaga
gaggcaaccacaacatccgccagatccagaaacggtgccacaactcaaaacagtgatcaa
acaatccaggcagcagacccaagctccaaaccataccatacacagataagcacaacaaca
gcaca----caacacagacacatcttctctaattag
>HMPV/B/CAN/KF179038.1/2009
gcaaagatgaaaaaccgtataagaagtagcaagtgctataggaatgctacactgatcctt
attggattaacagcattaagtatggcacttaatatttttttaatcattgattatgcaaca
ttaaaaaacatgaccaaagtggaacactgtgttaatatgccaccggtagaaccaagcaag
aagaccccaatgacctctgcagtagacttaaacaccaaactcaatccacagcaggcaaca
cagttgaccacagaggactcaacatctctagcagcaacctcagagaatcatctacacaca
gggacaactccaacatcagatgcaacaatctctcagcaagccacagacgagcacacaaca
ctgctgagaccaatcaacagacagaccacccaaacaaccacagagaaaaagccaaccgga
gcaacaacc---------a------aa--aaagaaaaagaaa-------ccacaactcga
actacaagcacagctgcaacccaaacactcaacaccaccaaccaaaccagcaatggaaga
gaggcaaccacaacatccgccagatccagaaacggtgccacaactcaaaacagtgatcaa
acaatccagacagcagacccaagctccaaaccataccatacacagataagcacaacaaca
gcaca----caacacagacacatcttctctaattag
>HMPV/B/CAN/KF179032.1/2008
gcaaagatgaaaaaccgtataagaagtagcaagtgctataggaatgctacactgatcctt
attggattaacagcattaagtatggcacttaatatttttttaatcattgattatgcaaca
ttaaaaaacatgaccaaagtggaacactgtgttaatatgctaccggtagaaccaagcaag
aagaccccaatgacctctgcagtagacttaaacaccaaactcaatccacagcaggcaaca
cagttgaccacagaggattcaacatctctagcagcaacctcagagaatcatctacacaca
gggacaactccaacatcagatgcaacaatctctcagcaagctacagacgagcacacaaca
ctgctgagaccaatcaacagacagaccacccaaacaaccacagagaaaaagccaaccgga
gcaacaacc---------a------aa--aaagaaaaagaaa-------ccacaactcga
accacaagcacagctgcaacccaaaaactcaacaccaccaaccaaaccagcaatggaaga
gaggcaaccacaacatccaccagatccagaaacggtgccacaactcaaaacagtgatcaa
acaatccaggcagcagacccaagctccaaaccataccatacacagacaagcacaacaaca
gcaca----caacacagacacatcttctctaattag
>HMPV/B/CAN/KF179044.1/2010
gcaaagatgaaaaaccgtataagaagtagcaagtgctatagaaatgctacactgatcctt
attggattaacagcattaagtatggcacttaatatttttttaatcattgattatgcaaca
ttaaaaaacatgaccaaagtggaacactgtgttaatatgccaccggtagaaccaagcaag
aagaccccaatgacctctgcagtagacttaaacaccaaactcaatccacagcaggcaaca
cagttgaccacagaggattcaacatctctagcagcaacctcagagaatcatctacacaca
gggacaactccaacatcagatgcaacaatctctcagcaagctacagacgggcacacaaca
ccgctgagaccaatcaacagacagaccacccaaacaaccacagagaaaaagtcaaccgga
gcaacaact---------a------aa--aaagaaaaagaaa-------ccacaactcga
actacaagcacagctgcaacccaaacactcaacaccaccaaccaaaccagcaatggaaga
gaggcaaccacaacatccgccagatccagaaacggtgccacaactcaaaacagtgatcaa
acaatccaggcagcagacccaagctccaaaccataccatacacagataagcacaacaaca
gcaca----caacacagacacatcttctctaagtag
>HMPV/B/RWA/HM197719.1/2008
gcaaagatgaaaaaccgtataagaagtagcaagtgctatagaaatgctacactgatcctt
attggattaacagcattaagtatggcacttaatatttttttaatcattgattatgcaaca
ttaaaaaacatgaccaaagtggaacactgtgttaatatgccaccggtagaaccaagcaag
aagaccccaatgacctctgcagtagacttaaacaccaaactcaatccacagcaggcaaca
cagttgaccacagaggactcaacatctctagcagcaacctcagagaatcatctacacaca
gggacaactccaacatcagatgcaacaatctctcagcaagctacagacgagcacacaaca
ccgttgagaccaatcaacagacagaccacccaaacaaccacagagaaaaagccaaccgga
gcaacaact---------a------aa--aaagaaaaagaaa-------ccacaactcga
actacaagcacagctgcaacccaaacactcaacaccaccaaccaaaccagcaatggaaga
gaggcaaccacaacatccgccagatccagaaacggtgccacaactcaaaacagtgatcaa
acaatccaggcagcagacccaagctccaaaccacaccatacacagataagcacaacaaca
gcaca----caacacagacacatcttctctaagtag
>HMPV/B/JPN/LC192223.1/2013
gcaaagatgaaaaaccgtataagaagtagcaagtgctatagaaatgctacactgatcctt
attggattaacagcattaagtatggcacttaatatttttttaatcattgattatgcaaca
ttaaaaaacatgaccaaagtggaacactgtgttaatatgccaccggtagaaccaagcaag
aagaccccaatgacctctgcagtagacttaaacaccaaactcaatccacagcaggcaaca
cagttgaccacagaggattcaacatctctagcagcaacctcagagaatcatctacacaca
gggacaactccaacatcagatgcaacaatctctcagcaagccacagacgggcacacaaca
ctgctgagaccaatcagcagacagaccacccaaacaaccacagaggaaaagccaaccgga
gcaacaacc---------a------aa--aaagaaaaagaaa-------ccacaactcga
actacaagcacagctacaacccaaacactcaacaccaccaaccaaaccagcaatggaaga
gaggcaaccacaacatccgccagatccagaaacggtgccacaactcaaaacagtgatcaa
acaatccaggcagcagacccaagctccaaaccataccatacacagataagcacaacaaca
gcaca----caacacagacacatcttctctaagtag
>HMPV/B/BRA/MG431250.1/2010
gcaaagatgaaaaaccgtataagaagtagcaagtgctatagaaatgctacactgatcctt
attggattaacagcattaagtatggcacttaatatttttttaatcattgattatgcaaca
ttaaaaaacatgaccaaagtggaacactgtgtcaatatgccaccggtagaaccaagcaag
aagaccccaatgacctctgcagtagacccaaacaccaaactcaatccacagcaggcaaca
cagttgaccacagaggattcaacatctccagcagcaacctcagagaatcatccacacaca
gggacaactccaacatcagatgcaacaatctctcagcaagctacagacgggcacacaaca
ctgctgagaccaatcaacagacagaccacccaaacaaccacagagaaaaagccaaccgga
gcaacaact---------a------aa--aaagaaaaagaaa-------ccacaactcga
actacaagcacagctacaacccaaacactcaacaccaccaaccaaaccagcaatggaaga
gaggcaaccataacatccgccagatccagaaacggtgccacaactcaaaacagtgatcaa
acaatccaggcagcagacccaagctccaaaccataccatacacagataagcacaacaaca
gcaca----caacacagacacatcttctctaagtag
>HMPV/B/GRC/JQ513484.1/2008
gcaaagatgaaaaaccgtataagaagtagcaagtgctatagaaatgctacactgatcctt
attggattaacagcattaagtatggcacttaatatttttttaatcattgattatgcaaca
ttaaaaaacatgaccaaagtggaacactgtgtcaacatgccaccggtagaaccaagcaag
aagaccccaatgacctctgcagtagacttaaacaccaaactcaatccacagcaggcaaca
cagttgaccacagaggattcaacatctctagcagcaacctcagagaatcatctacacaca
gggacaactccaacatcagacgcaacaatctctcagcaagccacagacgagcacacaaca
ctgccgagatcaatcaacagacagaccacccaaacaaccacagagaaaaagccaaccgga
gcaacaact---------a------aa--aaagaaaaagaaa-------ccacaactcga
actacaagcacagctgcaacccaaacactcaacaccaccaaccaaaccagcaatagaaga
gaggcaaccacaacatccgccagatccagaaacggtgccacaactcaaaacagtgatcaa
acaatccaggcagcagacccaagctccaaaccataccatacacagaaaagcacaacaaca
gcaca----caacgcagacacatcttctctaagtag
>HMPV/B/CAN/KF179006.1/2007
gcaaagatgaaaaaccgtataagaagtagcaagtgctatagaaatgctacactgatcctt
attggattaacagcattaagtatggcacttaatatttttttaatcattgactatgcaaca
ttaaaaaacatgaccaaagtggaacactgtgttaatatgccaccggtagaaccaagcaag
aagaccccaatgacctctgcagtagacttaaacaccaaactcaatccacagcaggcaaca
cagttgaccacagaggattcaacatctctagcagcaacctcagagaatcatctacacaca
gggacaactccaacatcagatgcaacaatctcccagcaagctacagacgagcacacaaca
ctgctgagatcaatcaacagacagaccacccaaacaaccacagagaaaaagccaaccgga
gcaacaact---------a------aa--aaagaaaaagaaa-------ccacaactcga
actacaagcacagctgcaacccaaacactcaacaccaccaaccaaaccagcaatggaaga
gaggcaaccacaacatccgccagatccagaaacggtgccacaactcaaaacagtgatcaa
acaatccaggcagcagacccaagctccaaaccataccatacacagaaaagtacaacaaca
gcaca----caacgcagacacatcttctctaagtag
>HMPV/B/PER/KJ627414.1/2010
gcaaagatgaaaaaccgtataagaagtagcaagtgctatagaaatgctacactgatcctt
attggattaacagcattaagtatggcacttaatatttttttaatcattgattatgcaaca
ttaaaaaacatgaccaaagtggaacactgtgttaatatgccaccggtagaaccaagcaag
aagaccccaatgacctctgcagtagacttaaacaccaaactcaatccacagcaggcaaca
cagttgaccacagaggattcaacatctctagcagcaacctcagagaatcatctacacaca
gggacaactccaacatcagacgcaacaatctctcagcaagctacagacgagcacacaaca
ctgctgagatcaatcaacagacaaaccacacaaacaaccacagagaaaaagccaaccgga
gcaataact---------a------aa--aaagaaaaagaaa-------ccacaactcga
actacaagcacagctgcaacccaaacactcaacaccaccaaccaaaccagcaatggaaga
gaggcaaccacaacatccgccagatccagaaacggtgccacaactcaaaacagcgatcaa
acaatccaggcagcagacccaagctccaaaccgtaccatacacagaaaagcacaacaaca
gcaca----caacgcagacacatcttctctaagtag
>HMPV/B/PER/KJ627400.1/2010
gcaaagatgaaaaaccgtataagaagtagcaagtgttatagaaatgctacactgatcctt
attggattaacagcattaagtatggcacttaatatttttttaatcattgattatgcaaca
ttaaaaaacatgaccaaagtggaacactgtgttaatatgccaccggtagaaccaagcaag
aagaccccaatgacctctgcagtagacttaaacaccaaactcaatccacagcaggcaaca
cagttgaccacagaggattcaacatctctagcagcaacctcagagaatcatctacacaca
gggacaactccaacatcagacgcaacaatctctcagcaagctacagacgagcacacaaca
ctgctgagatcaatcaacagacaaaccacacaaacaaccacagagaaaaagccaaccgga
gcaataact---------a------aa--aaagaaaaagaaa-------ccacaactcga
actacaagcacagctgcaacccaaacactcaacaccaccaaccaaatcagcaatggaaga
gaggcaaccacaacatccgccagatccagaaacggtgccacaactcaaaacagtgatcaa
acaatccaggcagcagacccaagctccaaaccgtaccatacacagaaaagcacaacaaca
gcaca----caacgcagacacatcttctctaagtag
>HMPV/B/CAN/KF179040.1/2010
gcaaagatgaaaaaccgtataagaagtagcaagtgctatagaaatgctacactgatcctt
attggattaacagcattgagtatggcacttaatatttttttaatcattgattatgcaaca
ttaaaaaacatgaccaaagtggaacactgtgttaatatgccatcggtagaaccaagcaag
aagaccccaatgacctctgcagtagacttaaacaccaaactcaatcctcagcaggcaaca
cagttgaccacagaggattcaacatctctagcagcaacctcagagaatcatctacacaca
gggacaactccaacatcagatgcaacaatctctcagcaagctacagacgagcacacaaca
ctgctgagatcaatcaacagacagaccacccaaacaaccacagagaaaaagccaaccgga
gcaacaacc---------a------aa--aaagaaaaagaaa-------ccacaactcga
actacaagcacagctgcaacccaaacactcaacaccaccaaccaaaccagcaatggaaga
gaggcaaccacaaaatccgccagatccagaaacggtgccgcaactcaaaacagtgatcaa
acaatccaggcagcagacccaagctccaaaccataccatacacagaaaagcacaacaaca
gcaca----caacgcagacacatcttctctaagtag
>HMPV/B/CAN/KF179042.1/2010
gcaaagatgaaaaaccgtataagaagtagcaagtgctatagaaatgctacactgatcctt
attggattaacagcattgagtatggcacttaatatttttttaatcattgattatgcaaca
ttaaaaaacatgaccaaagtggaacactgtgttaatatgccaccggtagaaccaagcaag
aagaccccaatgacctctgcagtagacttaaacaccaaactcaatccacagcaggcaaca
cagttgaccacagaggattcaacatctctagcagcaacctcagagaatcatctacacaca
ggaacaacttcaacatcagatgcaacaatctctcagcaagctacagacgagcacacaaca
ctgctgagatcaatcaacagacagaccacccaaacaaccacagagaaaaagccaaccgga
gcaacaacc---------a------aa--aaagaaaaagaaa-------ccacaactcga
accacaagcacagctgcaacccaaacactcaacaccaccaaccgaaccagcaatggaaga
gaggcaaccacaacatccgccagatccagaaacggtgccgcaactcaaaacagtgatcaa
acaatccaggcagcagacccaagctccaaaccataccacacacagaaaagcacaacaaca
gcaca----caacgcagacacatcttctctaagtag
>HMPV/B/CAN/KF179037.1/2009
gcaaagatgaaaaaccgtataagaagtagcaagtgctatagaaatgctacactgatcctt
attggattaacagcattaagtatggcacttaatatttttttaatcattgattatgcaaca
ttaaaaaacatgaccaaagtggaacactgtgttaatatgccaccggtagaaccaagcaag
aagaccccaatgacctctgcagtagacttaaacaccaaactcaatccacagcaggcaaca
cagttgaccacagaggattcaacatctctagcagcaacctcagagaatcatctacacaca
gggacaactccaacatcagacgcaacaatctctcagcaagctacagacgagcacacaaca
ctgctgagatcaatcaacagacagaccacacaaacaaccacagagaaaaagccaaccgga
gcaacaact---------a------aa--aaagaaaaagaaga-agaaaccacaactcga
actacaagcacagccgcaacccaaacactcaacaccaccaaccaaaccagcaatggaaga
gaggcaaccacaacatccgccagatccagaaacggtgccacaactcaaaacagtgatcaa
acaatccaggcagcagacccaagctccaaaccacaccatacacagaaaagcacaacaaca
gcaca----caacgcagacacatcttctctaagtag
>HMPV/B/CHN/JQ689392.1/2008
gcaaagatgaaaaaccgtataagaagtagcaagtgctatagaaatgctacactgatcctt
attggattaacagcattaagtatggcacttaatatttttttaatcattgattatgcaaca
ttaaaaaacatgaccaaagtggaacactgtgttaatatgccaccggtagaaccaagcaag
aagaccccaatgacctctgcagtagacttaaacaccaaactcaatccacagcaggcaaca
cagttgaccacagaggattcaacatctctagcagcaacctcagagaatcatctacacaca
gggacaactccaacatcagatgcaacaatctctcagcaagctacagacgggcacacaaca
ctgctgagaccaatcaacagacagaccacccaaacaaccacagagaaaaagccaaccgga
gcaacaact---------a------aa--aaagaaaaagaaa-------ccacaactcga
actacaagcacagctgcaacccaaacactcaacaccaccaaccaaaccagcaatggaaga
gaggcaaccacaacatccgccagatccagaaacggtgccacaactcaaaacagtgatcaa
acaatccaggcagcagacccaagctccaaaccataccatacacagataagcacaacaaca
gcaca----caacacagacacatcttctctaagtag
>HMPV/B/ARG/KC210081.1/2010
---------------------------agcaagtgttatagaaatgctacactgatcctt
attggattaacagcattaagtatggcacttaatatttttttaatcattgattatgcaaca
ttaaaaaacatgaccaaagtggaacactgtgttaatatgccaccggtagaaccaagcaag
aagaccccaatgacctctgcagtagacttaaacaccaaactcaatccacagcaggcaaca
cagttgaccacagaggattcaacatctctagcagcaacctcagagaatcatctacacaca
gggacaactccaacatcagatgcaacaatctctcagcaagctgcagacgggcacacaaca
ctgctgagaccaatcaacagacagaccacccaaacaaccacagagaaaaagccaaccgga
gcaacaact---------a------aa--aaagaaaaagaaa-------ccacaactcga
actacaagcacagctacaacccaaacactcaacaccaccaaccaaaccagcaatggaaga
gaggtaaccacaacatccgccagatccagaaacggtgccacaactcaaaacagtgatcaa
acaatccaggcagcagacccaagctccaaaccataccatacacagaaaagcacaacaaca
gcaca----caacacagacacatcttctctaagtag
>HMPV/B/ARG/KC210077.1/2010
---------------------------agcaagtgctatagaaatgctacactgatcctt
attggattaacagcaggaagtatggcacttaatatttttttaatcattgattatgcaaca
ttaaaaaacatgaccaaaatggaacactgtgttaatatgccaccggtagaaccaagcaag
aagaccccaatgacctctgcagtagacttaaacaccaaactcaatccacagcaggcaaca
cagttgaccacagaggattcaacatctctagcagcaacctcagagaatcatctacacaca
gggacaactccaacatcagatgcaacaatctctcagcaagctacagacgagcacacaaca
ctgctgagatcaatcaacagacagaccacccaaacaaccacagagaaaaagccaaccgga
gcaacaacc---------a------aa--aaagaaaaagaaa-------ccacaactcga
actacaagcacagctgcaacccaaacactcaacaccatcaaccaaaccagcaatggaaga
gaggcaaccacaacatccgccagatccagaaacagtgccacaactcaaaacagtgatcaa
acaatccaggcagcagacccgagctccaaaccataccatacacagaaaagcacaacaaca
gcaca----caacgcagacacatcttctctaagtag
>HMPV/B/ARG/KC210078.1/2009
---------------------------agcaagtgctatagaaatgctacactgatcctt
attggattaacagcattaagaatggcacttaatatttttttaatcattgattatgcaaca
ttaaaaaacatgaccaaaatggaacactgtgttaatatgccaccggtagaaccaagcaag
aagaccccaatgacctctgcagtagacttaaacaccaaactcaatccacagcaggcaaca
cagttgaccacagaggattcaacatctctagcagcaacctcagagaatcatctacacaca
gggacaactccaacatcagatgcaacaatctctcagcaagctacagacgagcacacaaca
ctgctgagatcaatcaacagacagaccacccaaacaaccacagagaaaaagccaaccgga
gcaacaact---------a------aa--aaagaaaaagaaa-------ccacaactcga
actacaagcacagctgcaacccaaacactcaacaccaccaaccaaaccagcaatggaaga
gaggcaaccacaacatccgccagatccagaaacagtgccacaactcaaaacagtgatcaa
acaatccaggcagcagacccgagctccaaaccataccatacacagaaaagcacaacaaca
gcaca----caatgcagacacatcttctctaagtag
>HMPV/B/ARG/KC210082.1/2010
---------------------------agcaagtgctatagaaatgctacactgatcctt
attggattaacagcattaagaatggcacttaatatttttttaatcattgattatgcaaca
ttaaaaaacatgaccaaaatggaacactgtgttaatatgccaccggtagaaccaagcaag
aagaccccaatgacctctgcagtagacttaaacaccaaactcaatccacagcaggcaaca
cagttgaccacagaagattcaacatctctagcagcaacctcagagaatcatctacacaca
gggacaactccaacatcagatgcaacaatctctcagcaagctacagacgagcacacaaca
ctgctgagatcaatcaacagacagaccacccaaacaaccacagagaaaaagccaaccgga
gcaacaact---------a------ac--aaagaaaaagaaa-------ccacaactcga
actacaagcacagctgcaacccgaacactcaacaccaccaaccaaaccagcaatggaaga
gaggcaaccacaacatccgccagatccagaaacgatgccacaactcaaaacagtgatcaa
acaatccaggcagcagacccaagctccaaaccataccatacacagaaaagcacaacaaca
gcaca----caacgcagacacatcttctctaagtag
>HMPV/B/ARG/KC210080.1/2009
---------------------------agcaagtgctatagaaatgctacactgatcctt
attggattaacagcattaagtatggcacttaatatttttttaatcattgattatgcaaca
ttaaaaaacatgaccaaaatggaacactgtgttaatatgccaccggtagaaccaagcaag
aagaccccaatgacctctgcagtagacttaaacaccaaactcaatccacagcaggcaaca
cagttgaccacagaggattcaacatctctagcagcaacctcagagaatcatctacacaca
gggacaactccaacatcagatgcaacaatctctcagcaagctacagacgagcacacaaca
ctgctgagatcaatcaacagacagaccacccaaacaaccacagagaaaaagccaaccgga
gcaacaact---------a------at--aaagaaaaagaaa-------ccacaactcga
actacaagcacagctgcaacccgaacactcaacaccaccaaccaaaccagcaatggaaga
gaggcaaccacaacatccgccagatccagaaacggtgccacaacccaaaacagtgatcaa
acaatccaggcagcagacccaagctccaaaccataccatacacagaaaagcacaacaaca
gcaca----caacgcagacacatcttctctaagtag
>HMPV/B/ARG/KC210083.1/2009
---------------------------agcaagtgctatagaaatgctacactgatcctt
attggattaacagcattaagtatggcacttaatatttttttaatcattgattatgcaaca
ttaaaaaacatgaccaaaatggaacactgtgttaatatgccaccggtagaaccaagcaag
aagaccccaatgacctctgcagtagacttaaacaccaaactcaatccacagcaggcaaca
cagttgaccacagaggattcaacatctctagcagcaacctcagagaatcatctacacaca
gggacaactccaacatcagatgcaacaatctctcagcaagctacagacgagcacacaaca
ctgctgagatcaatcaacagacagaccacccaaacaaccacagagaaaaagccaaccgga
gcaacaact---------a------at--aaagaaaaagaaa-------ccacaactcga
actacaagcacagctgcaacccgaacactcaacaccaccaaccaaaccagcaatggaaga
gaggcaaccacaacatccgccagatccagaaacggtgccacaacccaaaacagtgatcaa
acaatccaggcagcagacccaagctccaaaccataccatacacagaaaagcacaacaaca
gcaca----caacgcagacacatcttctctaagtag
>HMPV/B/ARG/KC210079.1/2009
---------------------------agcaagtgctatagaaatgctacactgatcctt
attggattaacagcattaagtatggcacttaatatttttttaatcattgattatgcaaca
ttaaaaaacatgaccaaagtgggacactgtgtcaacatgccaccggtagaaccaagcaag
aagaccccaatgacctctgcagtagacttaaacaccaaactcaatccacagcaggcaaca
cagttgaccacagaggattcaacatctctagcagcaacctcagagaatcatctacacaca
gggacaactccaacatcagatgcaacaatctctcagcaagctacaaacgagcacacaaca
ctgctgagatcaatcaacagacagaccacccaaacaaccacagagaaaaagccaaccgga
gcaacaacc---------a------aa--aaagaaaaagaaa-------ccacaactcga
actacaagcacagctgcaacccaaacactcaacaccaccaaccaaaccagcaatggaaga
gaggcaaccacagcatccgccagatccagaaacggtgccacaactcaaaacagtgatcaa
acaatccaggcagcagacccaagctccaaaccataccatacacagaaaagcacaacaaca
gcaca----caacgcagacacatcttctctaagtag
>HMPV/B/CAN/KF179039.1/2009
gcaaagatgaaaaaccgtataagaagtagcaagtgctatagaaatgctacactgatcctt
attggattaacagcattgagtatggcacttaatatttttttaatcattgattatgcaaca
ttaaaaaacatgaccaaagtggaacactgtgtcaatatgccaccggtagaaccaagcaag
aagaccccaatgacctctgcagtagacccaaacaccaaactcaatccacagcaggcaaca
cagttgaccacagaggattcaacatctccagcagcaaccccagagaatcatccacacaca
gggacaactccaacatcagatgcaacaatctctcagcaagccacagacgagcacacaaca
ctgctgagatcaatcaacagacagaccacccaaacaaccacagaggaaaagccaaccgga
gcaacaacc---------a------aa--aaagaaaaagaaa-------ccacaactcga
actacaagcacagctgcaacccaaacactcaacaccaccaaccaaaccagcaatggaaga
gaggcaaccacaacatccgccagatccagaaacggtgccgcaactcaaaacagcgatcaa
acaatccaggcagcagacccaagctccaaaccataccatacacagaaaagcacaacaaca
gcaca----caacgcagacacatcttctctaagtag
>HMPV/B/SAU/KT032180.1/2009
gcaaagatgaaaaaccgtataagaagtagcaagtgctatagaaatgctacactgatcctt
attggattaacagcattgagtatggcacttaatatttttttaatcattgattatgcaaca
ttaaaaaacatgaccaaagtggaacactgtgttaatatgccaccggtagaaccaagcaag
aagaccccaatgacctctgcagtagacccaaacaccaaactcaatccacagcaggcaaca
cagttgaccacagaggattcaacatctccagcagcaaccccagagaatcatccacacaca
gggacaactccaacatcagacgcaacaatctctcagcaagttacaaacgagcacacaaca
ctgctgagatcaatcaacagacagaccacccaaacaaccacagagaaaaagccaaccgga
gcaacaacc---------a------aa--aaagaaaaagaaa-------ccacaactcga
accacaagcacagccgcaacccaaacactcaacaccaccaaccaaaccagcaatggaaga
gaggcaaccacaacatccgccagatccagaaacggtgccgcaactcaaaacagtgatcaa
acaatccaggcagcagacccaagctccaaaccataccatacacagaaaagcacaacaaca
gcaca----caacgcaaacacatcttctctaagtag
>HMPV/B/PER/KJ627432.1/2009
gcaaagatgaaaaaccgtataagaagtagcaagtgctatagaaatgctacactgatcctt
attggattaacagcattaagtatggcacttaatatttttttaatcattgattatgcaaca
ttaaaaaacatgaccaaaatggaacactgtgttaatatgccaccggtagaaccaagcaag
aagaccccaatgacctctgcagtagacttaaacaccaaactcaatccacagcaggcaaca
cagttgaccacagaggactcaacatctctagcagcaacctcagagaatcatccacacaca
gggacaactccaacatcagatgcaacaatctctcagcaagctacagacgagcacacaaca
ctgctgagatcaatcaacagacagaccacccaaacaaccacagagaaaaagccaaccgga
gcaacaacc---------a------at--aaagaaaaagaaa-------ccacaactcga
accacaagcacagctgcaacccaaacactcaacaccaccaaccaaaccagcaatggaaga
gaggcaaccacaacatccgccagatccagaaacggtgccacaactcaaaacagtgatcaa
acaatccaggcagcaaatccaagctccagaccataccatacacagaaaagcacaacaaca
gcaca----caacgcagacacatcttctctaagtag
>HMPV/B/PER/KJ627397.1/2010
gcaaagatgaaaaaccgtataagaagtagcaagtgctatagaaatgctacactgatcctt
attggattaacagcattaagtatggcacttaatatttttttaatcattgattatgcaaca
ttaaaaaacatgaccaaagtggaacactgtgtcaatatgccaccggtagaaccaagcaag
aagtccccaatgacctctgcagcagacttaaacaccaaactcaatccacagcaggcaaca
cagttgaccacagaggattcaacatctctagcagcaacctcagagaatcatctacacaca
gagacaactccaacatcagatgcaacaatctctcagcaagctacagacgagcacacaaca
ctgctgagaccaatcaacagacagaccacccaaacaaccacagagaaaaagccaaccgga
gcaacaact---------a------aaataaagaaaaagaaa-------ccacaactcga
actacaagcacagctgcaacccaaacactcaacaccaccaaccaaaccagcaatggaaga
gaggcaaccacaacatccgccagatccagaaacggtgccacaactcaaaacagtgatcaa
acaatccaggcagcagacccaagctccaaaccataccatacacagacaaacacaacaaca
gcaca----caacacagacacatcttctctaagtag
>HMPV/B/SAU/KT032177.1/2009
gcaaagatgaaaaaccgtataagaagtagcaagtgctatagaaatgctacactgatcctt
attggattaacagcattaagtatggcacttaatatttttttaatcattgattatgcaaca
ttaaaaaacatgaccaaagtggaacactgtgttaacatgccaccggtagaaccaagcaag
aagaccccaatgacctccgcagcagacttaaacaccaaactcaatccacagcaggcaaca
cagtcaaccacagaggattcaacatctctagcagcaacctcagagaaccatccacacaca
gggacaactccaacatcagatgcaacaatctcccagcaagctacagacgagcacacaaca
ctgctgagaccaatcaacagacagaccacccaaacaaccacagagaaaaagtcaaccgga
gcaacaacc---------a------aa--aaagaaaaagaaaa-agaaaccacaactcga
accacaagcacagctgcaacccaaacactcaacaccaccaaccaaaccagcaatggaaga
gaggcaaccacaacatccgccagatccagaaacggcgccacaactcaaaacagcggccaa
acaatccaggcagcagacccaagctccaaaccacaccatacacagataagcacaacaaca
gcaca----caacacagacacatcctctctaagtag
>HMPV/B/HRV/MH918046.1/2014
gcaaagatgaaaaaccgtataagaagtagcaagtgctatagaaatgctacactgattctt
attggattaacagcattaagtatggcacttaatatttttttaatcattgattatgcaaaa
ttaaaaaacatgaccaaagtggaactctgtgtcagcatgccaccggtagaaccaagcaag
aagaccccaatgacctctgcagcagacttaaacactaaactcaatccacagcaggcaaca
cagttgaccacagaggactcaacatctctagcagcaacctcagagaatcatctacacaca
gagacaacttcaacaccagatgcaacaatctctcagcaagccacagacgagcacacaaca
ctgctgagatcaatcaacagacagaccacccaaacaaccacagagaaaaagccaaccgga
gcaacaacc---------aaaaaagaa--aaagaaaaagaaa-------ccacaactcga
actacaagcacagctgcaacccaaacactcaacaccaccaaccaaaccagcaatagaaga
gaggcaatcacaacatccgccagatccagaaacggtgccacaactcaaaacagcgatcaa
acaatccaggcagcagacccaagctccaaaccataccatacacagaaaagcacaacagca
gcata----caacgcagacacatcttctctaagtag
>HMPV/B/HRV/MH918057.1/2016
gcaaagatgaaaaaccgtataagaagtagcaagtgctatagaaatgctacactgatcctt
attggattaacagcattaagtatggcacttaatatttttttaatcattgattatgcaaaa
ttaaaaaacatgaccaaagtggaactctgtgtcaacatgccaccggtagaaccaagcaag
aagaccccaatgacctctgcagtagacttaaacactaaactcaatccacagcaggcaaca
cagttgaccacagaagattcaacatctctagcagcaacctcagagaatcatctacacaca
gagacaactccaacaccagatgcaacaatctctcagcaagctacagacgagcacacaaca
ctgctgagattaatcaacagacagaccacccaaacaaccacagagaaaaagccaaccgga
gcaacaacc---------aaaaaagaa--aaagaaaaagaaa-------ccacaactcga
actacaagcacagctgcaacccaaacactcaacaccaccaaccaaaccagcaatagaaga
gaggcaaccacaacatctgccagagccagaaacgatgccacaactcaaaacagcgatcaa
acaatccaggcagcagacccaagctccaaaccataccatacacagaaaagcacaacaaca
gcata----caacgcagacacatcttctctaagtag
>HMPV/B/HRV/MH918050.1/2015
gcaaagatgaaaaaccgtataagaagtagcaagtgctatagaaatgctacactgatcctt
attggattaacagcattaagtatggcacttaatatttttttaatcattgattatgcaaaa
ttaaaaaacatgaccaaagtggaactctgtgtcaacatgccaccggtagaaccaagcaag
aagaccccaatgacctctgcagtagacttaaacactaaactcaatccacagcaggcaaca
cagttgaccacagaagattcaacatatctagcagcaacctcagagaatcatctacacaca
gagacaactccaacaccagatgcaacaatctctcagcaagctacagacgagcacacaaca
ctgctgagattaatcaacagacagaccacccaaacaaccacagagaaaaagccaaccgga
gcaacaacc---------a------aa--aaagaaaaagaaa-------ccacaactcga
actacaagcacagctgcaacccaaacactcaacaccaccaaccaaaccagcaatagaaga
gaggcaaccacaacatctgccagagccagaaacgatgccacaactcaaaacagcgatcaa
acaatccaggcagcagacccaagctccaaaccataccatacacagaaaagcacaacaaca
gcata----caacgcagacacatcttctctaagtag
>HMPV/B/JPN/LC192222.1/2013
gcaaagatgaaaaaccgtataagaagtagcaagtgctatagaaatgctacactgatcctt
attggattaacagcattaagtatggcacttaatatttttttaatcattgattatgcaaaa
ttaaaaaacatgaccaaagtggaactctgtgtcaacatgccaccggtagaaccaagcaag
aagaccccaatgacctctgcagtagacttaaacactaaactcaatccacagcaggcaaca
cagttaaccacagaggattcaacatctctagcagcaacctcagagaatcatctacacaca
gagacaactccaacagcagatgcaacaatctctcagcaagctacagacgagcacacaaca
ctgctgagatcaatcaacagacagaccacccaaacaaccacagagaaaaagccaaccgga
gcaacaacc---------aaaaaagaa--aaagaaaaagaaa-------ccacaactcga
actacaagcacagctgcaacccaaacactcaacaccaccaaccaaaccagcaatagaaga
gaggcaaccacaacatccgccagatccagaaacggtgccacaactcaaaacagcgatcaa
acaatccaggcagcagacccaagctccaaaccataccatacacagaaaagcacaacaaca
gcata----caacgcagacacatcttccctaagtag
>HMPV/B/HRV/KU375596.1/2011
gcaaagatgaaaaaccgtataagaagtagcaagtgctatagaaatgctacactgatcctt
attggattaacagcattaagtatggcacttaatatttttttaatcattgattatgcaaaa
ttaaaaaacatgaccaaagtggaactctgtgtcaacatgccaccggtagaaccaagcaag
aagaccccaatgacctctgcagtagacttaaacaccaaactcaatccacagcaggcaaca
cagttgaccacagaggattcaacatctctagcagcaatctcagagaatcatctacacaca
gagacaactccaacaccagatgcaacaatctctcagcaagctacagacgagcacacaaca
ctgctgagatcaatcaacagacagaccacccaaacaaccacagagaaaaagccaaccgga
gcaacaacc---------a------aa--aaagaaaaagaaa-------ccacaactcga
accacaagcacagctgcaacccaaacactcaacaccaccaaccaaaccagcaatataaga
gaggcaaccacaacatccgccagatccagaaacggtgccacaactcaaaacagcgatcaa
acaatccaggcagcagacccaagctccaaaccataccatacacagaaaagcacaacaaca
gcata----caacgcagacacatcttctctaagtag
>HMPV/B/HRV/MH918031.1/2012
gcaaagatgaaaaaccgtataagaagtagcaagtgctatagaaatgctacactgatcctt
attggattaacagcattaagtatggcacttaatatttttttaatcattgattatgcaaaa
ttaaaaaacatgaccaaagtggaactctgtgtcaacatgccaccggtagaaccaagcaag
aagaccccaatgacctctgcagtagacttaaacaccaaactcaatccacagcaggcaaca
cagttgaccacagaggattcaacatctctagcagcaatctcagagaatcatctacacaca
gagacaactccaacaccagatgcaacaatctctcagcaagctacagacgagcacacaaca
ctgctgagatcaatcaacagacagaccacccaaacaaccacagagaaaaagccaaccgga
gcaacaacc---------a------aa--aaagaaaaagaaa-------ccacaactcga
accacaagcacagctgcaacccaaacactcaacaccaccaaccaaaccagcaatagaaga
gaggcaaccacaacatccgccagatccagaaacggtgccacaactcaaaacagcgatcaa
acaatccaggcagcagacccaagctccaaaccataccatacacagaaaagcacaacaaca
gcata----caacgcagacacatcttctctaagtag
>HMPV/B/HRV/KU375598.1/2011
gcaaagatgaaaaaccgtataagaagtagcaagtgctatagaaatgctacactgatcctt
attggattaacagcattaagtatggcacttaatatttttttaatcattgattatgcaaaa
ttaaaaaacatgaccaaagtggaactctgtgtcaacatgccaccggtagaaccaagcaag
aagaccccaatgacctctgcagtagacttaaacactaaactcaatccacagcaggcaaca
cagttgaccacagaggattcaacatctctagcagcaacctcagagaatcatctacacaca
gggacaactccaacaccagatgcaacaatctctcagcaagctacagacgagcacacaaca
ctgctgagatcaatcaacagacagaccacccaaacaaccacagagaaaaagccaaccgga
gcaacaacc---------a------aa--aaagaaaaagaaa-------ccacaactcga
actacaagcacagctgcaacccaaacactcaacaccaccaaccaaaccagcaatagaaga
gaggcaaccacaacatccgccagatccagaaatggtgccacaactcaaaacagcgatcaa
acaatccaggcagcagacccaagctctaaaccataccatacacagaaaagcacaacaaca
gcata----caacgcagacacatcttctctaagtag
>HMPV/B/HRV/KU375598.1
gcaaagatgaaaaaccgtataagaagtagcaagtgctatagaaatgctacactgatcctt
attggattaacagcattaagtatggcacttaatatttttttaatcattgattatgcaaaa
ttaaaaaacatgaccaaagtggaactctgtgtcaacatgccaccggtagaaccaagcaag
aagaccccaatgacctctgcagtagacttaaacactaaactcaatccacagcaggcaaca
cagttgaccacagaggattcaacatctctagcagcaacctcagagaatcatctacacaca
gggacaactccaacaccagatgcaacaatctctcagcaagctacagacgagcacacaaca
ctgctgagatcaatcaacagacagaccacccaaacaaccacagagaaaaagccaaccgga
gcaacaacc---------a------aa--aaagaaaaagaaa-------ccacaactcga
actacaagcacagctgcaacccaaacactcaacaccaccaaccaaaccagcaatagaaga
gaggcaaccacaacatccgccagatccagaaatggtgccacaactcaaaacagcgatcaa
acaatccaggcagcagacccaagctctaaaccataccatacacagaaaagcacaacaaca
gcata----caacgcagacacatcttctctaagtag
>HMPV/B/NPL/MK179438.1/2011
gcaaagatgaaaaaccgtataagaagtagcaagtgctataaaaatgctacactgatcctt
attggattaacagcattaagtatggcacttaatatttttttaatcattgattatgcaaaa
ttaaaaaacatgaccaaagtggaactctgtgtcaacatgccaccggtagaaccaagcaag
aagaccccaatgacctctgcagtagacttaaacactaaactcaatccacagcaggcaaca
cagttgaccacagaggattcaacatctctagcagcaacctcagagaatcatctacacaca
gagacaactccaacaccagatgcaacaatctctcagcaagctacagacgagcacacaaca
ctgctgagatcaatcaacagacagaccacccaaacaaccacagagaaaaagccaaccgga
gcaacaacc---------a------aa--aaagaaaaagaaa-------ccacaactcaa
actacaagcacagctgcaacccaaacactcaacaccaccaaccaaaccagcaatagaaga
gaggcaaccacaacatccgccagatccagaaacggtgccacaactcaaaacagcgatcaa
acaatccaggcagcagacccaagctccaaaccataccatacacagaaaagcacaacaaca
gcata----caacgcagacacatcttctctaagtag
>HMPV/B/NPL/MK179447.1/2012
gcaaagatgaaaaaccgtataagaagtagcaagtgctatagaaatgctacactgatcctt
attggattaacagcattaagtatggcacttaatatttttttaatcattgattatgcaaaa
ttaaaaaacatgaccaaagtggaactctgtgtcaacatgccaccggtagaaccaagcaag
aagaccccaatgacctctgcagtagacttaaacactaaactcaatccacagcaggcaaca
cagttgaccacagaggattcaacatctctagcagcaacctcagagaatcatctacacaca
gagacaactccaacaccagatgcaacaatctctcagcaagctacagacgagcacacaaca
ctgctgagatcaatcaacagacagaccacccaaacaaccacagagaaaaagccaaccgga
gcaacaacc---------a------aa--aaagaaaaagaaa-------ccacaactcga
actacaagcatagctgcaacccaaacactcaacaccaccaaccaaaccagcaatagaaga
gaggcaaccacaacatccgccagatccagaaacggtgccacaactcaaaacagcgatcaa
acaatccaggcagcagacccaagctccaaaccataccatacacagaaaagcacaacaaca
gcata----caacgcagacacatcttctctaagtag
>HMPV/B/NPL/MK179448.1/2011
gcaaagatgaaaaaccgtataagaagtagcaagtgctatagaaatgctacactgatcctt
attggattaacagcattaagtatggcacttaatatttttttaatcattgattatgcaaaa
ttaaaaaacatgaccaaagtggaactctgtgtcaacatgccaccggtagaaccaagcaag
aagaccccaatgacctctgcagtagacttaaacactaaactcaatccacagcaggcaaca
cagttgaccacagaggattcaacatctctagcagcaacctcagagaatcatctacacaca
gagacaactccaacaccagatgcaacaatctctcagcaagctacagacgagcacacaaca
ctgctgagatcaatcaacagacagaccacccaaacaaccacagagaaaaagccaaccgga
gcaacaacc---------a------aa--aaagaaaaagaaa-------ccacaactcga
actacaagcatagctgcaacccaaacactcaacaccaccaaccaaaccagcaatagaaga
gaggcaaccacaacatccgccagatccagaaacggtgccacaactcaaaacagcgatcaa
acaatccaggcagcagacccaagctccaaaccataccatacacagaaaagcacaacaaca
gcata----caacgcagacacatcttctctaagtag
>HMPV/B/NPL/MK179449.1/2011
gcaaagatgaaaaaccgtataagaagtagcaagtgctatagaaatgctacactgatcctt
attggattaacagcattaagtatggcacttaatatttttttaatcattgattatgcaaaa
ttaaaaaacatgaccaaagtggaactctgtgtcaacatgccaccggtagaaccaagcaag
aagaccccaatgacctctgcagtagacttaaacactaaactcaatccacagcaggcaaca
cagttgaccacagaggattcaacatctctagcagcaacctcagagaatcatctacacaca
gagacaactccaacaccagatgcaacaatctctcagcaagctacagacgagcacacaaca
ctgctgagatcaatcaacagacagaccacccaaacaaccacagagaaaaagccaaccgga
gcaacaacc---------a------aa--aaagaaaaagaaa-------ccacaactcga
actacaagcatagctgcaacccaaacactcaacaccaccaaccaaaccagcaatagaaga
gaggcaaccacaacatccgccagatccagaaacggtgccacaactcaaaacagcgatcaa
acaatccaggcagcagacccaagctccaaaccataccatacacagaaaagcacaacaaca
gcata----caacgcagacacatcttctctaagtag
>HMPV/B/KEN/MK588637.1/2012
gcaaagatgaaaaaccgtataagaggtagcaagtgctatagaaatgctacactgatcctt
attggattaacagcattaagtatggcacttaatatttttttaatcattgattatgcaaaa
ttaaaaaacatgaccaaagtggaactctgtgtcaacatgccaccggtagaaccaagcaag
aagaccccaatgacctctgcagtagacttaaacactaaactcaatccacagcaggcaaca
cagttgaccacagaggattcaacatctctagcagcaacctcagagaatcatctacacaca
gagacaactccaacaccagatgcaacaatctctcagcaagctacagacgagcacacaaca
ctgctgagatcaatcaacagacagaccacccaaacaaccacagagaaaaagccaaccgga
gcaacaacc---------a------aa--aaagaaaaagaaa-------ccacaactcga
actacaagcacagctgcaacccaaacactcaacaccaccaaccaaaccagcaatagaaga
gaggcaaccacaacatccgccagatccagaaacggtgccacaactcaaaacagcgatcaa
acaatccaggcagcagacccaagctccaaaccataccatacacagaaaagcacaacaaca
gcata----caacgcagacacatcttctctaagtag
>HMPV/B/HRV/MH918048.1/2015
gcaaagatgaaaaaccgtataagaagtagcaagtgctatagaaatgctacactgatcctt
attggattaacagcattaagtatggcacttaatatttttttaatcattgattatgcaaaa
ttaaaaaacatgaccaaagtggaactctgtgtcaacatgccgccggtagaaccaagcaag
aagaccccaatgacctctgcagtagacttaaacactaaactcaatccacagcaggcaaca
cagttgaccacagaggattcaacatctctagcagcaacctcagagaatcatctacacaca
gagacaactccaacaccagatgcaacaatctctcagcaagctacagacgagcacacgaca
ctgctgagatcaatcaacagacagaccacccaaacaaccacagagaaaaagccaaccgga
gcaacaacc---------a------aa--aaagaaaaagaaa-------ccacaactcga
accacaagcacagctgcaacccaaacactcaacaccaccaaccaaaccagcaatagaaga
gaggcaaccacaacatccgccagatccagaaacggtgccacaactcaaaacagcgatcaa
acaatccaggcagcagacctaagctccaaaccataccatacacagaaaagcacaacaaca
gcaca----caacgcagacacatcttctctaagtag
>HMPV/B/NPL/MK179450.1/2013
gcaaagatgaaaaaccgtataagaagtagcaagtgctatagaaatgctacactgatcctt
attggattaacagcattaagtatggcacttaatatttttttaatcattgattatgcaaaa
ttaaaaaacatgaccaaagtggaactctgtgtcaacatgccaccggtagaaccaagcaag
aagaccccaatgacctctgcagtagacttaaacactaaactcaatccacagcaggcaaca
cagttgaccacagaggattcaacatctctagcagcaacctcagagaatcatctacacaca
gagacaactccaacaccagatgcaacaatctctcagcaagctacagacgagcacacaaca
ctgctgagatcaatcaacagacagaccacccaaacaaccacagagaaaaagccaaccgga
gcaacaacc---------a------aa--aaagaaaaagaaa-------ccacaactcga
accacaagcacagctgcaacccaaacactcaacaccaccaaccaaaccagcaatagaaga
gaggcaaccacaacatccgccagatccagaaacggtgccacaactcaaaacagcgatcaa
acaatccaggcagcagacacaagctccaaaccataccatacacagaaaagcacaacaaca
gcaca----caacgcagacacatcttctctaagtag
>HMPV/B/NPL/MK179451.1/2013
gcaaagatgaaaaaccgtataagaagtagcaagtgctatagaaatgctacactgatcctt
attggattaacagcattaagtatggcacttaatatttttttaatcattgattatgcaaaa
ttaaaaaacatgaccaaagtggaactctgtgtcaacatgccaccggtagaaccaagcaag
aagaccccaatgacctctgcagtagacttaaacactaaactcaatccacagcaggcaaca
cagttgaccacagaggattcaacatctctagcagcaacctcagagaatcatctacacaca
gagacaactccaacaccagatgcaacaatctctcagcaagctacagacgagcacacaaca
ctgctgagatcaatcaacagacagaccacccaaacaaccacagagaaaaagccaaccgga
gcaacaacc---------a------aa--aaagaaaaagaaa-------ccacaactcga
accacaagcacagctgcaacccaaacactcaacaccaccaaccaaaccagcaatagaaga
gaggcaaccacaacatccgccagatccagaaacggtgccacaactcaaaacagcgatcaa
acaatccaggcagcagacacaagctccaaaccataccatacacagaaaagcacaacaaca
gcaca----caacgcagacacatcttctctaagtag
>HMPV/B/NPL/MK179446.1/2013
gcaaagatgaaaaaccgtataagaagtagcaagtgctatagaaatgctacactgatcctt
attggattaacagcattaagtatggcacttaatatttttttaatcattgattatgcaaga
ttaaaaaacatgaccaaagtggaactctgtgtcaacatgccaccggtagaaccaagcaag
aagaccccaatgacctctgcagtagacttaaacactaaactcaatccacagcaggcaaca
cagttgaccacagaggattcaacatctctagcagcaacctcagagaatcatctacacaca
gagacaactccaacatcagatgcaacaatctctcagcaagctacagacgagcacacaaca
ctgctgagatcaatcaacagacagaccacccaaacaaccacagagaaaaagccaaccgga
gcagcaacc---------aaaaaagaa--aaagaaaaagaaa-------ccacaacccga
actacaagcacagctgcaacccaaacactcaacaccaccaaccaaaccagcaatagaaga
gaggcaaccacaacatccgccagatccagaaacggtgccacaactcaaaacagcgatcaa
acaatccaggcagcagacccaagctccaaaccaaaccatacacagaaaagcacaacaaca
gcata----caacgcagacacatcttctctgagtag
>HMPV/B/NPL/MK179445.1/2013
gcaaagatgaaaaaccgtataagaagtagcaagtgctatagaaatgctacactgatcctt
attggattaacagcattaagtatggcacttaatatttttttaatcattgattatgcaaga
ttaaaaaacatgaccaaagtggaactctgtgtcaacatgccaccggtagaaccaagcaag
aagaccccaatgacctctgcagtagacttaaacactaaactcaatccacagcaggcaaca
cagttgaccacagaggattcaacatctctagcagcaacctcagagaatcatctacacaca
gagacaactccaacaccagatgcaacaatctctcagcaagctacagacgagcacacaaca
ctgctgagatcaatcaacagacagaccacccaaacaaccacagagaaaaagccaaccgga
gcagcaacc---------a------aa--aaagaaaaagaaa-------ccacaacccga
actacaagcacagctgcaacccaaacactcaacaccaccaaccaaaccagcaatagaaga
gaggcaaccacaacatccgccagatccagaaacggtgccacaactcaaaacagcgatcaa
acaatccaggcagcagacccaagctccaaaccaaaccatacacagaaaagcacaacaaca
gcata----caacgcagacacatcttctctgagtag
>HMPV/B/NPL/MK179443.1/2013
gcaaagatgaaaaaccgtataagaagtagcaagtgctatagaaatgctacactgatcctt
attggattaacagcattaagtatggcacttaatctttttttaatcattgattatgcaaga
ttaaaaaacatgaccaaagtggaactctgtgtcagcatgccaccggtagaaccaagcaag
aagaccccaatgacctctgcagtagacttaaacactaaactcaatccacagcaggcaaca
cagttgaccacagaggattcaacatctctagcagcaacctcagagaatcatctacacaca
gagacagctccaacaccagatgcaacaatctctcagcaagctacagacgagcacacaaca
ctgctgagatcaatcaacagacagaccacccaaacaaccacagagaaaaagccaaccgga
gcagcaacc---------a------aa--aaagaaaaagaaa-------ccacaacccga
actacaagcacagctgcaacccaaacactcaacaccaccaaccaaaccagcaatagaaga
gaggcaaccacaacatcagccagatccagaaacggtgccacaactcaaaacagcgatcaa
acaatccaggcagcagacccaagctccaaaccaaaccacacacagaaaagcacaacaaca
gcata----caacgcagacacatcttctctgagtag
>HMPV/B/NPL/MK179441.1/2011
gcaaagatgaaaaaccgtataagaagtagcaagtgctatagaaatgctacactgatcctt
attggattaacagcattaagtatggcacttaatatttttttaatcattgattatgcaaaa
ttaaaaaacatgaccaaagtggaactctgtatcaacatgccaccggtagaaccaagcaag
aagaccccaatgacctctgcagtagacttaaacactaaactcaatccacagcaggcaaca
cagttgaccacagaggattcaacatctctagcagcaacctcagaggatcatccacacaca
gagacaactccaacaccagatgcaacaatctctcagcaagctacagacgagcacacaaca
ctgccgagatcaatcaacagacagaccacccaaacaaccacagagaaaaagccaaccgga
gcaacaacc---------a------aa--aaagaaaaagaaa-------ccacaactcga
actacaagcacagctgcaacccaaacacccaacaccaccaaccaaaccagcaatagaaga
gaggcaaccacaacatccgccagatccagaaacggtgccacaactcaaaacagcgatcaa
acaatccaggcagcagacccaagctccaaaccataccatacacagaaaagcacaacaaca
gcata----caacgcagacacatcctctccaagtag
>HMPV/B/AUS/MW221988.1/2017
gcaaagatgaaaaaccgtataagaagtagcaagtgctatagaaatgctacactgatcctt
attggattaacagcattaagtatggcacttaatatttttttaatcattgattatgcaaaa
ttaaaaaacatgaccaaagtggaactctgtgtcaacatgccaccggcagaaccaagcaag
aagaccccaatgacctctgcagtagacttaaacactaaactcaatccacagcaggcaaca
cagttgaccacagaggattcaacatctccagcagcaacctcagagaatcatctacacaca
gagacaactccaacaccagatgcaacaatctctcagcaagctacagacaagcacacaaca
ctgctgagatcaatcaacagacagaccacccaaacaaccacagagaaaaagccaaccgga
gcaacaacc---------a------aa--aaagaaaaagaaa-------ccacaactcga
actacaagcacagctgcaacccaaacactcaacaccaccaaccaaaccagcaatagaaga
gaggcaaccacaacatccgccagatccagaaacgatgccacaactcaaaacagtaatcaa
acaacccaggcagcagacccaagctccaaaccataccatacacagaaaagcacaacaaca
gcata----caacgcagacacatcttctctaagtag
>HMPV/B/AUS/MW221991.1/2017
gcaaagatgaaaaaccgtataagaagtagcaagtgctatagaaatgctacactgatcctt
attggattaacagcattaagtatggcacttaatatttttttaatcattgattatgcaaaa
ttaaaaaacatgaccaaagtggaactctgtgtcaacatgccaccggcagaaccaagcaag
aagaccccaatgacctctgcagtagacttaaacactaaactcaatccacagcaggcaaca
cagttgaccacagaggattcaacatctccagcagcaacctcagagaatcatctacacaca
gagacaactccaacaccagatgcaacaatctctcagcaagctacagacaagcacacaaca
ctgctgagatcaatcaacagacagaccacccaaacaaccacagagaaaaagccaaccgga
gcaacaacc---------a------aa--aaagaaaaagaaa-------ccacaactcga
actacaagcacagctgcaacccaaacactcaacaccaccaaccaaaccagcaatagaaga
gaggcaaccacaacatccgccagatccagaaacgatgccacaactcaaaacagtaatcaa
acaacccaggcagcagacccaagctccaaaccataccatacacagaaaagcacaacaaca
gcata----caacgcagacacatcttctctaagtag
>HMPV/B/IND/KC731509.1/2011
gcaaagatgaaaaaccgtataagaagtagcaagtgctatagaaatgctacactgatcctt
attggattaacagcattaagtatggcacttaatatttttttaatcattgattatgcaaaa
ttaaaaaacatgaccaaagtggaactctgtgtcaacatgccaccggtagaaccaagcaag
aagaccccaatgacctctgcagtagacttaaacactaaactcaatccacagcaggcaaca
cagttgaccacagaggattcaacatctctagcagcaacctcagagaatcatctacacaca
gagacaactccaacaccagatgcaacaatctctcagcaagctacagacgagcacacaaca
ctgctgagatcaatcaacagacagaccacccaaacaaccacagagaaaaagccaaccgga
gcaacaacc---------a------aa--aaagaaaaagaaa-------ccacaactcga
actacaagcacagctgcaacccaaacactcaacaccaccaaccaaaccagcaatagaaga
gaggcaaccacaacatccgccagatccagaaacggtgccacaactcaaagcagcgatc--
------------------------------------------------------------
------------------------------------
>HMPV/B/IND/KC731521.1/2011
gcaaagatgaaaaaccgtataagaagtagcaagtgctatagaaatgctacactgatcctt
attggattaacagcattaagtatggcacttaatatttttttaatcattgattatgcaaaa
ttaaaaaacatgaccaaagtggaactctgtgtcaacatgccaccggtagaaccaagcaag
aagaccccaatgacctctgcagtagacttaaacactaaactcaatccacagcaggcaaca
cagttgaccacagaggattcaacatctctagcagcaacctcagagaatcatctacacaca
gagacaactccaacaccagatgcaacaatctctcagcaagctacagacgagcacacaaca
ctgctgagatcaatcaacagacagaccacccaaacaaccacagagaaaaagccaaccgga
gcaacaacc---------a------aa--aaagaaaaagaaa-------ccacaactcga
actacaagcacagctgcaacccaaacactcaacaccaccaaccaaaccagcaatagaaga
gaggcaaccacaacatccgccagatccagaaacggtgccacaactcaaagcagcgatc--
------------------------------------------------------------
------------------------------------
>HMPV/B/IND/KC731518.1/2011
gctaagatgaaaaaccgtataagaagtagcaagtgctatagaaatgctacactgatcctt
attggattaacagcattaagtatggtacttaatatttttttaatcattgattatgcaaaa
ttaaaaaacatgaccaaagtggaactctgtgtcaacatgccaccggtagaaccaagcaag
aagaccccaatgacctctgcagtagacttaaacactaaactcaatccacagcaggcaaca
cagttgaccacagaggattcaacatctctagcagcaacctcagagaatcatctacacacg
gagacaactccaacaccagatgcaacaatctctcagcaagctacagacgagcacacaaca
ctgctgagatcaatcaacagacagaccacccaaacaaccacagagaaaaaaccaaccgga
gcaacaacc---------a------aa--aaagaaaaagaaa-------ccacaactcga
actacaagcacagctgcaacccaaacactcaacaccaccaaccaaaccagcaacagaaga
gaggcaaccacaacatccaccagatccagaaacggtgccacaactcaaagcagcgatc--
------------------------------------------------------------
------------------------------------
>HMPV/B/IND/KC731511.1/2011
gcaaagatgaaaaaccgtataagaagtagcaagtgctatagaaatgctacactgatcctt
attggattaacagcattaagtatggcacttaatatttttttaatcattgattatgcaaaa
ttaaaaaacatgaccaaagtggaactctgtgtcaacatgccaccggtagaaccaagcaag
aagaccccaatgacctctgcagtagacttaaatactaaactcaatccacagcaggcaaca
cagttgaccacagaggattcaacatctctagcagcaacctcagagaatcatctacacaca
gagacaactccaacaccagatgcaacaatctctcagcaagctacagacgagcactcaaca
ctgctgagatcaatcaacagacagaccacccaaacaaccacagagaaaaagccaaccgga
gcaacaacc---------a------aa--aaagaaaaagaaa-------ccacaactcga
actacaagcacagctgcaacccaaacactcaacaccaccaatcaaaccagcaatagaaga
gaggcaaccacaacatccgccagatccagaaacggtgccacaactcaaagcagcgatcgg
t-----------------------------------------------------------
------------------------------------
>HMPV/B/NPL/MK179440.1/2012
gcaaagatgaaaaaccgtataagaagtagcaagtgctatagaaatgctacactgatcctt
attggattaacagcattaagtatggcacttaatatttttttaatcattgattatgcaaaa
ttaaaaaacatgaccaaagtggaactctgtgtcaacatgccaccggtagaaccaagcaag
aagaccccaatgacctctgcagtagacttaaacactaaactcaatccacagcaggcaaca
cagttgaccacagaggattcaacatctctagcagcaacctcagagaatcatctacacaca
gagacaactccaacaccagatgcaataatccctcagcaagctacagacgagcacacaaca
ctgctgagatcaatcaacagacagaccacccaaacaaccacagagaaaaagccaaccgga
gcaacaacc---------a--------------aaaaagaaa-------ccacaactcga
actacaagcacagctgcaacccaaacactcaacaccaccaaccaaaccagcaatagaaga
gaggcaaccataacatccgccagatccagagacggtgccacaactcaaaacagcgatcaa
acaatccaggcagcagacccaagctccaaaccacaccatacacagaaaagcacaacaaca
gcata----caacgcagacacatcttctctaggtag
>HMPV/B/NPL/MK179442.1/2011
gaaaagatgaaaaaccgtataagaagtagcaagtgctatagaaatgctacactgatcctt
attggattaacagcattaagtatggcacttaatatttttttaatcattgattatgcaaaa
ttaaaaaacatgaccaaagtggaactctgtgtcaacatgccaccggtagaaccaagcaag
aagaccccaatgacctctgcagtagacttaaacactaaactcaatccacagcaggcaaca
cagttgaccacagaggattcaacatctctagcagcaacctcagagaatcatctacacaca
gagacaactccaacaccagatgcaacaatccctcagcaagctacagacgagcacacaaca
ctgctgagatcaatcaacagacagaccacccaaacaaccacagagaaaaagccaaccgga
gcaacaacc---------a--------------aaaaagaaa-------ccacaactcga
actacaagcacagctgcaacccaaacactcaacaccaccaaccaaaccagcaatagaaga
gaggcaaccataacatccgccagatccagagacggtgccacaactcaaaacagcgatcaa
acaatccaggcagcagacccaagctccaaaccataccatacacagaaaagcacaacaaca
gcata----caacgcagacacatcttctccaagtag
>HMPV/B/HRV/MH918052.1/2015
gcaaagatgaaaaaccgtataagaagtagcaagtgctatagaaatgctacactgatcctt
attggattaacagcattaagtatggcacttaatatctttttaatcattgattatgcaaaa
ttaaaaaacatgaccaaagtggaactctgtgtcaacatgccaccggtagaaccaagcaag
aagaccccaatgacctctgcagtagacttaaacaccaaactcaatccacagcaggcaaca
cagttgaccacagaggattcaacatctctagcagcaacctcagagaatcatctacacaca
gagacaaccccaacaccagatgcaacaatctctcagcaagctacagacgagcacacaaca
ctgctgagatcaatcaccagacagaccacccaaacaactacagagaaaaagccaaccgga
gcaacaacc---------a------aa--aaagaaaaagaaa-------tcacaactcaa
accacaagcacagctgcaatccaaacactcaacaccaccaaccaaaccagcaatagaaga
gaggcaaccacaacatccgccagatccagaaacggtgccacaactcaaaacagcgatcaa
acaacccgggcagcagacccaagctccaaaccataccacacacagaaaagcacaacaaca
gcata----caacgcagacacaacttctccaagtag
>HMPV/B/JPN/LC337934.1/2016
gcaaagatgaaaaaccgtataagaagtagcaagtgctatagaaatgctacactgatcctt
attggattaacagcattaagtatggcacttaatatctttttaatcattgattatgcaaaa
ttaaaaaacatgaccaaagtggaactctgtgtcaacatgccaccggtagaaccaagcaag
aagaccccaatgacctctgcagtagacttaaacactaaactcaatccacagcaggcaaca
cagttgaccacagaggattcaacatctctagcagcaacctcagagaatcatctacacaca
gagacaaatccaacaccagatgcaacaatctctcagcaagctacagacgagcaaacaaca
ctgctgagatcaatcaacagacagaccacccaaacaaccacagagaaaaagccaaccgga
gcaacaacc---------a------aa--aaagaaaaagaaa-------ccacaactcga
attataagcacagttgcaacccaaacactctacaccaccaaccaaaccagcaatagaaga
gaggcaaccacaacacccgccagatccagaaacagtgccacaactcaaaacagcgatcaa
acaatccaggcagcagacccaagctccaaaccataccacacacaggaaagcacaacaaca
gcaca----caacccagacacatcttctctaagtag
>HMPV/B/JPN/LC192237.1/2016
gcaaagatgaaaaaccgtataagaagtagcaagtgctatagaaatgctacactgatcctt
attggattaacagcattaagtatggcacttaatatttttttaatcattgattatgcaaaa
ttaaaaaacatgaccaaagtggaactctgtgtcaacatgccaccggtaggaccaagcaag
aagaccccaatgacctctgcagtagacttaaacactaaactcaatccacagcagacaaca
cagttgaccacagaggattcaacatctctagcagcaacctcagagaatcatctacacaca
gagacaaatccaacaccagatgcaacaatctcccagcaagctacagacgagcacacaaca
ctgctgagatcaatcaacagacagaccacccaaactaccacagagaaaaagccgaccgga
gcaacaacc---------a------aa--aaagaaaaagaaa-------ccacaactcga
actacaagcacagctgcaacccaaaaactctacaccactaaccaaaccagcaatagaaga
gaggcaaccacaacacccgccagatccagaaacggtgccacaactcaaaacagcgatcaa
acaacccaggcagcagacccaagctccaaaccacaccacacacagaaaagcacaacaaca
gcata----caacgcagacacatcttctctaagtag
>HMPV/B/CHN/MK450183.1/2014
gcaaagatgaaaaaccgtataagaagtagcaagtgctatagaaatgctacactgatcctt
attggattaacagcattaagtatggcacttaatatttttttaatcattgattatgcaaaa
ttaaaaaacatgaccaaagtggaactctgtgtcaacatgccaccggtagaaccaagcaag
aagaccccaatgacctctgcagtagactcaaacaccaaactcaatccacagcagacaaca
cagttgaccacagaggattcaacatctctagcaacagcctcagagaatcatctacacaca
gagacaaatccaacaccagatgcaacaatctctcagcaagctacagacgagcacacaaca
ctgctgagatcaatcaacagacagaccatccaaaccaccacagagaaaaagccaaccgga
gcaacaacc---------a------aa--aaagaaaaagaaa-------ccacaactcga
actacaagcacagctgcaacccaaacactctacaccaccaaccaaaccagcaacagaaga
gaggcaaccacaacacccgccagatccagaaacggtgccacaactcaaaacagcgatcaa
acaatccaggcagcagacccaagctccaaaccacaccacacacagaaaagcacaacaaca
gcaca----caacgcagacacatcttctctaagtag
>HMPV/B/CHN/MK450186.1/2015
gcaaagatgaaaaaccgtataagaagtagcaagtgctatagaaatgctacactgatcctt
attggattaacagcattaagtatggcacttaatatttttttaatcattgattatgcaaaa
ttaaaaaacatgaccaaagtggaactctgtgtcaacatgccaccggtagaaccaagcaag
aagaccccaatgacctctgcagtagacttaaacactaaactcaatccacagcagacaaca
cagttgaccacagaggattcaacatctctagcagcaacctcagagaatcatctacacaca
gagacaaatccaacaccagatgcaacaatctctcagcaagctacagatgagcacacaaca
ctgctgagatcaatcaacagacagaccacccaaactaccacagagaaaaagccaaccgga
gcaacaacc---------a------aa--aaagaaaaagaaa-------ccacaactcga
actacaagcacagctgcaacccaaacactctacaccactaaccaaaccagcaatagaaga
gaggcaaccacaacacccgccagatccagaaacggtgccacaactcaaaacagcgatcaa
acaacccaggcagcagacccaagctccaaaccacaccacacacagaaaagcacaacaaca
gcata----caacgcagacacatcttctctaagtag
>HMPV/B/CHN/MK450187.1/2014
gcaaagatgaaaaaccgtataagaagtagcaagtgctatagaaatgctacactgatcctt
attggattaacagcattaagtatggcacttaatatctttttaatcattgattatgcaaaa
ttaaaaaacatgaccaaagtggaactctgtgtcaacatgccaccggtagaaccaagcaag
aagaccccaatgacctctgcagtagacttaaacactaaactcaatccacagcaggcaaca
cagttgaccacagaggattcaacatctctagcagcaacctcagagaatcatctacacaca
gagacaaatccaacaccagatgcaacaatctctcagcaagctacagacgagcacacaaca
ctgctgagatcaatcaacagacagaccacccaaacaaccacagagaaaaagccaaccgga
gcaacaacc---------a------aa--aaagaaaaagaaa-------ccacaactcga
actacaagcacagctgcaacccaaacactctacaccaccaaccaaaccagcaatagaaga
gaggcaaccacaacacccgccagacccagaaacggtgccacaactcaaaacagcgatcaa
acaatccaggcagcagacccaagctccaaaccacaccacacacagaaaagcacaacaaca
gcaca----caactcagacacatcttctctaagtag
>HMPV/B/CHN/MK450188.1/2014
gcaaagatgaaaaaccgtataagaagtagcaagtgctatagaaatgctacactgatcctt
attggattaacagcattaagtatggcacttaatatttttttaatcattaattatgcaaaa
ttaaaaaacatgaccaaagtggaactctgtgtcaacatgccaccggtagaaccaagcaag
aagaccccaatgacctctgcagtagacttaaacactaaactcaatccacagcaggcaaca
cagttgaccacagaggattcaacatctctagtagcaacatcagagaatcatctacacaca
gagacaaatccaacaccagatgcaacaatctctcagcaagctacagacgagcacacaaca
ctgctgagatcaatcaacagacagaccacccaaacaaccacagagaaaaagccaaccgga
gtaacaacc---------a------aa--aaagaaaaagaaa-------ccacaactcga
actacaagcacagctgcaacccaaccactctacaccaccaaccaaaccagcaatagaaga
gaggcaaccacaacacccgccagatccagaaacggtgccacaactcaaaacagcgatcaa
acaatccaggcagcagacccaagctccaaaccacaccacacacagaaaagcacaacaaca
gcgca----caacgcagacacatcttctctaagtag
>HMPV/B/USA/MT118715.1/2019
gcaaagatgaaaaaccgtataagaagtagcaagtgctatagaaatgctacactgatcctt
attggattaacagcattaagtatggcacttaacatttttttaatcattgattatgcaaaa
ttaaaaaacatgaccaaagtggaactctgtgtcaacatgccaccggtagaaccaagcaag
aagaccccaatgacctctgcagtagacttaaacactaaactcaatccacagcagacaaca
cagttgaccacagaggattcaacatctctagcagcaacctcagagaatcatctacacaca
gagacaaatccaacaccagatgcaacaatctctcagcaagctacagacgggcacacaaca
ctgctgagatcaatcaacagacagaccactcaaactaccgcagagaaaaagccaaccgga
gcaacaacc---------a------ga--aaagataaagaaa-------ccacaactcga
actacaagcacagctgcaacccaaacactctacaccaccaaccaaaccagcaatagaaga
gaggcaaccacgacacccgccagatccagaaacggtgccacaactcaaaacagcgatcaa
acaacccaggcagcagacccaagctccaaaccacaccacacacagaaaagcacaacaaca
gcata----caacgcagacacatcttttctaagtag
>HMPV/B/USA/MT118700.1/2019
gcaaagatgaaaaaccgtataagaagtagcaagtgctatagaaatgctacactgatcctt
attggattaacagcattaagtatggcacttaacatttttttaatcattgattatgcaaaa
ttaaaaaacatgaccaaagtggaactctgtgtcaacatgccaccggtagaaccaagcaag
aagaccccaatgacctctgcagtagacttaaacactaaactcaatccacagcagacaaca
cagttgaccacagaggattcaacatctctagcagcaacctcagagaatcatctacacaca
gagacaaatccaacaccagatgcaacaatctctcagcaagctacagacgggcacacaaca
ctgctgagatcaatcaacagacagaccactcaaaccaccgcagagaaaaagccaaccgga
gcaacaacc---------a------aa--aaagataaagaaa-------ccacaactcga
actacaagcacagctgcaacccaaacactctacaccaccaaccaaaccagcaatagaaga
gaggcaaccacgacacccgccagatccagaaacggtgccacaactcaaaacagcgatcaa
acaacccaggcagcagacccaagctccaaaccacaccacacacagaaaagcacaacaaca
gcata----caacgcagacacatcttttctaagtag
>HMPV/B/USA/MT118704.1/2019
gcaaagatgaagaaccgtataagaagtagcaagtgctatagaaatgctacactgatcctt
attggattaacagcattaagtatggcacttaacatttttttaatcattgattatgcaaaa
ttaaaaaacatgaccaaagtggaactctgtgtcaacatgccaccggtagaaccaagcaag
aagaccccaatgacctctgcagtagacttaaacactaaactcaatccacagcagacaaca
cagttgaccacagaggattcaacatctctagcagcaacctcagagaatcatctacacaca
gagacaaatccaacaccagatgcaacaatctctcagcaagctacagacgggcacacaaca
ctgctgagatcaatcaacagacagaccactcaaactaccgcagagaaaaagccaaccgga
gcaacaacc---------a------aa--aaagataaagaaa-------ccacaactcga
actacaagcacagctgcaacccaaacactctacaccaccaaccaaaccagcaatagaaga
gaggcaaccacgacacccgccagatccagaaacggtgccacaactcaaaacagcgatcaa
acaacccaggcagcagacccaagctccaaaccacaccacacacagaaaagcacaacaaca
gcata----caacgcagacacatcttttctaagtag
>HMPV/B/CMR/MK050270.1/2013
gcaaagatgaaaaaccgtataagaagtagcaagtgctatagaaatgctacactgatcctt
attggattaacagcattaagtatggcacttaatatttttttaatcattgattatgcaaaa
ttaaaaaacatgaccaaagtggaactctgtgtcaacatgccaccggtagaaccaagcaag
aagaccccaatgacctctgcagtagacttaaacactaaactcaatccacagcaggcaaca
cagttgaccacagaggattcaacatctctagcagcaacctcagagaatcatctacacaca
gagacaactccaacaccagatgcaacaatctctcagcaagctacagacgagcacacaaca
ctgctgagatcaatcaacagacagaccacccaaacaaccacagagaaaaagccaaccgga
gcaacaacc---------aaaaaagaa--aaagaaaaagaaa-------ccacaactcga
actacaagcacagctgcaacccaaacactcaacacctccaaccaaaccagcaatagaaga
gaggcaaccacaacatccgccagatccagaaacggtgccacaactcaaaacagcgatcaa
acaatccaggcagcagacccaagctccaaaccacaccatacacagaaaagcacaacaaca
gcata----caacgcagacacatcttctctaagtag
>HMPV/B/ESP/MN617549.1/2017
------------------------------------------------------------
---ggattaacagcattaagtatggcacttaatatttttttaatcattgattatgcaaaa
ttaaaaaacatgaccaaagtggaactctgtgtcaacatgccaccggtagaaccaagcaag
aagaccccaatgacctctgcagtagacttaaacactaaactcaatccacagcaggcaaca
cagttgaccacagaggattcaacatctctagcagcaacctcagagaatcatccacacaca
gagacaactccaacaccagatgcaacgatctctcagcaagctacagacgagcacacaaca
ttgctgagatcaatcaacagacagaccacccaaacaaccacagagaaaaagccaaccgga
gcaacaacc---------aaaaaagaa--aaagaaaaagaaa-------ccacaactcga
actacaagcacagctgcaacccaaacactcaacaccaccaaccaaaccagcaatagagga
gaggcaaccacaacatccgccagatccagaaacggtgccacaactcaaaacagcgatcaa
acaacccaggcagcagacccaagcttcaaaccataccatacacagaaaagcacaacaaca
gcata----caacgcagacacatcttctctaagtag
>HMPV/B/ESP/KX829161.1/2016
------------------------------------------------------------
---ggattaacagcattaagtatggcacttaacattgttttaatcattgattatgcaaaa
ttaaaaaacatgaccaaagtggaactctgtgtcaacatgccaccggtagaaccaagcaag
aagaccccaatgacctctgcagtagacttaaacactaaactcaatccacagcaggcaaca
cagttgaccacagaggattcaacatctctagcagcaacctcagagaatcatccacacaca
gagacaactccaacaccagatgcaacgatctctcagcaagctacagacgagcacacaaca
ttgctgagatcaatcaacagacagaccacccaaacaaccacagagaaaaagctaaccgga
gcaacaacc---------a------aa--aaagaaaaagaaa-------ccacaactcaa
actacaagcacagctgcaacccaaacactcaacaccaccaaccaaaccagcaatagagga
gaggcaaccacaacatccgtcagatccagaaacggtgccacaactcaaaacagcgatcaa
acaacccaggcagcagacccaagctccaaaccacaccatacacagaaaagcacaacaaca
gcata----caacgcagacacatcttctctaagtag
>HMPV/B/ESP/KX829167.1/2016
------------------------------------------------------------
---ggattaacagcactaagtatggcacttaatatttttttaatcattgattatgcaaaa
ttaaaaaacatgaccaaagtggaactctgtgtcaacatgccaccggtagaaccaagcaag
aagaccccaatgacctctgcagtagacttaaacaccaaactcaatccacagcaggcaaca
cagttgaccacagaggattcaacatctctagcagcaacctcagagaatcatctacacaca
gagacaactccaacaccagatacaacaatctctcagcaagctacagacgagcacacaaca
ccgctgagatcaatcaacagacagaccacccaaacaaccacagagaaaaagccaaccgga
gcaacaacc---------aaaaaagaa--aaagaaaaagaaa-------ccacaactcga
accacaagcacagccgcaacccaaacactcaacaccaccaaccaaaccagcaatagaaga
gaggcaaccacaacatccgccagagccagaaacagtgccacaactcaaaacagcgatcaa
acaatccaggcagcagacccaagctccaaaccataccatacacagaaaagcacaacaaca
gcata----caacgcagacacatcttctctaagtag
>HMPV/B/ESP/MN617432.1/2016
------------------------------------------------------------
---ggattaacagcactaagtatggcacttaatatttttttaatcattgattatgcaaaa
ttaaaaaacatgaccaaagtggaactctgtgtcaacatgccaccggtagaaccaagcaag
aagaccccaatgacctctgcagtagacttaaacaccaaactcaatccacagcaggcaaca
cagttgaccacagaggattcaacatctctagcagcaacctcagagaatcatctacacaca
gagacaactccaacaccagatacaacaatctctcagcaagctacagacgagcacacaaca
ccgctgagatcaatcaacagacagaccacccaaacaaccacagagaaaaagccaaccgga
gcaacaacc---------aaaaaagaa--aaagaaaaagaaa-------ccacaactcga
accacaagcacagccgcaacccaaacactcaacaccaccaaccaaaccagcaatagaaga
gaggtaaccacaacatccgccagagccagaaacggtgccacaactcaaaacagcgatcaa
acaatccaggcagcagacccaagctccaaaccataccatacacagaaaagcacaacaaca
gcata----caacgcagacacatcttctctaagtag
>HMPV/B/MYS/KU320939.1/2013
gcaaagattaaaaaccgtataagaagtagcaagtgctatagaaatgctacactgatcctt
attggattaacagcattaagtatggcacttaatatttttttaatcattgatcatgcaaaa
ttaaaaaacatgaccaaagtggaactctgtgtcaacatgccaccggtagaaccaagcaag
aagaccccaacgacctctgcagtagacttaaacactaaactcaatccacagcaggcaaca
cagttgaccacagaggattcaacatctctagcagcaacctcagagaatcatctacacaca
gagacaactccaacaccagatgcaacaatttctcagcaagctacagacgagcacacaaca
ctgctgagatcaatcaacagacagaccacccaaacaaccacagagaaaaagccaaccgga
gcaacaacc---------aaaaaagaa--aaagaaaaagaaa-------ccacaactcga
actacaagcacagctgcaacccaaacactcaacaccaccaaccaaaccagcaatagaaga
gaggcaaccacaacatccgccaaatccagaaatggtgccacaactcaaaacagcgaccaa
acaatccaggcagcagacccaagctccaaaccataccatacacagaaaagcacaacaaca
gcata----caacgcagacacatcctctctaagtag
>HMPV/B/MYS/KU320932.1/2012
gcaaagatgaaaaaccgtataagaagtagcaagtgctatagaaatgctacactgatcctt
attggattaacagcattaagtatggcacttaatatttttttaatcattgattatgcaaaa
ttaaaaaacatgaccaaagtggaactctgtgtcaacatgccaccggtagaaccaagcaag
aagaccccaatgacctctgcagtagacttaaacactaaactcaatccgcagcaggcaaca
cagttgaccacagaggacccaacatctctagcagcaacctcagagaatcatccacacaca
gagacaactccaacaccagatgcaacaatctctcagcaaactacagacgagcacacaaca
ctgctgagatcaatcaacagacagaccacccaaacaaccacagaggaaaagccaaccgga
gcaacaacc---------a------aa--aaagaaaaagaaa-------ccacaactcga
actacaagcacagctgcaacccaaacactcaacaccaccaaccaaaccagcaatagaaga
gaggcaaccacaacatccgccagatccagaaacggtgccacaactcaaaacagcgaccaa
acaatccaggcagcagacccaagctccaaaccacaccatacacagaaaagcacaacaaca
gcata----caacgcagacacaccttctctaagtag
>HMPV/B/MYS/KU320936.1/2013
gcaaagatgaaaaaccgtataagaagtagcaagtgctatagaaatgctacactgatcctt
attggattaacagcattaagtatggcacttaatatttttttaatcattgattatgcaaaa
ttaaaaaacatgaccaaagtggaactctgtgtcaacatgccaccggtagaaccaagcaag
aagaccccaatgacctctgcagtagacttaaacactaaactcaatccacagcaggcaaca
cagttgaccacagaggattcaacatctctagcagcaacctcagagaatcatctacacaca
gagacaactccaacaccagatgcaacaatctctcagcaagccacagacgagcacacaaca
ctgctgagatcaatcaacagacagaccacccaaacaaccacagagaaaaagccaaccgga
gcaacaacc---------a------aa--aaagaaaaagaaa-------ccacaactcga
actacaagcacagctgcaacccaaacactcaacaccaccaaccaaaccagcaacagaaga
gaagcaaccacaacatccgccagatccagaaacggtgccacaactcaaaacagcgatcaa
acaatccaggcagcagacccaagctccaaaccataccatacacagaaaagcacaacaaca
gcata----caacgcagacacatcttctctaagtag
>HMPV/B/MYS/KU320935.1/2012
gcaaagatgaaaaaccgtataagaagtagcaagtgctatagaaatgctacactgatcctt
attggattaacagcattaagtatggcacttaatatttttttaatcattgattatgcaaaa
ttaaaaaacatgaccaaagtggaactttgtgtcaacatgccaccggtagaaccaagcaag
aagaccccaatgacctctgcagtagacttaaacactaaactcaatccacagcaggcaaca
cagttgaccacagaggattcaacatctctagcagcaacctcagagaatcatctacacaca
gggacaactccaacaccagatgcaacaatctctcagcaagctacagacgagcacacaaca
ctgctgagatcaatcaacagacagaccacccaaacaaccacagagaaaaagccaaccgga
gcaacaacc---------a------aa--aaagaaaaagaaa-------ccacaactcga
actacaagcacagctgcaacccaaacactcaacaccatcaaccaaaccagcaatagaaga
gaggcaaccacaacatccgccagatccagaaacggtgccacaactcaaaacagcgatcaa
acaatccaggcagcagacccaagctctaaaccataccatacacagaaaagcacaacaaca
gcata----caacgcagacacatcttctctaagtag
>HMPV/B/MYS/KU320944.1/2014
gcaaagatgaaaaaccgtataagaagtagcaagtgctatagaaatgctacactgatcctt
attggattaacagcattaagtatggcacttaatatttttttaatcattgattatgcaaaa
ttgaaaaacatgaccaaagtggaactctgtgtcaacatgccaccggtagaaccaagcaag
aagaccccaatgacctctgcagtagacttaaacactaaactcaatccacagcaggcaaca
cagttgaccacagaggattcaacatctctagcagcaacctcagagaatcatctacacaca
gaggcaactccaacaccagatgcgacaatctctcagcaagctacagacgagcacacaaca
ctgctgagatcaatcaacagacagaccacccagacaaccacagagaaaaagtcaaccgga
gcaacaacc---------a------aa--aaagaaaaagaaa-------ccacaactcga
actacaagcacagctgcaacccaaacactcaacaccaccaaccaaaccagcaatagaaga
gaggcaactacaacattcgccagatccagaaacggtgccacaactcaaaacagcgatcaa
acaatccaggcagcagacccaagctccaaaccataccatacacagaaaagcacaacaaca
gcata----caacgcagacacatcttctctaagtag
>HMPV/B/MYS/KU320945.1/2014
gcaaagatgaaaaaccgtataagaagtagcaagtgctatagaaatgctacactgatcctt
attggattaacagcattaagtatggcacttaatatttttttaatcattgattatgcaaaa
ttaaaaaacatgaccaaagtggaactctgtgtcaacatgccaccggtagaaccaagcaag
atgaccccaatgacctctgcagtagactcaaacactaaactcaatccacagcaggcaaca
cagttgaccacagaggatccaacatctctagcagcaacctcagagaatcatctacacaca
gagacaactccaacaccagatgcaacaatctcccagcaagctacagacgagcacacaaca
ctgctgagatcaatcaacagacagaccacccaaacaaccacagagaaaaagccaaccgga
gcaacaacc---------a------aa--aaagaaaaagaaa-------ccacaactcga
actacaagcacagctgcaacccaaacactcaacaccaccaaccaaaccagcaatagaaga
gaggcaaccacagcatccgccagatccagaaacggtgccacaactcaaaacagcgatcaa
acaatccaggcagcagacccaagctccaacccataccatacacagaaaagcacaacaaca
gcata----caatgcagacacatcttctctaagtag
>HMPV/B/MYS/KU320937.1/2013
------------------------------------------aatgctacactggtcctt
attggattaacagcattaagtatggcacttaatatttttttaatcattgattatgcaaaa
ttaaaaaacatgaccaaagtggaactctgtgtcaacatgccaccggtagaaccaagcaag
aagaccccaatgacctctgcagtagacttaaacactaaactcaatccacagcaggcaaca
cagttgaccacagaggattcaacatctctagcagcaacctcagagaatcatctacacaca
gagacaactccaacaccagatgcaacaatctctcagcaagctacagacgagcacacaaca
ctgctgagattaatcaacagacagaccacccaaacaaccacagagaaaaagccaaccgga
gcaacaacc---------a------aa--aaagaaaaagaaa-------ccacaactcga
actacaagcacagctgcaacccaaacactcaacaccaccaaccaaaccagcaatagaaga
gaggcaaccacaacatccgccagatccagaaacagtgccacaactcaaaacagcgatcaa
acaatccaggcagcagacccaagctccaaaccataccatacacagaaaagcacaacaaca
gcata----caacgcagacacatcttctctaagtag
>HMPV/B/NPL/MK179439.1/2012
gcaaagatgaaattccgtatacgaattaccaagtgctatagaaatgctacactgatcctt
attggattaacagcattaagtatggcacttaatatttttttaatcattgattatgcaaaa
ttaaaaaacatgaccaaagtggaactctgtgtcaacatgccaccggtagaaccaagcaag
aagaccccaatgacctctgcagtagacttaaacactaaactcaatccacagcaggcaaca
cagttgaccacagaggattcaacatctctagcagcaacctcagagaatcatctacacaca
gagacaactccaacaccagatgcaacaatctctcagcaagctacagacgagcacacaaca
ctgctgagatcaatcaacagacagaccacccaaacaaccacagagaaaaagccaaccgga
gcaacaacc---------a------aa--aaagaaaaagaaa-------ccacaactcga
actacaagcacagctgtaacccaaacactcaacaccaccaaccaaaccagcaatagaaga
gaggcaaccacaacatccgccagatccagaaacggtgccacaactcaaaacagcgatcaa
acaatccaggcagcagacccaagctccaaaccataccatacacagaaaagcacaacaaca
gcata----caacgcagacacatcttctctaagtag
>HMPV/B/MYS/KU320938.1/2013
gcaaagatgaaaaaccgtataagaagtagcaagtgctatagaaatgctacactgatcctt
attggattaacagcattaagtatggcacttaatatttttttaatcattgattatgcaaaa
ttaaaaaacatgaccaaagtggaactctgtgtcaacatgccaccggcagaaccaagcaag
aagaccccaatgacctctgcagtagacctaaacactaaactcaatccacaacaggcaaca
cagttgaccacagaggattcaacatctctagcagcaacctcagagaatcatctacacaca
gagacaactccaacaccagatgcaacaatctcccagcaagctacagacgagcacacaaca
ctgctgagatcaatcaacagacagaccacccaaacaaccacagagaaaaagccaaccgga
gcaacaacc---------a------aa--aaagaaaaagaaa-------ccacaactcga
accacaagcacagccgcaacccaaacactcaacaccaccaaccaaaccagcaatagaaga
gaggcaaccacaacatccgccagatccagaaacggtgccacaactcaaaacagcgatcaa
acaatccaggcagcagacccaagctccaaaccataccatacacagaaaagcacaacaaca
gcata----caacgcagacacatcttctctaagtag
>HMPV/B/MYS/KU320946.1/2014
gcaaagatgaaaaaccgtataagaagtagcaagtgctatagaaatgctacactgatcctt
attggattaacagcattaagtatggcacttaatatttttttaatcattgattatgcaaaa
ttaaaaaacatgaccaaagtggaactctgtgtcaacatgccaccggtagaaccaagcaag
aagaccccaatgacctctgcagtagacttaaacactaaactcaatccacagcaggcaaca
cagttgacctcagaggattcaacatctctagcagcaacctcagggaatcatctacacaca
gagacaactccaacaccagatgcaacaatctctcagcaagccacagacgagcacacaaca
ctgctgagatcaatcaacagacagaccacccaaacaaccacagagaaaaagccaaccgga
gcaacaacc---------a------aa--aaagaaaaagaaa-------ccacaactcga
accacaagcacagctgcaacccaaacactcaacaccaccaaccaaaccagcaacagaaga
gaggcaaccacaacatccgccagatccagaaacggtgccacaactcaaaacagcgatcaa
acaatccaggcagcagacccaagctccaaaccataccatacacagaaaagcacaacaaca
gcata----caatgcagacacatcttctctaagtag
>HMPV/B/MYS/KU320940.1/2013
gcaaagatgaaaaaccgtataagaagtagcaagtgctatagaaatgctacactgatcctt
attggattaacagcattaagtatggcacttaatatttttttaatcattgattatgcaaaa
ttaaaaaacatgaccaaagtggaactctgtgtcaacatgccaccggtagaaccaagcaag
aagaccccaatgacctctgcagtagacttaaacactaaactcaatccacagcaggcaaca
cagttgacctcagaggattcaacatctctagcagcaacctcagggaatcatctacacaca
gagacaactccaacaccagatgcaacaatctctcagcaagccacagacgagcacacaaca
ctgctgagatcaatcaacagacagaccacccagacaaccacagagaaaaagccaaccgga
gcaacaacc---------a------aa--aaagaaaaagaaa-------ccacaactcga
actacaagcacagctgcaacccaaacactcaacactaccaaccaaaccagcaatagaaga
gaggcaaccacaacatccgccagatccagaaacggtgccacaactcaaaacagcgatcaa
acaatccaggcagcagacccaagctccaaaccataccatacacagaaaagcacaacaaca
gcata----caacgcagacacatcttctctaagtag
>HMPV/B/ZAF/MT853591.1/2013
------------------------------------------------------atcctt
attggattaacagcattaagtatggcacttaatatttttttaatcattgattatgcaaaa
ttaaaaaacatgaccaaagtggaactctgtgtcaacatgccaccggtagaaccaagcaag
aagaccccaatgacctctgcagtagacttaaacactaaactcaatccacagcaggcaaca
cagttgacctcagaggattcaacatctctagcagcaacctcagggaatcatctacacaca
gagacaactccaacaccagatgcaacaatctctcagcaagctacagacgagcacacaaca
ctgctgagatcaatcaacagacagaccacccaaacaaccacagagaaaaagccaaccgga
gcaacaacc---------a------aa--aaagaaaaagaaa-------ccacaactcga
actacaagcacagctgcaacccaaacactcaacactaccaaccaaaccagcaatagaaga
gaggcaaccacaacatccgccagatccagaaacggtgccacaactcaaaacagcgatcaa
acaatccaggcagcagacccaagctccaaaccataccatacacagaaaagcacaacaaca
gcata----caacgcagacacatcttctctaagtag
>HMPV/B/ZAF/MT853593.1/2013
------------------------------------------------------atcctt
attggattaacagcattaagtatggcacttaatatttttttaatcattgattatgcaaaa
ttaaaaaacatgaccaaagtggaactctgtgtcaacatgccaccagtagaaccaagcaag
aagaccccaatgacctctgtagtagacttaaacactaaactcaatccacagcaggcaaca
cagttgacctcagaggattcaacatctctagcagcaacctcagggaatcatctacacaca
gagacaactccaacaccagatgcaacaatctctcagcaagctacagacgagcacacaaca
ctgctgagatcaatcaacagacagaccacccaaacaaccacagagaaaaagccaaccgga
gcaacaacc---------a------aa--aaagaaaaagaaa-------ccacaactcga
actacaagcacagctgcaacccaaacactcaacactaccaaccaaaccagcaatagaaga
gaggcaaccacaacatccgccagatccagaaacggtgccacaactcaaaacagcgatcaa
acaatccaggcagcagacccaagctccaaaccataccatacacagaaaagcacaacaaca
gcata----caacgcagacacatcttctctaagtag
>HMPV/B/MYS/KU320948.1/2014
------------------------------------------aatgctacactgatcctt
attggattaacagcattaagtatggcacttaatatttttttaatcattgattatgcaaaa
ttaaaaaacatgaccaaagtggaactctgtgtcaacatgccaccggtagaaccaagcaag
aagaccccaatgacctctgcagtagacttaaacactaaactcaatccacagcaggcaaca
cagttgacctcagaggattcaacatctctagcaacaacctcagggaatcatctacacaca
gagacaactccaacaccaggtgcaacagtctctcagcaagccacagacgagcacacaaca
ctgctgagatcaatcaacagacagaccacccaaacaaccacagagaaaaagccaaccgga
gcaacaacc---------a------aa--aaagaaaaagaaa-------ccacaactcga
accacaagtacagctgcaacccaaacactcaacaccaccaaccaaaccagcaacagaaga
gaggcaaccacaacatccgccagatccagaaacggtgccacaactcaaaacagcgatcaa
acaatccaggcagcagacccaagctctaaaccataccatacacagaaaagcacaacaaca
gcata----caatgcagacacatcttctctaagtag
>HMPV/B/ESP/KX829127.1/2015
------------------------------------------------------------
---ggattaacagcattaagtatggcacttaatatttttttaatcattgattatgcaaaa
ttaaaaaacatgaccaaagtggaactctgtgtcaacatgccaccggtagaaccaagcaag
aagaccccaatgacctctgcagtagacttaaacactaaactcaatccacagcaggcaaca
cagttgaccacagaggattcaacatctctagcagcaacctcagagaatcatctacacaca
gagacaactccaacaccagatgcaacaatctctcagcaagctacagacgagcacacaaca
ctgctgagatcaatcaacagacagaccacccaaacaaccacagagaaaaagctaaccgga
gcaacaacc---------a------aa--aaagaaaaagaaa-------ccacaactcga
actacaagcacagctgcaacccaaacactcaacaccaccaaccaaaccagcaatagaaga
gaggcaaccacaacatccgccaaagccagaaacggtgccacaattcaaaacagcgatcaa
acaatccaggcagcagacccaagctccaaaccataccatacacagaaaagcacaacaaca
gcata----caacgcagacacatcttctctaagtag
>HMPV/B/ESP/KX829142.1/2015
------------------------------------------------------------
---ggattaacagcattaagtatggcacttaatatttttttaatcattgattatgcaaaa
ttaaaaaacatgaccaaagtggaactctgtgtcaacatgccaccggtagaaccaagcaag
aagaccccaatgacctctgcagtagacttaaacactaaactcaatccacagcaggcaaca
cagttgaccacagaggattcaacatctctagcagcaacctcagagaatcatctacacaca
gagacaactccaacaccagatgcaacaatctctcagcaagctacagacgagcacacaaca
ctgctgagatcaatcaacagacagaccacccaaacaaccacagagaaaaagctaaccgga
gcaacaacc---------a------aa--aaagaaaaagaaa-------ccacaactcga
actacaagcacagctgcaacccaaacactcaacaccaccaaccaaaccagcaatagaaga
gaggcaaccacaacatccgccaaagccagaaacggtgccacaattcaaaacagcgatcaa
acaatccaggcagcagacccaagctccaaaccataccatacacagaaaagcacaacaaca
gcata----caacgcagacacatcttctctaagtag
>HMPV/B/ESP/KX829158.1/2016
------------------------------------------------------------
---ggattaacagcattaagtatggcacttaatatttttttaatcattgattatgcaaaa
ttaaaaaacatgaccaaagtggaactctgtgtcaacatgccaccggtagaaccaagcaag
aagaccccaatgacctctgcagtagacttaaacactaaactcaatccacagcaagcaaca
cagttgaccacagaggattcaacatctctagcagcaacctcagagaatcatctacacaca
gagacaactccaacaccagatgcaacaatctctcagcaagctacagacgagcacacaaca
ctgctgagatcaatcaacagacagaccacccaaacaaccacagagaaaaagccaaccgga
gcaacaacc---------a------aa--aaagaaaaagaaa-------ccacaactcga
actacaagcacagctgcaacccaaacactcaacaccaccaaccaaaccagcaaaagaaga
gaggcagccacaacatccgccagatccagaaacggtgccacaactcaaaacagcgatcaa
acaatccaggcagcagacccaagctccaaaccataccatacacagaaaagcacaacagca
gcata----caacgcagacacatcttctctaagtag
>HMPV/B/ESP/KX829169.1/2016
------------------------------------------------------------
---ggattaacagcattaagtatggcacttaatatttttttaatcattgattatgcaaaa
ttaaaaaacatgaccaaagtggaactctgtgtcaacatgccaccggtagaaccaagcaag
aagaccccaatgacctctgcagtagacttaaacactaaactcaatccacagcaagcaaca
cagttgaccacagaggattcaacatctctagcagcaacctcagagaatcatctacacaca
gagacaactccaacaccagatgcaacaatctctcagcaagctacagacgagcacacaaca
ctgctgagatcaatcaacagacagaccacccaaacaaccacagagaaaaagccaaccgga
gcaacaacc---------a------aa--aaagaaaaagaaa-------ccacaactcga
actacaagcacagctgcaacccaaacactcaacaccaccaaccaaaccagcaaaagaaga
gaggcagccacaacatccgccagatccagaaacggtgccacaactcaaaacagcgatcaa
acaatccaggcagcagacccaagctccaaaccataccatacacagaaaagcacaacagca
gcata----caacgcagacacatcttctctaagtag
>HMPV/B/ESP/MN617458.1/2016
------------------------------------------------------------
---ggattaacagcattaagtatggcacttaatatttttttaatcattgattatgcaaaa
ttaaaaaacatgaccaaagtggaactctgtgtcaacatgccaccggtagagccaagcaag
aagaccccaatgacctctgcagtagacttaaacactaaactcaatccacagcaagcaaca
cagttgaccacagaggattcaacatctctagcagcaacctcagagaatcatctacacaca
gagacaactccaacaccagatgcaacaatctctcagcaagctacagacgagcacacaaca
ctgctgagatcaatcaacagacagaccacccaaacaaccacagagaaaaagccaaccgga
gcaacaacc---------a------aa--aaagaaaaagaaa-------ccacaactcga
actacaagcacagctgcaacccaaacactcaacaccaccaaccaaatcagcaaaagaaga
gaggcagccacaacatccgccagatccagaaacggtgccacaactcaaaacagcgatcaa
acaatccaggcagcagacccaagctccaaaccataccatacacagaaaagcacaacagca
gcata----caacgcagacacatcttctctaagtag
>HMPV/B/ESP/KX829137.1/2015
------------------------------------------------------------
---ggattaacagcattaagtatggcacttaatatttttttaatcattgattatgcaaaa
ttaaaaaacatgaccaaagtggaactctgtgtcaacatgccaccggtagaaccaagcaag
aagaccccaatgacctctgcagtagactcaaacaccaaactcaatccacagcaggcaaca
cagttgaccacagaggattcaacatctctagcagcaacctcagagaatcatctacacaca
gagacaactccaacaccagatgcaacaatctctcagcaagctacagacgagcacacaaca
ctgctgagatcaatcaacagacagaccacccaaacaaccacagagaaaaagccaaccgga
gcaacaacc---------a------aa--aaagaaaaagaaa-------ccacaactcga
actacaagcacagctgcaacccaaacactcaacaccaccaaccaaaccagcaatagaaga
gaggcaaccacaacatccgccagatccagagacggtgccacaactcaaaacagcgatcaa
acaatccaggcagcagacccaagctccaaaccacaccatacacagaaaagcacaacaaca
gcata----caatgcagacacatcttctctaagtag
>HMPV/B/ESP/KX829141.1/2015
------------------------------------------------------------
---ggattaacagcattaagtatggcacttaatatttttttaatcattgattatgcaaaa
ttaaaaaacatgaccaaagtggaactctgtgtcaacatgccaccggtagaaccaagcaag
aagaccccaatgacctctgcagtagactcaaacaccaaactcaatccacagcaggcaaca
cagttgaccacagaggattcaacatctctagcagcaacctcagagaatcatctacacaca
gagacaactccaacaccagatgcaacaatctctcagcaagctacagacgagcacacaaca
ctgctgagatcaatcaacagacagaccacccaaacaaccacagagaaaaagccaaccgga
gcaacaacc---------a------aa--aaagaaaaagaaa-------ccacaactcga
actacaagcacagctgcaacccaaacactcaacaccaccaaccaaaccagcaatagaaga
gaggcaaccacaacatccgccagatccagagacggtgccacaactcaaaacagcgatcaa
acaatccaggcagcagacccaagctccaaaccacaccatacacagaaaagcacaacaaca
gcata----caatgcagacacatcttctctaagtag
>HMPV/B/ESP/MN617514.1/2017
------------------------------------------------------------
---ggattaacagcattaagtatggcacttaatatttttttaatcattgattatgcaaaa
ttaaaaaacatgaccaaagtggaactctgtgtcaacatgccaccggtagaaccaagcaag
aagaccccaatgacctctgcagtagactcaaacaccaaactcaatccacagcaggcaaca
cagttgaccacagaggattcaacatctctagcagcaacctcagagaatcatctacacaca
gagacaactccaacaccagatgcaacaatctctcagcaagctacagacgagcacacaaca
ctgctgagatcaatcaacagacagaccacccaaacaaccacagagaaaaagccaaccgga
gcaacaacc---------a------aa--aaagaaaaagaaa-------ccacaaatcga
actacaagcacagctgcaacccaaacactcaacaccaccaaccaaaccagcaatagaaga
gaggcaaccacaacatccgccagatccagagacggtgccacaactcaaaacagcgatcaa
acaatccaggcagcagacccaagctccaaaccacaccatacacagaaaagcacaacaaca
gcata----caatgcagacacatcttctccaagtag
>HMPV/B/ESP/MN617507.1/2017
------------------------------------------------------------
---ggattaacagcattaagtatagcacttaatatttttttaatcattgattatgcaaaa
ttaaaaaacatgaccaaagtggaactctgtgtcaacatgccaccggtagaaccaagcaag
aagaccccaatgacctctgcagtagacttaaacactaaactcaatccacagcaggcaaca
cagttgaccacagaggattcaacatctctagcagcaacctcagagaatcatctacacaca
gagacaacttcaacaccagatgtaacaatctctcagcaagctacagacgagcacacaaca
ctgctgagatcaatcaacagacagaccacccaaacaaccacagagaaaaagccaaccgga
gcaacaacc---------a------aa--aaagaaaaagaaa-------ccacaactcga
actacaagcacagctgcaacccaaacactcaacaccaccaaccaaaccagcaatagaaga
gaggcaaccacaacatccgccagatccagaaacagtgccacaactcaaaacagcgaccaa
acaatccaggcagcagacccaagctccaaaccataccacacacagaaaagcacaacaaca
gcata----caacgcagacacatcttctctaagtag
>HMPV/B/ESP/KX829136.1/2015
------------------------------------------------------------
---ggattaacagcattaagtatggcacttaatatttttttaatcattgactatgcaaaa
ttaaaaaacatgaccaaagtggaactctgtgtcaacatgccaccggtagaaccaagcaag
aagaccccaatgacctctgcagtagacttaaacactaaactcaatccacagcaggcaaca
cagttgaccacagaggattcaacatctctagcagcaacctcagagaatcatctacacaca
gagacaactccaacaccagatgcaacaatctctcagcaagctacagacgagcacacaaca
ctgctgagatcaatcagcaaacagaccacccaaacaaccacagagaaaaagccaaccgga
gcaacaacc---------a------aa--aaagaaaaagaaa-------ccacaactcga
actacaagcacagctgcaacccaaacactcaacaccaccaaccaaaccagcaatagaaga
gaggcaaccacaacatccgccagatccagaaacggtgccgcaactcaaaacagcgatcaa
acaacccaggcagcagacccaagctccaaaccataccatacacagaaaagcacaacaaca
gcata----caacgcagacatatcttctctaagtag
>HMPV/B/ESP/MN617411.1/2015
------------------------------------------------------------
---ggattaacagcattaagtatggcacttaatatttttttaatcattgactatgcaaaa
ttaaaaaacatgaccaaagtggaactctgtgtcaacatgccaccggtagaaccaagcaag
aagaccccaatgacctctgcagtagacttaaacactaaactcaatccacagcaggcaaca
cagttgaccacagaggattcaacatctctagcagcaacctcagagaatcatctacacaca
gagacaactccaacaccagatgcaacaatctctcagcaagctacagacgagcacacaaca
ctgctgagatcaatcagcaaacagaccacccaaacaaccacagagaaaaagccaaccgga
gcaacaacc---------a------aa--aaagaaaaagaaa-------ccacaactcga
actacaagcacagctgcaacccaaacactcaacaccaccaaccaaaccagcaatagaaga
gaggcaaccacaacatccgccagatccagaaacggtgccgcaactcaaaacagcgatcaa
acaacccaggcagcagacccaagctccaaaccataccatacacagaaaagcacaacaaca
gcata----caacgcagacatatcttctctaagtag
>HMPV/B/ESP/KX829138.1/2015
------------------------------------------------------------
---ggattaacagcattaagtatggcacttaatatttttttaatcattgactatgcaaaa
ttaaaaaacatgaccaaagtggaactctgtgtcaacatgccaccggtagaaccaagcaag
aagaccccaatgacctctgcagtagacttaaacactaaactcaatccacagcaggcaaca
cagttgaccacagaggattcaacatctctagcagcaacctcagagaatcatctacacaca
gagacaactccaacaccagatgcaacaatctctcagcaagctacagacgagcacacaaca
ctgctgagatcaatcagcagacagaccacccaaacaaccacagagaaaaagccaaccgga
gcaacaacc---------a------aa--aaagaaaaagaaa-------ccacaactaga
actacaagcacagctgcaacccaaacactcaacaccatcaaccaaaccagcaatagaaga
gaggcaaccacaacatccgccagatccagaaacggtgccgcaactcaaaacagcgatcaa
acaatccaggcagcagacccaagctccaaaccataccatacacagaaaagcacaacaaca
gcata----caacgcagacacatcttctctaagtag
>HMPV/B/ESP/MN617408.1/2015
------------------------------------------------------------
---ggattaacagcattaagtatggcacttaatatttttttaatcattgactatgcaaaa
ttaaaaaacatgaccaaagtggaactctgtgtcaacatgccaccggtagaaccaagcaag
aagaccccaatgacctctgcagtagacttaaacactaaactcaatccacagcaggcaaca
cagttgaccacagaggattcaacatctctagcagcaacctcagagaatcatctacacaca
gagacaactccaacaccagatgcaacaatctctcagcaagctacagacgagcacacaaca
ctgctgagatcaatcagcagacagaccacccaaacaaccacagagaaaaagccaaccgga
gcaacaacc---------a------aa--aaagaaaaagaaa-------ccacaactaga
actacaagcacagctgcaacccaaacactcaacaccatcaaccaaaccagcaatagaaga
gaggcaaccacaacatccgccagatccagaaacggtgccgcaactcaaaacagcgatcaa
acaatccaggcagcagacccaagctccaaaccataccatacacagaaaagcacaacaaca
gcata----caacgcagacacatcttctctaagtag
>HMPV/B/ESP/KX829147.1/2015
------------------------------------------------------------
---ggattaacagcattaagtatggcacttaatatttttttaatcattgattatgcaaaa
ttaaaaaacatgaccaaagtggaactctgtgtcaacatgccgccggtagaaccaagcaag
aagaccccaatgacctctgcagtagacttaaacactaaactcaatccacagcaggcaaca
cagttgaccacagaggattcaacatctctagcagcaacctcagagaatcatctacacaca
gagacaactccaacaccagatgcaacaatctctcagcaagctacagacgagcacacaaca
ctgctgagatcaatcaacagacagaccacccaaacaaccacagagaaaaagtcaaccgga
gcaacaacc---------a------aa--aaagaaaaagaaa-------ccacaactcga
actacaagcacagccgcaacccaaacactcaacaccaccaaccaaaccagcaatagaaga
gaggcaaccacaacatccgccagatccagaaacggtgccacaactcaaaacagcgatcaa
acaatccaggcagtagacccaagctccaaaccataccatacaccgaaaagcacaacaaca
gcata----caacgcagacacatcttctctaagtag
>HMPV/B/ESP/KX829124.1/2015
------------------------------------------------------------
---ggattaacagcattaagtatggcacttaatatttttttaatcattgattatgcaaaa
ttaaaaaacatgaccaaagtggaactctgtgtcaacatgccaccggtagaaccaagcaag
aagaccccaatgacctctgcagtagacttaaacactaaactcaatccacagcaggcaaca
cagttgaccacagaggattcaacatctctagcagcaacctcagagaatcatctacacaca
gagacaactccaacaacagatgcaacaatctctcagcaagctacagacgagcacacaaca
ctgctgagatcaatcaacagacagaccacccaaacaaccatagagaaaaagccaaccgga
gcaacaacc---------a------aa--aaagaaaaagaaa-------ccacaactcga
actacaagcacagctacaacccaaacactcaacaccaccaaccaaaccagcaatagaaga
gaggcaacaacaacatccgccagagccagaaacggtgccacaactcaaaacagcgatcaa
acaatccaggcagcagacccaagctccaaaccataccacacacagaaaagcacaacaaca
acata----caacgcagacacatcttctctaagtag
>HMPV/B/ESP/KX829166.1/2016
------------------------------------------------------------
---ggattaacagcattaagtatggcacttaatatttttttaatcattgattatgcaaaa
ttaaaaaacatgaccaaagtggaactctgtgtcaacatgccaccggtagaaccaagcaag
aagaccccaatgacctctgcagtagacttaaacactaaactcaatccacagcaggcaaca
cagttgacctcagaggattcaacatctctagcagcaacctcagggaatcatctacacaca
gagacagctccaacaccagatgcaacaatctctcagcaagccacagacgagcacacaaca
ctgctgagatcaatcaacagacagaccacccaaacaaccacagagaaaaagccaaccgga
gcaacaacc---------a------aa--aaagaaaaagaaa-------ccacaactcga
actacaagcacagctgcaacccaaacactcaacaccaccaaccaaaccagcaatagaaga
gaggcaaccacaacatccgccagacccagaaacggtgccacaactcaaaatagtgatcaa
acaatccaggcagcagacccaagctccaaaccataccatacacagaaaagcacaacaaca
gcata----caacgcagacacatcttctctaagtag
>HMPV/B/ESP/MN617495.1/2016
------------------------------------------------------------
---ggattaacagcattaagtatggcacttaatatttttttaatcattgattatgcaaaa
ttaaaaaacatgaccaaagtggaactctgtgtcaacatgccaccggtagaaccaagcaag
aagaccccaatgacctctgcagtagacttaaacactaaactcaatccacagcaggcaaca
cagttgacctcagaggattcaacatctctagcagcaacctcaggggatcatccacacaca
gagacaactccaacaccagatgcaacaatctcccagcaagccacagacgagcacacaaca
ctgctgagatcaatcaacagacagaccacccaaacaaccacagagaaaaagccaaccgga
gcaacaacc---------a------aa--aaagaaaaagaaa-------ccacaactcga
actacaagcatagctgcaacccaaacactcaacaccaccaaccaaaccagcagtagaaga
gaggcaaccacaacatccgccagatccagaaacggtgccacaactcaaaacagcgatcaa
acaatccaggcagcagatccaagctccaaaccacaccatacacagaaaagcacaacaaca
gcata----caacgcagacacatcttctctaagtag
>HMPV/B/ESP/MN617553.1/2017
------------------------------------------------------------
---ggattaacagcattaagtatggcacttaatatttttttaatcattgattatgcaaaa
ttaaaaaacatgaccaaagtggaactctgtgtcaacatgccaccggtagaaccaagcaag
aagaccccaatgacctctgcagtagacttaaacactaaactcaatccacagcaggcaaca
cagttgacctcagaggattcaacatctctagcagcaacctcagggaatcatccacacaca
gagacaactccaacaccagatgcaacaatctcccagcaagccacagacgagcacacaaca
ctgctgagatcaatcaacagacagaccacccaaacaaccacagagaaaaagccaaccgga
gcaacaacc---------a------aa--aaagaaaaagaaa-------ccacaactcga
actacaagcatagctgcaacccaaacactcaacaccaccaaccaaaccagcagtagaaga
gaggcaaccacaacatccgccagatccagaaacggtgccacaactcaaaacagcgatcaa
acaatccaggcagcagacccaagctccaaaccacaccatacacagaaaagcacaacaaca
gcata----caacgcagacacatcctctctaagtag
>HMPV/B/ESP/MN617498.1/2017
------------------------------------------------------------
---ggattaacagcattaagtatggcacttaatatttttttaatcattgattatgcaaag
ttaaaaaacatgaccaaagtggagctctgtgtcaacatgccaccggtagaaccaagcaag
aagaccccaatgacctctgcagtaaacttaaacactaaactcaatccacagcaggcaaca
cagttgaccacagaggattcaacatctctagcagcaacctcagagaatcatctacacaca
gagacaactccaacactagatgcaacaatctctcagcaagctacagacgagcacacaaca
ctgctgagatcaatcaacagacagaccacccaaacaaccacagagaaaaagccaaccaga
gcaacaacc---------a------aa--aaagaaaaagaaa-------ccacaactcga
actacaagcacagctgcaacccaaacactcaacaccaccaaccaaaccagcaatagaaga
gaggcaaccacaacatccgccagacccagaaacggtgccacaactcaaaacagcgatcaa
acaatccaggcagcagacccaagctccaaaccacaccacacacagaaaagcacaacaaca
gcata----caacgcagacacatcttccctaagtag
>HMPV/B/ESP/KX829120.1/2014
------------------------------------------------------------
---ggattaacagcattaagtatggcacttaatatttttttaatcattgattatgcaaaa
ttaaaaaacatgaccaaagtggaactctgtgtcaacatgccaccggcagaaccaagcaag
aagaccccaacgacctctgcagtagacttaaacaccaaactcaatccacagcaggcaaca
cagttgaccacagaggattcaacatctctagcagcaacctcagagaatcatctacacaca
gagacaactccaacaccagatgcaacaatctctcagcaagctacagacgagcacacaaca
ctgccgagatcaatcaacagacagaccacccaaacaaccacagagaaaaagccaactgga
gcaacaatc---------a------aa--aaagaaaaagaaa-------ccacaactcga
actacaagcacagctgcaacccaaacactcaacaccaccaaccaaaccagcaacagaaga
gaggcaaccacaacatccgccagatccagaaacagtgccacaactcaaaacagcgaccaa
acaatccaggcagcagacccaagctccaaaccataccatacacagaaaagcacaacaaca
gcata----caacgcagacacatcttccctaagtag
>HMPV/B/ESP/KX829150.1/2015
------------------------------------------------------------
---ggattaacagcattaagtatggcacttaatatttttttaatcattgattatgcaaaa
ttaaaaaacatgaccaaagtggaactctgtgtcaacatgccaccggcagaaccaagcaag
aagaccccaatgacctctgcagtagacttaaacactaaactcaatccacagcaggcaaca
cagttgaccacagaggattcaacatctctagcagcaacctcagagaatcatctacacaca
gagacaactccaacaccagatgcaacaatctctcagcaagctacagacaagcacacaaca
ctgctgagatcaatcaacagacagaccacccaaacaaccacagagaaaaagccaaccgga
acaacaacc---------a------aa--aaagaaaaagaaa-------ccacaactcga
actacaagcacagctgcaacccaaacactcaacaccaccaaccaaaccagcaatagaaga
gaggcaaccacaacatccgccagatccagaaacggtgccacaactcaaaacagtaatcaa
acaacccaagcagcagacccaaactccaaaccataccatacacagaaaagcacaacaaca
gcata----caacacagacacatcttctctaagtag
>HMPV/B/ESP/KX829153.1/2015
------------------------------------------------------------
---ggattaacagcattaagtatggcacttaatatttttttaatcattgattatgcaaaa
ttaaaaaacatgaccaaagtggaactctgtgtcaacatgccaccggcagaaccaagcaag
aagaccccaatgacctctgcagtagacttaaacactaaactcaatccacagcaggcaaca
cagttgaccacagaggattcaacatctctagcagcaacctcagagaatcatctacacaca
gagacaactccaacaccagatgcaacaatctctcagcaagctacagacaagcacacaaca
ctgctgagatcaatcaacagacagaccacccaaacaaccacagagaaaaagccaaccgga
acaacaacc---------a------aa--aaagaaaaagaaa-------ccacaactcga
actacaagcacagctgcaacccaaacactcaacaccaccaaccaaaccagcaatagaaga
gaggcaaccacaacatccgccagatccagaaacggtgccacaactcaaaacagtaatcaa
acaacccaagcagcagacccaaactccaaaccataccatacacagaaaagcacaacaaca
gcata----caacacagacacatcttctctaagtag
>HMPV/B/ESP/KX829165.1/2016
------------------------------------------------------------
---ggattaacagcattaagtatggcacttaatatttttttaatcattgattatgcaaaa
ttaaaaaacatgaccaaagtggaactctgtgtcaacatgccaccggcagaaccaagcaag
aagaccccaatgacctctgcagtagacttaaacactaaactcaatccacagcaggcaaca
cagttgaccacagaggattcaacatctctagcagcaacctcagagaatcatctacacaca
gagacaactccaacaccagatgcaacaatctctcagcaagctacagacaagcacacaaca
ctgctgagatcaatcaacagacagaccacccaaacaaccacagagaaaaagccaaccgga
acaacaacc---------a------aa--aaagaaaaagaaa-------ccacaactcga
actacaagcacagctgcaacccaaacactcaacaccaccaaccaaaccagcaatagaaga
gaggcaaccacaacatccgccagatccagaaacggtgccacaactcaaaacagtaatcaa
acaacccaagcagcagacccaaactccaaaccataccatacacagaaaagcacaacaaca
gcata----caacacagacacatcttctctaagtag
>HMPV/B/ESP/MN617426.1/2015
------------------------------------------------------------
---ggattaacagcattaagtatggcacttaatatttttttaatcattgattatgcaaaa
ttaaaaaacatgaccaaagtggaactctgtgtcaacatgccaccggcagaaccaagcaag
aagaccccaatgacctctgcagtagacttaaacactaaactcaatccacagcaggcaaca
cagttgaccacagaggattcaacatctctagcagcaacctcagagaatcatctacacaca
gagacaactccaacaccagatgcaacaatctctcagcaagctacagacaagcacacaaca
ctgctgagatcaatcaacagacagaccacccaaacaaccacagagaaaaagccaaccgga
acaacaacc---------a------aa--aaagaaaaagaaa-------ccacaactcga
actacaagcacagctgcaacccaaacactcaacaccaccaaccaaaccagcaatagaaga
gaggcaaccacaacatccgccagatccagaaacggtgccacaactcaaaacagtaatcaa
acaacccaagcagcagacccaaactccaaaccataccatacacagaaaagcacaacaaca
gcata----caacacagacacatcttctctaagtag
>HMPV/B/ESP/KX829155.1/2016
------------------------------------------------------------
---ggattaacagcattaagtatggcacttaatatttttttaatcattgattatgcaaaa
ttaaaaaacatgaccaaagtggaactctgtgtcaacatgccaccggcagaaccaagcaag
aagaccccaatgacctctgcagtagacttaaacactaaactcaatccacagcaggcaaca
cagttgaccacagaggattcaacatctctagcagcaacctcagagaatcatctacacaca
gagacaactccaacaccagatgcaacaatctctcagcaagctacagacaagcacacaaca
ctgctgagatcaatcaacagacagaccacccaaacaaccacagagaaaaagccaaccgga
acaacaacc---------a------aa--aaagaaaaagaaa-------ccacaactcga
actacaagcacagctgcaacccaaacactcaacaccaccaaccaaaccagcaatagaaga
gaggcaaccacaacatccgccagatccagaaacggtgccacaactcaaaacagcaatcaa
acaacccaagcagcagacccaaactccaaaccataccatacacagaaaagcacaacaaca
gcata----caacacagacacatcttctctaagtag
>HMPV/B/ESP/KX829163.1/2016
------------------------------------------------------------
---ggattaacagcattaagtatggcacttaatatttttttaatcattgattatgcaaaa
ttaaaaaacatgaccaaagtggaactctgtgtcaacatgccaccggcagaaccaagcaag
aagaccccaatgacctctgcagtagacttaaacactaaactcaatccacagcaggcaaca
cagttgaccacagaggattcaacatctctagcagcaacctcagagaatcatctacacaca
gagacaactccaacaccagatgcaacaatctctcagcaagctacagacaagcacacaaca
ctgctgagatcaatcaacagacagaccacccaaacaaccacagagaaaaagccaaccgga
acaacaacc---------a------aa--aaagaaaaagaaa-------ccacaactcga
accacaagcacagctgcaacccaaacactcaacaccaccaaccaaaccagcaatagaaga
gaggcaaccacaacatccgccagatccagaaacggtgccacaactcaaaacagtaatcaa
acaacccaagcagcagacccaaactccaaaccataccatacacagaaaagcacaacaaca
gcata----caacacagacacatcttctctaagtag
>HMPV/B/ESP/KX829164.1/2016
------------------------------------------------------------
---ggattaacagcattaagtatggcacttaatatttttttaatcattgattatgcaaaa
ttaaaaaacatgaccaaagtggaactctgtgtcaacatgccaccggcagaaccaagcaag
aagaccccaatgacctctgcagtagacttaaacactaaactcaatccacagcaggcaaca
cagttgaccacagaggattcaacatctctagcagcaacctcagagaatcatctacacaca
gagacaactccaacaccagatgcaacaatctctcagcaagctacagacaagcacacaaca
ctgctgagatcaatcaacagacagaccacccaaacaaccacagagaaaaagccaaccgga
acaacaacc---------a------aa--aaagaaaaagaaa-------ccacaactcga
accacaagcacagctgcaacccaaacactcaacaccaccaaccaaaccagcaatagaaga
gaggcaaccacaacatccgccagatccagaaacggtgccacaactcaaaacagtaatcaa
acaacccaagcagcagacccaaactccaaaccataccatacacagaaaagcacaacaaca
gcata----caacacagacacatcttctctaagtag
>HMPV/B/ESP/KX829168.1/2016
------------------------------------------------------------
---ggattaacagcattaagtatggcacttaatatttttttaatcattgattatgcaaaa
ttaaaaaacatgaccaaagtggaactctgtgtcaacatgccaccggcagaaccaagcaag
aagaccccaatgacctctgcagtagacttaaacactaaactcaatccacagcaggcaaca
cagttgaccacagaggattcaacatctctagcagcaacctcagagaatcatctacacaca
gagacaactccaacaccagatgcaacaatctctcagcaagctacagacaggcacacaaca
ctgctgagatcaatcaacagacagaccacccaaacaaccacagagaaaaagccaaccgga
acaacaacc---------a------aa--aaagaaaaagaaa-------ccacaactcga
actacaagcacagctgcaacccaaacactcaacaccaccaaccaaaccagcaatagaaga
gaggcaaccacaacatccgccagatccagaaacggtgccacaactcaaaacagtaatcaa
acaacccaagcagcagacccaaactccaaaccataccatacacagaaaagcacaacaaca
gcata----caacacagacacatcttctctaagtag
>HMPV/B/ESP/MN617436.1/2016
------------------------------------------------------------
---ggattaacagcattaagtatggcacttaatatttttttaatcattgattatgcaaaa
ttaaaaaacatgaccaaagtggaactctgtgtcaacatgccaccggcagaaccaagcaag
aagaccccaatgacctctgcagtagacttaaacactaaactcaatccacagcaggcaaca
cagttgaccacagaggattcaacatctctagcagcaacctcagagaatcatctacacaca
gagacaactccaacaccagatgcaacaatctctcagcaagctacagacaagcacacaaca
ctgctgagatcaatcaacagacagaccacccaaacaaccacagagaaaaagccaaccgga
acaacaacc---------a------aa--aaagaaaaagaaa-------ccacaactcga
actacaagcacagctgcaacccaaacactcaacaccaccaaccaaaccagcaatagaaga
gaggcaaccacaacatccgccagatccagaaacggtgtcacaactcaaaacagtgatcaa
acaacccaagcagcagacccaaactccaaaccataccatacacagaaaagcacaacaaca
gcata----caacacagacacatcttctctaagtag
>HMPV/B/ESP/MN617463.1/2016
------------------------------------------------------------
---ggattaacagcattaagtatggcacttaatatttttttaatcattgattatgcaaaa
ttaaaaaacatgaccaaagtggaactctgtgtcaacatgccaccggcagaaccaagcaag
aagaccccaatgacctctgcagtagacttaaacactaaactcaatccacagcaggcaaca
cagttgaccacagaggattcaacatctctagcagcaacctcagagaatcatctacacaca
gagacaactccaacaccagatgcaacaatctctcagcaagctacagacaagcacacaaca
ctgctgagatcaatcaacagacagaccacccaaacaaccacagagaaaaagccaaccgga
acaacaacc---------a------aa--aaagaaaaagaaa-------ccacaactcga
actacaagcacagctgcaacccaaacactcaacaccaccaaccaaaccagcaatagaaga
gaggcaaccacaacatccgccagatccagaaacggtgtcacaactcaaaacagtaatcaa
acaacccaagcagcagacccaaactccaaaccataccatacacagaaaagcacaacaaca
gcata----caacacagacacatcttctctaagtag
>HMPV/B/ESP/MN617433.1/2016
------------------------------------------------------------
---ggattaacagcattaagtatggcacttaatatttttttaatcattgattatgcaaaa
ttaaaaaacatgaccaaagtggaactctgtgtcaacatgccaccggcagaaccaagcaag
aagaccccaatgacctctgcagtagacttaaacactaaactcaatccacagcaggcaaca
cagttgaccacagaggattcaacatctctagcagcaacctcagagaatcatctacacaca
gagacaactccaacaccagatgcaacaatctctcagcaagctacagacaagcacacaaca
ctgctgagatcaatcaacagacagaccacccaaacaaccacagagaaaaagccaaccgga
acaacaacc---------a------aa--aaagaaaaagaaa-------ccacaactcga
actacaagcacagctgcaacccaaacactcaacaccaccaaccaaaccagcaatagaaga
gaggcaaccacaacatccgccagatccagaaacggtgccacaactcaaaacagcaatcaa
acaacccaagcagcagacccaaaccccaaaccataccatacacagaaaagcacaacaaca
gcata----caacacagacacatcttctctaagtag
>HMPV/B/ESP/MN617447.1/2016
------------------------------------------------------------
---ggattaacagcattaagtatggcacttaatatttttttaatcattgattatgcaaaa
ctaaaaaacatgaccaaagtggaactctgtgtcaacatgccaccggcagaaccaagcaag
aagaccccaatgacctctgcagtagacttaaacaccaaactcaatccacagcaggcaaca
cagttgaccacagaggattcaacatctccagcagcaaccccagagaatcatccacacaca
gagacaactccaacaccagatgcaacaatctctcagcaagctacagacaagcacacaaca
ctgctgagatcaatcaacagacagaccacccaaacaaccacagagaaaaagccaaccgga
acaacaacc---------a------aa--aaagaaaaagaaa-------ccacaactcga
accacaagcacagctgcaacccaaacactcaacaccaccaaccaaaccagcaatagaaga
gaggcaaccacaacatccgccagatccagaaacggtgccacaactcaaaacagcaatcaa
acaacccaagcagcagacccaaactccaaaccataccatacacagaaaagcacaacaaca
gcata----caacacagacacatcttctctaagtag
>HMPV/B/ESP/MN617416.1/2015
------------------------------------------------------------
---ggattaacagcattaagtatggcacttaatatctttttaatcattgattatgcaaaa
ttaaaaaacatgaccaaagtggaactttgtgtcaacatgccaccagtagaaccaagcaag
aagaccccaatgacctctgcagtagacttaaacactaaactcaatccacagcaggcaaca
cagttgaccacagaggattcaacatctctagcagcaacctcagagaatcatctacacaca
gagacaactccaacaccagatgcaacaatctcccagcaagctacaggcgagcacacaaca
ccgctgagatcaatcaacagacagaccacccaaacaaccacagagaaaaagccaaccgga
gcaacaacc---------a------aa--gaagaaaaagaaa-------ccacaactcga
actacaagcacagctgcaacccaaacactcaacaccaccaaccaaaccagcaatagaaga
gaggcaaccacaacatccgccagatccagaaacggtgccacaactcaaaacagcgatcaa
acaatccaggcagcagacccaagctccaaaccataccatacacagaaaagcacaacaaca
gcaca----cagcgcagacacatcttctctaagtag
>HMPV/B/MYS/KU320943.1/2013
gcaaagatgaaaaaccgtataagaagtagcaagtgctatagaaatgctacactgatcctt
attggattaacagcattaagtatggcacttaatatttttttaatcattgattatgcaaaa
ttaaaaaacatgaccaaagtggaactctgtgtcaacatgccaccggtagaaccaagcaag
aagactccaatgacctctgcagtagactcaaacaccaaactcaatccacagcaggcaaca
cagctgaccacagaggatttaacatccccagcagcaacctcagagaatcatctacacaca
gagacaactccaacaccagacgcaacaatctctcagcaagccacagacgagcacacaaca
ctgctgagatcaatcaaaaggcagaccacccaaacaaccacagagaaaaagccaaccgga
gcaacaacc---------a------aa--aaagaaaaagaaa-------ccacaactcga
actacaagcacagctgcaacccaaacactcaacaccaccaaccaaaccagcaatagaaga
gaggcaaccacaacatccgccagatccagaaacggtgccacaactcaaaacagcgatcaa
acaatccaggcagcagacccaagctccaaaccataccatacacagaaaagcacaacaaca
gcata----caacgcagacacatcttctctaagtag
>HMPV/B/KEN/MH482695.1/2013
------------aaccgtataagaagtagcaagtgctatagaaatgctacactgatcctt
attggattaacagcattaagtatggcacttaatatttttttaatcattgattatgcaaaa
ttaaaaaacatgaccaaagtggaactctgtgtcaacatgccaccggtagaaccaagcaag
aagaccccaatgacctctgcagtagacttaaacactaaactcaatccacagcaggcaaca
cagttgaccacagaggattcaacatctctagcagcaacctcagagaatcacctacacata
gagacaactccaacaccagatgcaacaatctctcagcaagctacagacgagcacacaaca
ctgctgagatcaatcaacagacagaccacccaaacaaccacagagaaaaagccaaccgga
gcaacaacc---------a------aa--aaagaaaaagaaa-------ccacaactcga
actacaagcacagctgcaacccaaacactcaacaccaccaaccaaaccagcaatagaaga
gaggcaaccacaacatccgccagatccagaaacggtgccacaactcaaaacagcgatcaa
acaatccaggcagcagacccaagctccaaaccataccatacacagaatagcacaacaaca
gcata----caacgcagacacatcttctctaagt--
>HMPV/B/KEN/MH482663.1/2012
---------------cgtataagaagtagcaagtgctatagaaatgctacactgatcctt
attggattaacagcattaagtatggcacttaatatttttttaatcattgattatgcaaaa
ttaaaaaacatgaccaaagtggaactctgtgtcaacatgccaccggtagaaccaagcaag
aagaccccaatgacctctgcagtagacttaaacactaaactcaatccacagcaggcaaca
cagttgaccacagaggattcaacatctctagcagcaacctcagagaatcatctacacaca
gagacaactccaacaccagatgcaacaatctctcagcaagctacagacgagcacacaaca
ctgctgagatcaatcaacagacagaccacccaaacaaccacagagaaaaagccaaccgga
gcaacaacc---------a------aa--aaagaaaaagaaa-------ccacaactcga
actacaagcacagctgtaacccaaacactcaacaccaccaaccaaaccagcaatagaaga
gaggcaaccacaacatccgccagatccagaaacggtgccacaactcaaaacagcgatcaa
acaatccaggcagcagacccaagctccaaaccataccatacacagaaaagcacaacaaca
gcata----caacgcagacacatcttctctaagt--
>HMPV/B/KEN/MH482675.1/2012
---------------------------agcaagtgctatagaaatgctacactgatcctt
attggattaacagcattaagtatggcacttaatatttttttaatcattgattatgcaaaa
ttaaaaaacatgaccaaagtggaactctgtgtcaacatgccaccggtagaaccaagcaag
aagaccccaatgacctctgcagtagacttaaacactaaactcaatccacagcaggcaaca
cagttgaccacagaggattcaacatctctagcagcaacctcagagaatcatctacacaca
gagacaactccaacaccagatgcaacaatctctcagcaagctacagacgagcacacaaca
ctgctgagatcaatcaacagacagaccacccaaacaaccacagagaaaaagccaaccgga
gcaacaacc---------a------aa--aaagaaaaagaaa-------ccacaactcga
actacaagcacagctgtaacccaaacactcaacaccaccaaccaaaccagcaatagaaga
gaggcaaccacaacatccgccagatccagaaacggtgccacaactcaaaacagcgatcaa
acaatccaggcagcagacccaagctccaaaccataccatacacagaaaagcacaacaaca
gcata----caacgcagacacatcttctctaagt--
>HMPV/B/GMB/MT853673.1/2012
---------------------------agcaagtgctatagaaatgctacactgatcctt
attggattaacagcattaagtatggcacttaatatttttttaatcattgattatgcaaaa
ttaaaaaacatgaccaaagtggaactctgtgtcaacatgccaccggtagaaccaagcaag
aagaccccaatgacctctgcagtagacttaaacactaaactcaatccacagcaggcaaca
cagttgaccacagaggattcaacatccctagcagcaacctcagagaatcatctacacaca
gggacaactccaacaccagatgaaacaatctctcagcaagctacagacgagcacacaaca
ctgctgagatcaatcaacagacagaccacccaaacaaccacagagaaaaagccaaccgga
gcaacaacc---------a------aa--aaagaaaaagaaa-------ccacaactcaa
actacaagcacagctgcaacccaaacactcaacaccaccaaccaaaccagcaatagaaga
gaggcaaccacaacatccgccagatccagaaacggtgccacaactcaaaacagcgatcaa
acaatccaggcagcagacccaagctccaaaccataccatacacagaaaagcacaacaaca
gcata----caacgcagacacatcttctctaagt--
>HMPV/B/KEN/MH482738.1/2016
------------------ataagaagtagcaagtgctatagaaatgctacactgatcctt
attggattaacagcattaagtatggcacttaatatttttttaatcattgattatgcaaaa
ttaaaaaacatgaccaaagtggaactctgtgtcaacatgccaccggtagaaccaagcaag
aagaccccaatgacctctgcagtagacttaaacactaaactcaatccacagcaggcaaca
cagttgaccacagaggattcaacatctctagcagcaacctcagagaatcatctacacaca
gagacaactccaacaccagatgcaacaatctctcagcaagctacagacgagcacacaaca
ctgctgagatcaatcaacagacagaccacccaaacaaccacagagaaaaagccaaccgga
gcaacaacc---------a------aa--aaagaaaaagaaa-------ccacaactcga
actacaagcacagctgcaacccaaacactcaacaccaccaaccaaaccagcaatagaaga
gaggcaaccacaacatccgccagatccagaaacggtgccacaactcaaaacagcgatcaa
acaatccaggcaacagacccaagctccaaaccataccatacacagaaaagcacaacaaca
gcaca----caacgcagacacatcttctctaagt--
>HMPV/B/KEN/MH482671.1/2012
------------------------------------------------------------
------ttaacagcattaagtatggcacttaatatttttttaatcattgattatgcaaaa
ttaaaaaacatgaccaaagtggaactctgtgtcaacatgccaccggtagaaccaagcaag
aagaccccaatgacctctgcagtagacttaaacactaaactcaatccacagcaggcaaca
cagttgaccacagaggattcaacatctctagcagcaacctcagagaatcatctacacaca
gagacaactccaacaccagatgcaacaatctctcagcaagctacagacgagcacacaaca
ctgctgagatcaatcaacagacagaccacccaaacaaccacagagaaaaagccaaccgga
gcaacaacc---------a------aa--aaagaaaaagaaa-------ccacaattcga
actacaagcacagctgcaacccaaacactcaacaccaccaaccaaaccagcaatagaaga
gaggcaaccacaacatccgccagatccagaaacggtgccacaactcaaaacagcgatcaa
acaatccaggcagcagacccaagctccaaaccataccatacacagaaaaacacaacaaca
gcaca----caacgcagacacatcttctctaagt--
>HMPV/B/KEN/MT853716.1/2012
----------------------agagtagcaagtgctatagaaatgctacactgatcctt
attggattaacagcattaagtatggcacttaatatttttttaatcattgattatgcaaaa
ttaaaaaacatgaccaaagtggaactctgtgtcaacatgccaccggtagaaccaagcaag
aagaccccaatgacctctgcagtagacttaaacactaaactcaatccacagcaggcaaca
cagttgaccacagaggattcaacatctctagaagcaacctcagagaatcatctacacaca
gagacaactccaacaccagatgcaacaatctctcagcaagctacagacgagcacacaaca
ttgctgagatcaatcaacagacagaccacccaaacaaccacagagaaaaagccaaccgga
gcaacaacc---------a------aa--aaagaaaaagaaa-------ccacaactcga
actacaagcacagctgtaacccaaacactcaacaccaccaaccaaaccagcaatagaaga
gaggcaaccacaacatccgccagatccagaaacggtgccacaactcaaaacagcgatcaa
acaatccaggcagcagacccaagctccaaaccataccatacacagaaaagcacaacaaca
gcata----caacgcagacacatcttctctaagt--
>HMPV/B/KEN/MH482708.1/2014
------------------------------------------------------------
gtcaaattaacagcattaagtatggcacttaatatttttttaatcattgattatgcaaaa
ttaaaaaacatgaccaaagtggaactctgtgtcaacatgccaccggtagaaccaagcaag
aagaccccgatgacctctgcagtagacttaaacaccaaactcaatccacagcaggcaaca
cagttgaccacagaggattcaacatctctagcagcaacctcagaaaatcatctacacaca
gaaacaactccaacaccagatgcaacaatctctcagcaagctacagacgagcacacaaca
ctgctgagatcaatcaacagacagaccacccaaacaaccacagagaaaaagccaaccgga
gcaacaacc---------a------aa--aaagaaaaagaaa-------ccacaactcga
actacaagcacagctacaacccaaacactcaacaccaccaaccaaaccagcaatagaaga
gaggcaaccacaacatccgccagatccagaaacggtgctacaactcaaaacagcgatcaa
acaatccaggcaacagacccaagctccaaaccataccatacacagaaaagcacaacaaca
gcaca----caacgcagacacatcttctctaagt--
>HMPV/B/KEN/MH482733.1/2016
------------------------------------------------------------
---ggattaacagcattaagtatggcacttaatatttttttaatcattgattatgcaaaa
ttaaaaaacatgaccaaagtggaactctgtgtcaacatgccaccggtagaaccaagcaag
aagaccccgatgacctctgcagtagacttaaacaccaaactcaatccacagcaggcaaca
cagttgaccacagaggattcaacatctctagcagcaacctcagagaatcatctacacaca
gaaacaactccaacaccagatgcaacaatctctcagcaagctacagacgagcacacaaca
ctgctgagatcaatcaacagacagaccacccaaacaaccacagagaaaaagccaaccgga
gcaacaacc---------a------aa--aaagaaaaagaaa-------ccacaactcga
actacaagcacagctgcaacccaaacactcaacaccaccaaccaaaccagcaatagaaga
gaggcaaccacaacatccgccagatccagaaacggtgctacaactcaaaacagcgatcaa
acaatccaggcaacagacccaagctccaaaccataccatacacagaaaagcacaacaaca
gcaca----caacgcagacacatcttctctaagt--
>HMPV/B/GMB/MT853674.1/2012
------------------------agtagcaagtgctatagaaatgctacactgatcctt
attggattaacagcattaagtatggcacttaatatttttttaatcattgattatgcaaaa
ttaaaaaacatgaccaaagtggaactctgtgtcaacatgccaccggtagaaccaagcaag
aagaccccaatgacctctgcagtagacttaaacaccaaactcaatccacagcaggcaaca
cagttgaccacagaggattcaacatctctagcagcaacctcagagaatcatctacacaca
gagacaactccaacaccagatgcaacaatccctcagcaagctacagacgagcacacaaca
ctgctgagatcaatcaacagacagaccacccaaacaaccacagagaaaaagccaaccgga
gcaacaacc---------a------aa--aaagaaaaagaga-------ccacaactcga
accacaagcacagccgcaacccaaacactcaacaccaccaaccaaaccagcaatagaaga
gaggcaaccacaacatccgccagatccagaaacggtgccacaactcaaaacagcgatcaa
acaatccaggcagcagacccaagctccaaaccataccatacacagaaaagcacaacaaca
gcata----caacgcagacacatcttctctaagt--
>HMPV/B/KEN/MH482740.1/2016
---------------cgtataagaagtagcaagtgctatagaaatgctacactgatcctt
aaaggattaacagcattaagtatggcacttaatatttttttaatcattgattatgcaaaa
ttaaaaaacatgaccaaagtggaactctgtgtcaacatgccaccggtagaaccaagcaag
aagaccccgatgacctctgcagtagacttaaacaccaaactcaatccacagcaggcaaca
cagttgaccacagaggattcaacatctctagcagcaaccttagagaatcatctacacaca
gaaacaactccaacaccagatgcaacaatctctcagcaagttacagacgagcacacaaca
ctgctgagatcaatcaacagacagaccacccaaacaaccacagagaaaaagccaaccgga
gcaacaacc---------a------aa--aaagaaaaagaaa-------ccacaactcaa
actacaagcacagctgcaatccaaacactcaacaccaccaaccaaaccagcaatagaaga
gaggcaaccacaacatccgccagatccagaaacggtgccacaactcaaaacagcgatcaa
acaatccaggcaacagacccaagctccaaaccataccatacacagaaaagcacaacaaca
gcaca----caacgcagacacatcttctctaagt--
>HMPV/B/ESP/MN617529.1/2017
------------------------------------------------------------
---ggattaacagcattaagtatagcacttaatatttttttaatcattgattatgcaaaa
ttaaaaaacatgaccaaagtggaactctgtgtcaacatgccaccggcagaaccaagcaag
aagaccccaatgacctctgcagtagacttaaacactaaactcaatccacagcaggcaaca
cagttgaccacagaggattcaacatctctagcagcaacctcagagaatcatccacacaca
gagacaactccaacaccagatgcaacaatctctcagcaagccacagacgagcacacaaca
ctgctgagaccaatcaacagacagaccacccaaacaaccacagagaaaaagtcaaccgga
gcagcaacc---------aaaaaagaa--aaagaaaaagaaa-------ccacaacccga
accacaagcacagctgcaacccaaacactcaacaccaccaaccaaaccagcaatagaaga
gaggcaaccacaacatccgccagacccagaaacggtgccacaactcaaaacagcaatcaa
acaatccaggcagcagacctaagctccaaaccataccatacacagaaaagcacaacaaca
gcata----caacgcagatacatcttctctaagtag
>HMPV/B/MYS/KU320947.1/2014
------------------------------------------------------atcctt
attggattaacagcattaagtatggcacttaatatttttttaatcattgattatgcaaaa
ttaaaaaacatgaccaaagtggaactctgtgtcaacatgccaccggtagaaccaagcaag
aagaccccaatgacctctgcagtagactcaaacaccaaactcaatccacagcaggcaaca
cagttgaccacagaggatccaacatctctagcagcaacctcagagaatcatccacacaca
gagacaactccaacaccagatgcaacaatctcccagcaagctacagacgagcacacaaca
ctgctgagatcaatcaacagacagaccacccaaacaaccacagagaaaaagccaaccgga
gcaacaacc---------a------aa--aaagaaaaagaaa-------ccataactcga
accacaagcacagctgcaacccaaacactcaacaccaccaaccaaaccagcaatagaaga
gaggcaaccacaacatctgccagatccagaaacggtgccacaacccaaaacagcgatcaa
acaatccaggcagcagacccaagctccaaaccacaccacacacagaaaagcacaacaaca
gcata----caacgcagacacatcttctctaagtag
>HMPV/B/IRQ/MN178609.1/2018
gcaaagatgaaaaaccgtataagaagtagcaagtgctatagaaatgctacactgatcctt
attggattaacagcattaagtatggcacttaatatttttttaatcattgattatgcaaaa
ttaaaaaacatgaccaaagtagaactctgtgtcaacatgccaccggtagaaccaagcaag
aagaccccaatgacctctgcagtagacttaaacactaaactcaatccacagcaggcaaca
cagttgaccacagaggattcaacatctctagcagcaacctcagagaatcatctacacaca
gagacaactccaacaccagatacaacaatctctcagcaagctacagacaagcacacaaca
ctgctgagatcaatcaacagacagaccatccaaacaaccacagagaaaaaaccaaccgga
gcaacaaccaaaaaagaaa------aa--aaagaaaaagaaaa-agaaaccacaactcga
actacaagcacagctgcaacccaaacactcaacaccaccaaccaaaccagcaatagaaga
gaggcaaccacaacatccgccagagccagaaacggtgccacaactcaaaatagcgatcaa
acaatccaggcggcagacccaagctccacaccataccatacacagaaaagcacaacaaca
gcata----caacacagacacatcttctctaagtag
>HMPV/B/IRQ/MN178610.1/2018
gcaaagatgaaaaaccgtataagaagtagcaagtgctatagaaatgctacactgatcctt
attggattaacagcattaagtatggcacttaatatttttttaatcattgattatgcaaaa
ttaaaaaacatgaccaaagtagaactctgtgtcaacatgccaccggtagaaccaagcaag
aagaccccaatgacctctgcagtagacttaaacactaaactcaatccacagcaggcaaca
cagttgaccacagaggattcaacatctctagcagcaacctcagagaatcatctacacaca
gagacaactccaacaccagatacaacaatctctcagcaagctacagacaagcacacaaca
ctgctgagatcaatcaacagacagaccatccaaacaaccacagagaaaaaaccaaccgga
gcaacaaccaaaaaagaaa------aa--aaagaaaaagaaaa-agaaaccacaactcga
actacaagcacagctgcaacccaaacactcaacaccaccaaccaaaccagcaatagaaga
gaggcaaccacaacatccgccagagccagaaacggtgccacaactcaaaatagcgatcaa
acaatccaggcggcagacccaagctccacaccataccatacacagaaaagcacaacaaca
gcata----caacacagacacatcttctctaagtag
>HMPV/B/IRQ/MN178611.1/2018
gcaaagatgaaaaaccgtataagaagtagcaagtgctatagaaatgctacactgatcctt
attggattaacagcattaagtatggcacttaatatttttttaatcattgattatgcaaaa
ttaaaaaacatgaccaaagtagaactctgtgtcaacatgccaccggtagaaccaagcaag
aagaccccaatgacctctgcagtagacttaaacactaaactcaatccacagcaggcaaca
cagttgaccacagaggattcaacatctctagcagcaacctcagagaatcatctacacaca
gagacaactccaacaccagatacaacaatctctcagcaagctacagacaagcacacaaca
ctgctgagatcaatcaacagacagaccatccaaacaaccacagagaaaaaaccaaccgga
gcaacaaccaaaaaagaaa------aa--aaagaaaaagaaaa-agaaaccacaactcga
actacaagcacagctgcaacccaaacactcaacaccaccaaccaaaccagcaatagaaga
gaggcaaccacaacatccgccagagccagaaacggtgccacaactcaaaatagcgatcaa
acaatccaggcggcagacccaagctccacaccataccatacacagaaaagcacaacaaca
gcata----caacacagacacatcttctctaagtag
>HMPV/B/IRQ/MN178612.1/2018
gcaaagatgaaaaaccgtataagaagtagcaagtgctatagaaatgctacactgatcctt
attggattaacagcattaagtatggcacttaatatttttttaatcattgattatgcaaaa
ttaaaaaacatgaccaaagtagaactctgtgtcaacatgccaccggtagaaccaagcaag
aagaccccaatgacctctgcagtagacttaaacactaaactcaatccacagcaggcaaca
cagttgaccacagaggattcaacatctctagcagcaacctcagagaatcatctacacaca
gagacaactccaacaccagatacaacaatctctcagcaagctacagacaagcacacaaca
ctgctgagatcaatcaacagacagaccatccaaacaaccacagagaaaaaaccaaccgga
gcaacaaccaaaaaagaaa------aa--aaagaaaaagaaaa-agaaaccacaactcga
actacaagcacagctgcaacccaaacactcaacaccaccaaccaaaccagcaatagaaga
gaggcaaccacaacatccgccagagccagaaacggtgccacaactcaaaatagcgatcaa
acaatccaggcggcagacccaagctccacaccataccatacacagaaaagcacaacaaca
gcata----caacacagacacatcttctctaagtag
>HMPV/B/IRQ/MN178614.1/2018
gcaaagatgaaaaaccgtataagaagtagcaagtgctatagaaatgctacactgatcctt
attggattaacagcattaagtatggcacttaatatttttttaatcattgattatgcaaaa
ttaaaaaacatgaccaaagtagaactctgtgtcaacatgccaccggtagaaccaagcaag
aagaccccaatgacctctgcagtagacttaaacactaaactcaatccacagcaggcaaca
cagttgaccacagaggattcaacatctctagcagcaacctcagagaatcatctacacaca
gagacaactccaacaccagatacaacaatctctcagcaagctacagacaagcacacaaca
ctgctgagatcaatcaacagacagaccatccaaacaaccacagagaaaaaaccaaccgga
gcaacaaccaaaaaagaaa------aa--aaagaaaaagaaaa-agaaaccacaactcga
actacaagcacagctgcaacccaaacactcaacaccaccaaccaaaccagcaatagaaga
gaggcaaccacaacatccgccagagccagaaacggtgccacaactcaaaatagcgatcaa
acaatccaggcggcagacccaagctccacaccataccatacacagaaaagcacaacaaca
gcata----caacacagacacatcttctctaagtag
>HMPV/B/IRQ/MN178616.1/2018
gcaaagatgaaaaaccgtataagaagtagcaagtgctatagaaatgctacactgatcctt
attggattaacagcattaagtatggcacttaatatttttttaatcattgattatgcaaaa
ttaaaaaacatgaccaaagtagaactctgtgtcaacatgccaccggtagaaccaagcaag
aagaccccaatgacctctgcagtagacttaaacactaaactcaatccacagcaggcaaca
cagttgaccacagaggattcaacatctctagcagcaacctcagagaatcatctacacaca
gagacaactccaacaccagatacaacaatctctcagcaagctacagacaagcacacaaca
ctgctgagatcaatcaacagacagaccatccaaacaaccacagagaaaaaaccaaccgga
gcaacaaccaaaaaagaaa------aa--aaagaaaaagaaaa-agaaaccacaactcga
actacaagcacagctgcaacccaaacactcaacaccaccaaccaaaccagcaatagaaga
gaggcaaccacaacatccgccagagccagaaacggtgccacaactcaaaatagcgatcaa
acaatccaggcggcagacccaagctccacaccataccatacacagaaaagcacaacaaca
gcata----caacacagacacatcttctctaagtag
>HMPV/B/IRQ/MN178618.1/2018
gcaaagatgaaaaaccgtataagaagtagcaagtgctatagaaatgctacactgatcctt
attggattaacagcattaagtatggcacttaatatttttttaatcattgattatgcaaaa
ttaaaaaacatgaccaaagtagaactctgtgtcaacatgccaccggtagaaccaagcaag
aagaccccaatgacctctgcagtagacttaaacactaaactcaatccacagcaggcaaca
cagttgaccacagaggattcaacatctctagcagcaacctcagagaatcatctacacaca
gagacaactccaacaccagatacaacaatctctcagcaagctacagacaagcacacaaca
ctgctgagatcaatcaacagacagaccatccaaacaaccacagagaaaaaaccaaccgga
gcaacaaccaaaaaagaaa------aa--aaagaaaaagaaaa-agaaaccacaactcga
actacaagcacagctgcaacccaaacactcaacaccaccaaccaaaccagcaatagaaga
gaggcaaccacaacatccgccagagccagaaacggtgccacaactcaaaatagcgatcaa
acaatccaggcggcagacccaagctccacaccataccatacacagaaaagcacaacaaca
gcata----caacacagacacatcttctctaagtag
>HMPV/B/IRQ/MN178606.1/2018
gcaaagatgaaaaaccgtataagaagtagcaagtgctatagaaatgctacactgatcctt
attggattaacagcattaagtatggcacttaatatttttttaatcattgattatgcaaaa
ttaaaaaacatgaccaaagtagaactctgtgtcaacatgccaccggtagaaccaagcaag
aagaccccaatgacctctgcagtagacttaaacactaaactcaatccacagcaggcaaca
cagttgaccacagaggattcaacatctctagcagcaacctcagagaatcatctacacaca
gagacaactccaacaccagatacaacaatctctcagcaagctacagacaagcacacaaca
ctgctgagatcaatcaacagacagaccatccaaacaaccacagagaaaaaaccaaccgga
gcaacaacc---------a------aa--aaagaaaaagaaag-aaaaaccacaactcga
actacaagcacagctgcaacccaaacactcaacaccaccaaccaaaccagcaatagaaga
gaggcaaccacaacatccgccagagccagaaacggtgccacaactcaaaatagcgatcaa
acaatccaggcggcagacccaagctccacaccataccatacacagaaaagcacaacaaca
gcata----caacgcagacacatcttctctaagtag
>HMPV/B/IRQ/MN178607.1/2018
gcaaagatgaaaaaccgtataagaagtagcaagtgctatagaaatgctacactgatcctt
attggattaacagcattaagtatggcacttaatatttttttaatcattgattatgcaaaa
ttaaaaaacatgaccaaagtagaactctgtgtcaacatgccaccggtagaaccaagcaag
aagaccccaatgacctctgcagtagacttaaacactaaactcaatccacagcaggcaaca
cagttgaccacagaggattcaacatctctagcagcaacctcagagaatcatctacacaca
gagacaactccaacaccagatacaacaatctctcagcaagctacagacaagcacacaaca
ctgctgagatcaatcaacagacagaccatccaaacaaccacagagaaaaaaccaaccgga
gcaacaacc---------a------aa--aaagaaaaagaaag-aaaaaccacaactcga
actacaagcacagctgcaacccaaacactcaacaccaccaaccaaaccagcaatagaaga
gaggcaaccacaacatccgccagagccagaaacggtgccacaactcaaaatagcgatcaa
acaatccaggcggcagacccaagctccacaccataccatacacagaaaagcacaacaaca
gcata----caacgcagacacatcttctctaagtag
>HMPV/B/IRQ/MN178619.1/2018
gcaaagatgaaaaaccgtataagaagtagcaagtgctatagaaatgctacactgatcctt
attggattaacagcattaagtatggcacttaatatttttttaatcattgattatgcaaaa
ttaaaaaacatgaccaaagtagaactctgtgtcaacatgccaccggtagaaccaagcaag
aagaccccaatgacctctgcagtagacttaaacactaaactcaatccacagcaggcaaca
cagttgaccacagaggattcaacatctctagcagcaacctcagagaatcatctacacaca
gagacaactccaacaccagatacaacaatctctcagcaagctacagacaagcacacaaca
ctgctgagatcaatcaacagacagaccatccaaacaaccacagagaaaaaaccaaccgga
gcaacaacc---------a------aa--aaagaaaaagaaag-aaaaaccacaactcga
actacaagcacagctgcaacccaaacactcaacaccaccaaccaaaccagcaatagaaga
gaggcaaccacaacatccgccagagccagaaacggtgccacaactcaaaatagcgatcaa
acaatccaggcggcagacccaagctccacaccataccatacacagaaaagcacaacaaca
gcata----caacgcagacacatcttctctaagtag
>HMPV/B/IRQ/MN178620.1/2018
gcaaagatgaaaaaccgtataagaagtagcaagtgctatagaaatgctacactgatcctt
attggattaacagcattaagtatggcacttaatatttttttaatcattgattatgcaaaa
ttaaaaaacatgaccaaagtagaactctgtgtcaacatgccaccggtagaaccaagcaag
aagaccccaatgacctctgcagtagacttaaacactaaactcaatccacagcaggcaaca
cagttgaccacagaggattcaacatctctagcagcaacctcagagaatcatctacacaca
gagacaactccaacaccagatacaacaatctctcagcaagctacagacaagcacacaaca
ctgctgagatcaatcaacagacagaccatccaaacaaccacagagaaaaaaccaaccgga
gcaacaacc---------a------aa--aaagaaaaagaaag-aaaaaccacaactcga
actacaagcacagctgcaacccaaacactcaacaccaccaaccaaaccagcaatagaaga
gaggcaaccacaacatccgccagagccagaaacggtgccacaactcaaaatagcgatcaa
acaatccaggcggcagacccaagctccacaccataccatacacagaaaagcacaacaaca
gcata----caacgcagacacatcttctctaagtag
>HMPV/B/IRQ/MN178608.1/2018
gcaaagatgaaaaaccgtataagaagtagcaagtgctatagaaatgctacactgatcctt
attggattaacagcattaagtatggcacttaatatttttttaatcattgattatgcaaaa
ttaaaaaacatgaccaaagtagaactctgtgtcaacatgccaccggtagaaccaagcaag
aagaccccaatgacctctgcagtagacttaaacactaaactcaatccacagcaggcaaca
cagttgaccacagaggattcaacatctctagcagcaacctcagagaatcatctacacaca
gagacaactccaacaccagatacaacaatctctcagcaagctacagacaagcacacaaca
ctgctgagatcaatcaacagacagaccatccaaacaaccacagagaaaaaaccaaccgga
gcaacaacc---------a------aa--aaagaaaaagaaaa-agaaaccacaactcga
actacaagcacagctgcaacccaaacactcaacaccaccaaccaaaccagcaatagaaga
gaggcaaccacaacatccgccagagccagaaacggtgccacaactcaaaatagcgatcaa
acaatccaggcggcagacccaagctccacaccataccatacacagaaaagcacaacaaca
gcata----caacgcagacacatcttctctaagtag
>HMPV/B/IRQ/MN178613.1/2018
gcaaagatgaaaaaccgtataagaagtagcaagtgctatagaaatgctacactgatcctt
attggattaacagcattaagtatggcacttaatatttttttaatcattgattatgcaaaa
ttaaaaaacatgaccaaagtagaactctgtgtcaacatgccaccggtagaaccaagcaag
aagaccccaatgacctctgcagtagacttaaacactaaactcaatccacagcaggcaaca
cagttgaccacagaggattcaacatctctagcagcaacctcagagaatcatctacacaca
gagacaactccaacaccagatacaacaatctctcagcaagctacagacaagcacacaaca
ctgctgagatcaatcaacagacagaccatccaaacaaccacagagaaaaaaccaaccgga
gcaacaacc---------a------aa--aaagaaaaagaaaa-agaaaccacaactcga
actacaagcacagctgcaacccaaacactcaacaccaccaaccaaaccagcaatagaaga
gaggcaaccacaacatccgccagagccagaaacggtgccacaactcaaaatagcgatcaa
acaatccaggcggcagacccaagctccacaccataccatacacagaaaagcacaacaaca
gcata----caacgcagacacatcttctctaagtag
>HMPV/B/IRQ/MN178615.1/2018
gcaaagatgaaaaaccgtataagaagtagcaagtgctatagaaatgctacactgatcctt
attggattaacagcattaagtatggcacttaatatttttttaatcattgattatgcaaaa
ttaaaaaacatgaccaaagtagaactctgtgtcaacatgccaccggtagaaccaagcaag
aagaccccaatgacctctgcagtagacttaaacactaaactcaatccacagcaggcaaca
cagttgaccacagaggattcaacatctctagcagcaacctcagagaatcatctacacaca
gagacaactccaacaccagatacaacaatctctcagcaagctacagacaagcacacaaca
ctgctgagatcaatcaacagacagaccatccaaacaaccacagagaaaaaaccaaccgga
gcaacaacc---------a------aa--aaagaaaaagaaaa-agaaaccacaactcga
actacaagcacagctgcaacccaaacactcaacaccaccaaccaaaccagcaatagaaga
gaggcaaccacaacatccgccagagccagaaacggtgccacaactcaaaatagcgatcaa
acaatccaggcggcagacccaagctccacaccataccatacacagaaaagcacaacaaca
gcata----caacgcagacacatcttctctaagtag
>HMPV/B/IRQ/MN178617.1/2018
gcaaagatgaaaaaccgtataagaagtagcaagtgctatagaaatgctacactgatcctt
attggattaacagcattaagtatggcacttaatatttttttaatcattgattatgcaaaa
ttaaaaaacatgaccaaagtagaactctgtgtcaacatgccaccggtagaaccaagcaag
aagaccccaatgacctctgcagtagacttaaacactaaactcaatccacagcaggcaaca
cagttgaccacagaggattcaacatctctagcagcaacctcagagaatcatctacacaca
gagacaactccaacaccagatacaacaatctctcagcaagctacagacaagcacacaaca
ctgctgagatcaatcaacagacagaccatccaaacaaccacagagaaaaaaccaaccgga
gcaacaacc---------a------aa--aaagaaaaagaaaa-agaaaccacaactcga
actacaagcacagctgcaacccaaacactcaacaccaccaaccaaaccagcaatagaaga
gaggcaaccacaacatccgccagagccagaaacggtgccacaactcaaaatagcgatcaa
acaatccaggcggcagacccaagctccacaccataccatacacagaaaagcacaacaaca
gcata----caacgcagacacatcttctctaagtag
>HMPV/B/IRQ/MK507830.1/2018
---------------------------------------------------ctgatcctt
attggattaacagcattaagtatggcacttaatatttttttaatcattgattatgcaaaa
ttaaaaaacatgaccaaagtagaactctgtgtcaacatgccaccggtagaaccaagcaag
aagaccccaatgacctctgcaatagacttaaacactaaactcaatccacagcaggcaaca
cagttgaccacagaggattcaacatctctagcagcaacctcagagaatcatctacacaca
gagacaactccaacaccagatacaacaatctctcagcaagctacagacaagcacacaaca
ctgctgagatcaatcaacagacagaccatccaaacaaccacagagaaaaaaccaaccgga
gcaacaacc---------a------aa--aaagaaaaagaaaa-agaaaccacaactcga
actacaagcacagctgcaacccaaacactcaacaccaccaaccaaaccagcaatagaaga
gaggcaaccacaacatccgccagagccagaaacggtgccacaactcaaaatagcgatcaa
acaatccaggcggcagacccaagctccacaccataccatacacagaaaagcacaacaaca
gcata----caacgcagacacatcttctctaagtag
>HMPV/B/JPN/LC192235.1/2016
gcaaagatgaaaaaccgtataagaagtagcaagtgctatagaaatgctacactgatcctt
atcggattaacagcatttagtatggcacttaatatttttttaatcattgattatgcaaaa
ttaaaaaacatgaccaaagtgggactctgtgtcaacatgccaccggtagaaccaagcaag
aagaccccaatgacctctgcagtagacttaaatactaaactcaatccacagcaggcaaca
cagttgacctcagaggattcaacatctctagcagcaacctcagggaatcatctacacaca
gagacaactccaacatcagatgcaaaaatctcccagcaagctacagacgagcacacaaca
ctgctgagatcaatcaacaggcagaccacccaaacaaccacagagaaaaagccaaccgga
gcaacaacc---------a------aa--aaagaaaaagaaa-------ccacaactcga
actacaagcacagctgcaacccaaacactcaacaccaccaaccaaaccagcaacagaaga
gaggcaaccacaacatccgccggatccagaaacggtgccacaactcaaaatagcaatcaa
acaacccaggcagcagacccaagctccaaaccataccatacacagaaaagcacaacaaca
gcata----caacgcagacacatcttctccaagtag
>HMPV/B/MYS/KU320934.1/2012
gcaaagatgaaaaaccgtataagaagtagcaagtgctatagaaatgctacactgatcctt
attggattaacagcattaagtatggcacttaatatttttttaatcattgattatgcaaca
ttaaaaaacatgaccaaagtggaacactgtgttaatatgccaccggtagaaccaagcaag
aagaccccaatgacctctgcagtagacttaaacaccaaactcaatccacagcaggcaaca
cagttgaccacagaggattcaacatctctagcagcaacctcagagaatcatctacacaca
gggacaaatccaacatcagatgcaacaatctctcagcaagctacagatgagcacacaaca
ctgctgagaccaatcaacagacagaccacccaaacaaccacagagaaaaagccaaccgga
gcaacaact---------a------aa--aaagaaaaagaaa-------ccacaactcga
actacaagcacagctgcaacccaaacactcaacaccaccaaccaaaccagcaatggaaga
gaggcaaccacaacatccgccagatccagaaacggtgccacaactcaaaacagcggtcaa
acaatccatgcagcagacccaagctccaaaccataccatacacagaaaagcacaacatca
acaca----caacacagacacatcttctctaagtag
>HMPV/B/USA/DQ312453.1/2003
---------------------------------------------------------ctt
attggattaacagcattaagtatggcacttaatatttttttaatcattgattatgcaaca
ttaaaaaacatgaccaaagtggaacactgtgtcaatatgccaccggtagaaccaagcaag
aagaccccaatgacctctgcagtagacttaaacaccaaactcaatccacagcaggcaaca
cagttgaccacagaggattcaacatctctagcagcaacctcagagaatcatctacacaca
gggacaactccaacatcagatgcaacaatctctcagcaaactacagacgagcacacaaca
ctgctgagatcaatcaacagacagactacccaaacaaccacagagaaaaagccaaccgga
gcaacaact---------a------aa--aaagaaaaagaaa-------ccacaactcga
actacaagcacagctgcatcccaaacacccaacaccaccaaccaaaccagcaatggaaga
gaggcaaccacaacatccgccagatccagaaacggtgccacaactcaaaacaatgatcaa
acaatccaggcagcagacccaagctccaaaccacaccatacacagaaaagcacaacaaca
gcata----caacacagacacatcttctctaagtag
>HMPV/B/ZAF/AY848880.1/2000
----------------------gaagtagcaagtgctatagaaatgctacactgatcctt
attggattaacagcattaagtatggcacttaatatttttttaatcattgattatgcaaca
ttaaaaaacatgaccaaagtggaacactgtgttaatatgccgccggtagaaccaagcaag
aagaccccaatgacctctgcagtagacataaacaccaaactcaatctacagcaggcaaca
cagttgaacacagaggattcaacatctctagtagcaacctcagagaatcatctacacaca
gggacaactccaacatcagatgcaacaatctctcagcaaactacagacgagcacacaaca
ctgctgagatcaatcaacagacagaccacccaaacaaccacagagaaaaagccaaccgga
gcaacaacc---------aaaaaagaa--aaagaaaaagaaa-------ccacaactcga
actacaagcacagctgcaacccaaacacccaacaccaccaaccaaactagcaatggaaga
gaggcaaccacaacatccgccagatccagaaacggtgccacaactcaaaacagtgatcaa
acaatccaggcagcagacccaagctccaaaccacaccatacacagaaaagcacaacaaca
acaca----caacacagacacatcttctctaagtag
>HMPV/B/ZAF/AY848861.1/2000
----------------------gaagtagcaagtgctatagaaatgctacactgatcctt
attggattaacagcattaagtatggcacttaatatttttttaatcattgattatgcaaca
ttaaaaaacgtgaccaaagtggaacactgtgttaatatgccaccggtagaaccaagcaag
aagaccccaatgacctctgcagtagacttaaacaccaaactcaatccacagcaggcaaca
cagttgaccacagaggattcaacatctctagcagcaacctcagagaatcatctacacaca
gggacaactcaaacatcagatgcaacaatctctcagcaaactacagacgagcacacaaca
ctgctgagatcaatcaacagacagaccacccaaacaaccacagagaaaaagccaaccgga
gcaataacc---------a------aa--aaagaaaaagaaa-------ccacaactcga
actacaagcacagctgcaacccaaacacccaacaccaccaaccaaactagcaatgggaaa
gaggcaaccacaacatccgccggatccagaaacggtgccacaactcaaaacagtgatcaa
acaatccaggcagcagacccaagctctaaaccacaccatacacagaaaagcacaacaaca
acaca----caacacagacacatcttctccaagtag
>HMPV/B/ZAF/AY848873.1/2000
----------------------gaagtagcaagtgctatagaaatgctacactgatcctt
attggattaacagcattaagtatggcacttaatatttttttaatcattgattatgcaaca
ttaaaaaacgtgaccaaagtggaacactgtgttaatatgccaccggtagaaccaagcaag
aagaccccaatgacctctgcagtagacttaaacaccaaactcaatccacagcaggcaaca
cagttgaccacagaggattcaacatctctagcagcaacctcagagaatcatctacacaca
gggacaactcaaacatcagatgcaacaatctctcagcaaactacagacgagcacacaaca
ctgctgagatcaatcaacagacagaccacccaaacaaccacagagaaaaagccaaccgga
gcaataacc---------a------aa--aaagaaaaagaaa-------ccacaactcga
actacaagcacagctgcaacccaaacacccaacaccaccaaccaaactagcaatgggaaa
gaggcaaccacaacatccgccggatccagaaacggtgccacaactcaaaacagtgatcaa
acaatccaggcagcagacccaagctctaaaccacaccatacacagaaaagcacaacaaca
acaca----caacacagacacatcttctccaagtag
>HMPV/B/ZAF/AY848865.1/2000
----------------------gaagtagcaagtgctatagaaatgctacactgatcctt
attggattaacagcattaagtatggcacttaatatttttttaatcattgattatgcaaca
ttaaaaaacgtgaccaaagtggaacactgtgttaatatgccgccggtagaaccaagcaag
aagaccccaatgacctctgcagtagacttaaacaccaaactcaatccacagcaggcaaca
cagttgaccacagaggattcaacatctctagcagcaacctcagagaatcatctacacaca
gggacaactcaaacatcagatgcaacaatctctcagcaaactacagacgagcacacaaca
ctgctgagatcaatcaacagacagaccacccaaacaaccacagagaaaaagccaaccgga
gcaacaacc---------a------aa--aaagaaaaagaaa-------ccacaactcga
actacaagcacagctgcaacccaaacacccaacaccaccaaccaaactagcaatgggaaa
gaggcaaccacaacatccgccggatccagaaacggtgccacaactcaaaacagtgatcaa
acaatccaggcagcagacccaagctctaaaccacaccatacacagaaaagcacaacaaca
acaca----caacacagacacatcttctccaagtag
>HMPV/B/ZAF/AY848872.1/2000
----------------------gaagtagcaagtgctatagaaatgctacactgatcctt
attggattaacagcattaagtatggcacttaatatttttttaatcattgattatgcaaca
ttaaaaaacgtgaccaaagtggaacactgtgttaatatgccgccggtagaaccaagcaag
aagaccccaatgacctctgcagtagacttaaacaccaaactcaatccacagcaggcaaca
cagttgaccacagaggattcaacatctctagcagcaacctcagagaatcatctacacaca
gggacaactcaaacatcagatgcaacaatctctcagcaaactacagacgagcacacaaca
ctgctgagatcaatcaacagacagaccacccaaacaaccacagagaaaaagccaaccgga
gcaacaacc---------a------aa--aaagaaaaagaaa-------ccacaactcga
actacaagcacagctgcaacccaaacacccaacaccaccaaccaaactagcaatgggaaa
gaggcaaccacaacatccgccggatccagaaacggtgccacaactcaaaacagtgatcaa
acaatccaggcagcagacccaagctctaaaccacaccatacacagaaaagcacaacaaca
acaca----caacacagacacatcttctccaagtag
>HMPV/B/ZAF/AY848874.1/2000
----------------------gaagtagcaagtgctatagaaatgctacactgatcctt
attggattaacagcattaagtatggcacttaatatttttttaatcattgattatgcaaca
ttaaaaaacgtgaccaaagtggaacactgtgttaatatgccgccggtagaaccaagcaag
aagaccccaatgacctctgcagtagacttaaacaccaaactcaatccacagcaggcaaca
cagttgaccacagaggattcaacatctctagcagcaacctcagagaatcatctacacaca
gggacaactcaaacatcagatgcaacaatctctcagcaaactacagacgagcacacaaca
ctgctgagatcaatcaacagacagaccacccaaacaaccacagagaaaaagccaaccgga
gcaacaacc---------a------aa--aaagaaaaagaaa-------ccacaactcga
actacaagcacagctgcaacccaaacacccaacaccaccaaccaaactagcaatgggaaa
gaggcaaccacaacatccgccggatccagaaacggtgccacaactcaaaacagtgatcaa
acaatccaggcagcagacccaagctctaaaccacaccatacacagaaaagcacaacaaca
acaca----caacacagacacatcttctccaagtag
>HMPV/B/ZAF/AY848870.1/2000
----------------------gaagtagcaagtgctatagaaatgctacactgatcctt
attggattaacagcattaagtatggcacttaatatttttttaatcattgattatgcaaca
ttaaaaaacgtgaccaaagtggaacactgtgttaatatgccgccggtagaaccaagcaag
aagaccccaatgacctctgcagtagacttaaacaccaaactcaatccacagcaggcaaca
cagttgaccacagaggattcaacatctctagcagcaacctcagagaatcatctacacaca
gggacaactcaaacatcagatgcaacaatctctcagcaaactacagacgagcacacaaca
ctgctgagatcaatcaacagacagaccacccaaacaaccacagagaaaaagccaaccgga
gcaacaacc---------a------aa--aaagaaaaagaaa-------ccacaactcga
actacaagcacagctgcaacccaaacacccaacaccaccaaccaaactagcaatgggaaa
gaggcaaccacaacatccgccagatctagaaacggtgccacaactcaaaacagtgatcaa
acaatccaggcagcagacccaagctctaaaccacaccatacacagaaaagcacaacaaca
acaca----caacacagacacatcttctccaagtag
>HMPV/B/ZAF/AY848877.1/2000
----------------------gaagtagcaagtgctatagaaatgctacactgatcctt
attggattaacagcattaagtatggcacttaatatttttttaatcattgattatgcaaca
ttaaaaaacgtgaccaaagtggaacactgtgttaatatgccgccggtagaaccaagcaag
aagaccccaatgacctctgcagtagacttaaacaccaaactcaatccacagcaggcaaca
cagttgaccacagaggattcaacatctctagcagcaacctcagagaatcatctacacaca
gggacaactcaaacatcagatgcaacaatctctcagcaaactacagacgagcacacaaca
ctgctgagatcaatcaacagacagaccacccaaacaaccacagagaaaaagccaaccgga
gcaacaacc---------a------aa--aaagaaaaagaaa-------ccacaactcga
actacaagcacagctgcaacccaaacacccaacaccaccaaccaaactagcaatgggaaa
gaggcaaccacaacatccgctagatccagaaacggtgccacaactcaaaacagtgatcaa
acaatccaggcagcagacccaagctctaaaccacaccatacacagaaaagcacaacaaca
acaca----caacacagacacatcttctccaagtag
>HMPV/B/ZAF/AY848867.1/2000
----------------------gaagtagcaagtgctatagaaatgctacactgatcctt
attggattaacagcattaagtatggcacttaatatttttttaatcattgattatgcaaca
ttaaaaaacgtgaccaaagtggaacactgtgttaatatgccgccggtagaaccaagcaag
aagaccctaatgacctctgcagtagacttaaacaccaaactcaatccacagcaggcaaca
cagttgaccacagaggattcaacatctctagcagcaacctcagagaatcatctacacaca
gggacaactcaaacatcagatgcaacaatctctcagcaaactacagacaagcacacaaca
ctgctgagatcaatcaacagacagaccacccaaacaaccacagagaaaaagccaaccgga
gcaacaacc---------a------aa--aaagaaaaagaaa-------ccacaactcga
actacaagcacagctgcaacccaaacacccaacaccaccaaccaaactagcaatgggaaa
gaggcaaccacaacatccgctagatccagaaacggtgccacaactcaaaacagtgatcaa
acaatccaggcagcagacccaagctctaaaccacaccatacacagaaaagcacaacaaca
acaca----caacacagacacatcttctccaagtag
>HMPV/B/ZAF/AY848878.1/2000
----------------------gaagtagcaagtgctatagaaatgctacactgatcctt
attggattaacagcattaagtatggcacttaatatttttttaatcattgattatgcaaca
ttaaaaaacgtgaccaaagtggaacactgtgttaatatgccgccggtagaaccaagcaag
aagaccctaatgacctctgcagtagacttaaacaccaaactcaatccacagcaggcaaca
cagttgaccacagaggattcaacatctctagcagcaacctcagagaatcatctacacaca
gggacaactcaaacatcagatgcaacaatctctcagcaaactacagacgagcacacaaca
ctgctgagatcaatcaacagacagaccacccaaacaaccacagagaaaaagccaaccgga
gcaacaacc---------a------aa--aaagaaaaagaaa-------ccacaactcga
actacaagcacagctgcaacccaaacacccaacaccaccaaccaaactagcaatgggaaa
gaggcaaccacaacatccgctagatccagaaacggtgccacaactcaaaacagtgatcaa
acaatccaggcagcagacccaagctctaaaccacaccatacacagaaaagcacaacaaca
acata----caacacagacacatcttctccaagtag
>HMPV/B/ZAF/AY848862.1/2000
----------------------gaagtagcaagtgctatagaaatgctacattgatcctt
attggattaacagcattaagtatggcacttaatatttttttaatcattgattatgcaaca
ttaaaaaacgtgaccaaagtggaacactgggttaatatgccgccggtagaaccaagcaag
aagaccccaatgacctctgcagtagacttaaacaccaaactcaatccacagcaggcaaca
cagttgaccacagaggattcaacatctctagcagcaacctcagagaatcatctacacaca
gggacaactcaaacatcagatgcaacaatctctcagcaaactacagacgagcacacaaca
ctgctgagatcaatcaacagacagatcacccaaacaaccacagagaaaaagccaaccgga
gcaacaacc---------a------aa--aaagaaaaagaaa-------ccacaactcga
actacaagcacagctgcaacccaaacacccaacaccaccaaccaaactagcaatgggaaa
gaggcaaccacaacatccgccagatccagaaacggtgccacaactcaaaacagtgatcaa
acaatccaggcagcagacccaagctccaaaccacaccatacacagaaaagcacaacaaca
acaca----caacacagacacatcttctccaagtag
>HMPV/B/ZAF/AY848879.1/2000
----------------------gaagtagcaagtgctatagaaatgctacactgatcctt
attggattaacagcattaagtatggcacttaatatttttttaatcattgattatgcaaca
ttaaaaaacgtgaccaaagtggaacactgggttaatatgccgccggtagaaccaagcaag
aagaccccaatgacctctgcagtagacttaaacaccaaactcaatccacagcaggcaaca
cagttgaccacagaggattcaacatctctagcagcaacctcagagaatcatctacacaca
gggacaactcaaatatcagatgcaacaatctctcagcaaactacagacgagcacacaaca
ctgctgagatcaatcaacagacagaccacccaaacaaccacagagaaaaagccaaccgga
gcaacaacc---------a------aa--aaagaaaaagaaa-------ccacaactcga
actacaagcacagctgcaacccaaacacccaacaccaccaaccaaactagcaatgggaaa
gaggcaaccacaatatccgccagatccagaaacggtgccacaactcaaaacagtgatcaa
acaatccaggcagcagacccaagctccaaaccacaccatacacagaaaagcacaacaaca
acaca----caacacagacacatcttctccaagtag
>HMPV/B/ZAF/AY848868.1/2000
----------------------gaagtagcaagtgctatagaaatgctacactgatcctt
attggattaacagcattaagtatggcacttaatatttttttaatcattgattatgcaaca
ttaaaaaatgtgaccaaagtggaacactgtgttaatatgccgccggtagaaccaagcaag
aagaccccaatgacctctgcagtagacttaaacaccaaactcaatccacagcaggcaaca
cagttgaccacagaggactcaacatctctagcagcaacctcagagaatcatctacacaca
gggacaactcaaacatcagatgcaacaatctctcagcaaactacagacgagcacacaaca
ctgctgagatcaatcaacagacagaccacccaaacaaccacagagaaaaagccaaccgga
gcaacaacc---------a------aa--aaagaaaaagaaa-------ccacaactcga
actacaagcacagctgcaacccaaacacccaacaccaccaaccaaaccagcaatgggaaa
gaggcaaccactacatccgccagatccagaaacggtgccacaactcaaaacagtgatcaa
acaatccaggcagcagacccaagctccaaaccacaccatacacagaaaagcacaacaaca
acaca----caacacagacacatcttctccaagtag
>HMPV/B/ZAF/AY848875.1/2000
----------------------gaagtagcaagtgctatagaaatgctacactgatcctt
attggattaacagcattaagtatggcacttaatatttttttaatcattgattatgcaaca
ttaaaaaacatgaccaaagtggaacactgtgttaatatgccgccggtagaaccaagcaag
aagaccccaatgacctctgcagtagacttaaacaccaaactcaatctacagcaggcaaca
cagttgaccacagaggattcaacatctctagcagcaacctcagagaatcatctacacaca
gggacaactccaacatcagatgcaacaatctctcagcaaactacagacgagcacacaaca
ctgctgagatcaatcaacagacagaccacccaaacaaccacagagaaaaagccaaccgga
gcaacaacc---------a------aa--aaagaaaaagaaa-------ccacaactcga
actacaagcacagctgcaacccaaacacccaacaccaccaaccaaactagcaatggaaga
gaggcaaccacaacatccgccagatccagaaacggtgccacaactcaaaacagtgatcaa
acaatccaggcagcagactcaagctccaaaccacaccatacacagaaaagcacaacaaca
acaca----caacacagacacatcttctctaagtag
>HMPV/B/ZAF/AY848876.1/2000
----------------------gaagtagcaagtgctatagaaatgctacactgatcctt
attggattaacagcattaagtatggcacttaatatttttttaatcattgattatgcaaca
ttaaaaaacatgaccaaagtggaacactgtgttaatatgccgccggtagaaccaagcaag
aagaccccaatgacctctgcagtagacttaaacaccaaactcaatctacagcaggcaaca
cagttgaccacagaggattcaacatctctagcagcaacctcagagaatcatctacacaca
gggacaactccaacatcagatgcaacaatctctcagcaaactacagacgagcacacaaca
ctgctgagatcaatcaacagacagaccacccaaacaaccacagagaaaaagccaaccgga
gcaacaacc---------a------aa--aaagaaaaagaaa-------ccacaactcga
actacaagcacagctgcaacccaaacacccaacaccaccaaccaaactagcaatggaaga
gaggcaaccacaacatccgccagatccagaaacggtgccacaactcaaaacagtgatcaa
acaatccaggcagcagactcaagctccaaaccacaccatacacagaaaagcacaacaaca
acaca----caacacagacacatcttctctaagtag
>HMPV/B/ZAF/AY848866.1/2000
----------------------gaagtagcaagtgctatagaaatgctacactgatcctt
attggattaacagcattaagtatggcacttaatatttttttaatcattgattatgcaaca
ttaaaaaacatgaccaaagtggaacactgtgttaatatgccgccggtagaaccaagcaag
aagaccccaatgacctctgcagtatacttaaacaccaaactcaatccacagcaggcaaca
cagttgaccacagaggatttaacatctctagcagcaacctcagaggatcatctacacaca
gggacaactccaacatcagatgcaacaatctctcagcaaactacagacgagcacacaaca
ctgctgagatcaatcaacagacagaccacccaaacaaccacagaaaaaaagccaactgga
gcaacaacc---------a------aa--aaagaaaaagaaa-------ccacaactcga
accacaagcatagctgcaacccaaacacccaacaccaccaaccaaactagcaatggaaga
gaggcaaccacaacatccgccagatccaaaaacggtgccacaactcaaaacagtgatcaa
acaacccaagcagcagacccaagctctaaaccccaccatacacagaaaagcacaacaaca
acata----caacacagacacatcttctccaagtag
>HMPV/B/CAN/KF179007.1/2007
gccaagatgaaaaaccgtataagaagtagcaagtgctatagaaatgctacactgatcctt
attggattaacagcattaagtatggcacttaatatttttttaatcattgattatgcaaca
ttaaaaaacatgaccaaagtggaacactgtgttaatatgccgccggtagaaccaagtaag
aagaccccaatgacctctgcagtagacttaaacaccaaactcaatctacagcaggcaaca
cagttgaccacagaggattcaacatctctagaagcaacctcagagaatcatctacacaca
gggacaactccaatatcagatgcaacaatctctcagcaaactacagacgagcacacaaca
ctgctgagatcaatcaacagacagaccacccaaacaaccacagagaaaaagccaaccgaa
gcaacaacc---------a------aa--aaagaaaaagaaa-------ccacaactcga
actacaagcacagctgcaactcaaacacccaacaccaccaaccaaaccagcaatggaaga
gaggcaaccacaacatccgccagatccagaaacggtgcaacaactcaaaacagtgatcaa
acaatccaggcagcagacccaagctccaagccacaccatacacagaaaagcacaacaaca
acaca----caacacagacacatcttctctaagtag
>HMPV/B/CAN/KF179011.1/2008
gccaagatgaaaaaccgtataagaagtagcaagtgctatagaaatgctacactgatcctt
attggattaacagcattaagtatggcacttaatatttttttaatcattgattatgcaaca
ttaaaaaacatgaccaaagtggaacactgtgttaatataccgccggtagaaccaagtaag
aagaccccaatgacctctgcagtagactcaaacaccaaactcaatctacagcaggcaaca
cagttgaccacagaggattcaacatctctagaagcaacctcagagaatcatccacacaca
gggacaactccaatatcagatgcaacaatctctcagcaaactacagacgagcacacaaca
ctgctgagatcaatcaacagacagaccacccaaacaaccacagagaaaaagccaaccgaa
gcaacaacc---------a------aa--aaagaaaaagaaa-------ccacaactcga
accacaagcacagctgcaactcaaacacccaacaccaccaaccaaaccagcaatggaaga
gaggcaaccacaacatccgccagatccagaaacggtgcaacaatccaaaacagtgatcaa
acaatccaggcagcagacccaagctccaaaccacaccatacacagaaaagcacaacaaca
acaca----caacacagacacatcttctctaagtag
>HMPV/B/CAN/KF179018.1/2008
gccaagatgaaaaaccgtataagaagtagcaagtgctatagaaatgctacactgatcctt
attggattaacagcattaagtatggcacttaatatttttttaatcattgattatgcaaca
ttaaaaaacatgaccaaagtggaacactgtgttaatatgccgccggtagaaccaagtaag
aagaccccaatgacctctgcagtagactcaaacaccaaactcaatctacagcaggcaaca
cagttgaccacagaggattcaacatctctagaagcaacctcagagaatcatccacacaca
gggacaactccaatatcagatgcaacaatctctcagcaaactacagacgagcacacaaca
ctgctgagatcaatcaacagacagaccacccaaacaaccacagagaaaaagccaaccgaa
gcaacaacc---------a------aa--aaagaaaaagaaa-------ccacaactcga
accacaagcacagctgcaactcaaacacccaacaccaccaaccaaaccagcaatggaaga
gaggcaaccacaacatccgccagatccagaaacggtgcaacaatccaaaacagtgatcaa
acaatccaggcagcagacccaagctccaaaccacaccatacacagaaaagcacaacaaca
acaca----caacacagacacatcttctctaagtag
>HMPV/B/CAN/KF179013.1/2008
gccaagatgaaaaaccgtataagaagtagcaagtgctatagaaatgctacactgatcctt
attggattaacagcattaagtatggcacttaatatttttttaatcattgattatgcaaca
ttaaaaaacatgaccaaagtggaacactgtgttaatatgccgccggtagaaccaagtaag
aagaccccaatgacctctgcagtagactcaaacaccaaactcaatctacagcaggcaaca
cagttgaccacagaggattcaacatctctagaagcaacctcagagaatcatccacacaca
gggacaactccaatatcagatgcaacaatctctcagcaaactacagacgagcacacaaca
ctgctgagatcaatcaacagacagaccacccaaacaaccacagagaaaaagccaaccgaa
gcaacaacc---------a------aa--aaagaaaaagaaa-------ccacaactcga
accacaagcacagctgcaactcaaacacccaacactaccaaccaaaccagcaatggaaga
gaggcaaccacaacatccgccagatccagaaacggtgcaacaatccaaaacagtgatcaa
acaatccaggcagcagacccaagctccaaaccacaccatacacagaaaagcacaacaaca
acaca----caacacagacacatcttctctaagtag
>HMPV/B/CAN/KF179014.1/2008
gccaagatgaaaaaccgtataagaagtagcaagtgctatagaaatgctacactgatcctt
attggattaacagcattaagtatggcacttaatatttttttaatcattgattatgcaaca
ttaaaaaacatgaccaaagtggaacactgtgttaatatgccgccggtagaaccaagtaag
aagaccccaatgacctctgcagtagactcaaacaccaaactcaatctacagcaggcaaca
cagttgaccacagaggattcaacatctctagaagcaacctcagagaatcatccacacaca
gggacaactccaatatcagatgcaacaatctctcagcaaactacagacgagcacacaaca
ctactgagatcaatcaacagacagaccacccaaacaaccacagagaaaaagccaaccgaa
gcaacaacc---------a------aa--aaagaaaaagaaa-------ccacaactcga
accacaagcacagctgcaactcaaacacccaacaccaccaaccaaaccagcaatggaaga
gaggcaaccacaacatccgccagatccagaaacggtgcaacaatccaaaacagtgatcaa
acaatccaggcagcagacccaagctccaaaccacaccatacacagaaaagcacaacaaca
acaca----caacacagacacatcttctctaagtag
>HMPV/B/CAN/KF179024.1/2008
gccaagatgaaaaaccgtataagaagtagcaagtgctatagaaatgctacactgatcctt
attggattaacagcattaagtatggcacttaatatttttttaatcattgattatgcaaca
ttaaaaaacatgaccaaagtggaacactgtgttaatatgccgccggtagaaccaagtaag
aagaccccaatgacctctgcagtagactcaaacaccaaactcaatccacagcaggcaaca
cagttgaccacagaggattcaacatctctagaagcaacctcagagaatcatccacacaca
gggacaactccaatatcagatgcaacaatctctcagcaaactacagacgagcacacaaca
ctgctgagatcaatcaacagacagaccacccaaacaaccacagagaaaaagccaaccgaa
gcaacaacc---------a------aa--aaagaaaaagaaa-------ccacaactcga
accacaagcacagctgcaactcaaacacccaacaccaccaaccaaaccagcaatggaaga
gaggcaaccacaacatccgccagatccagaaacggtgcaacaatccaaaacagtgatcaa
acaatccaggcagcagacccaagctccaaaccacaccatacacagaaaagcacaacaaca
acaca----caacacagacacatcttctctaagtag
>HMPV/B/CAN/KF179028.1/2008
gccaagatgaaaaaccgtataagaagtagcaagtgctatagaaatgctacactgatcctt
attggattaacagcattaagtatggcacttaatatttttttaatcattgattatgcaaca
ttaaaaaacatgaccaaagtggaacactgtgttaatatgccgccggtagaaccaagtaag
aagaccccaatgacctctgcagtagactcaaacaccaaactcaatctacagcaggcaaca
cagttgaccacagaggattcaacatctctagaagcaacctcagagaatcatccacacaca
gggacaactccaatatcagatgcaacaatctctcagcaaactacagacgagcacacaaca
ctgctgagatcaatcaacagacagaccacccaaacaaccacagagaaaaagccaaccgaa
gcaacaacc---------a------aa--aaagaaaaagaaa-------ccacaactcga
accacaagcacagctgcaactcaaacacccaacaccaccaaccaaaccagcaatggaaga
gaggcaaccacaacatccgccagatccagaaacggtgcaacaatccaaaacagtgatcaa
acaatccaggcagcagacccaagctccaaaccacaccatacatag---------------
------------------------------------
>HMPV/B/NPL/MK179437.1/2011
gcaaagatgaaaaaccgtataagaagtagcaagtgctatagaaatgctacactgatcctt
attggattaacagcattaagtatggcacttaatatttttttaatcattgattatgcaaca
ttaaaaaacatgaccaaagtggaacactgtgttaatatgccaccggtagaaccaagcaag
aagaccccaatgacctctgcagtagactcaaacaccaaactcaatccgcagcaggcaaca
cagttgaccacagaggattcaacatctctagcagcaaccccagagaattatctacacaca
gggacaactccaacatcagatgcaacaatctctcagcaagctacagacgagcacacaaca
ctgctgagaccaatcaacagacagaccacccaaacaaccacagagaaaaagccaaccgga
tcaacaacc---------a------aa--aaagaaaaagaaa-------ccacaactcga
actacaagcacagctgcaacccaaacaatcaacaccaccaaccaaaccagcaatggaaga
gaggcaaccacgacatccgccagatccagaaacggtgccacaacccaaaacagcgaccaa
acaatccaggcagcagacccaagctccaaaccataccacacacagaaaagcacaacaaca
acaca----caacacagacacatcctctccaagtag
>HMPV/B/ESP/MN617548.1/2017
------------------------------------------------------------
---ggattaacagcattaagtatggcacttaatatttttttaatcattgattatgcaaaa
ttaaaaaacatgaccaaagtggaaatctgtgttaacatgccaccggtagaaccaagcaag
aagaccccaatgacctctgcagtagacttaaacactaaactcaatccacagcaggcaaca
cagttgaccacagaggattcaacatctctagcagcaacctcagagaatcatctacacaca
gagacaactccaacaccagatgcaacaatctctcagcaagctacagacgaacacacgaca
ctgctgagatcaatcaacagacagaccacccaaacaaccacagagaaaaagccaaccaga
gcaacaacc---------a------aa--aaagaaaaagaaa-------ccacaactcga
actacaagcacagctgcaacccaaacactcaacaccaccaaccaaaccagcaatagaaga
gaggcaaccacagcatccgccagatccaaaaacggtgccacaactcaaaacagcgatcaa
acaatccaggcagcagacccaagctccaacccacaccatgtacagaaaagcacaacaaca
gcata----caatgcagacacatcttctccaggtag
>HMPV/B/CHN/MK450185.1/2014
gcaaagatgaaaaatcgtataagaagtagcaagtgctatagaaatgctacactgatcctt
attggattaacagcattaagtatggcacttaatatttttttaatcattgattatgcaaaa
ttaaaaaacatgaccaaagtggaactctgtgtcaacatgccaccggtagaaccaagcaag
aagaccccaatgacctctgcagtagacttaaacaccaaactcaatccacagcaggcaaca
cagttgaccacagaggattcaacatctctagcagcaacctcagagaatcatctacacaca
gagacaactccaacaccagatgcaacaatccctcagcaagctacagacgagcacacaaca
ctgctgagatcagtcaacagacagaccacccaaacaaccacagagaaaaagccaaccgga
gcaacaacc---------a------aa--aaagaaaaaga-------------aactcga
accacaagcacagctgcaacccaaacactcaacaccaccaaccaaaccagcaatagaaga
gaggcaaccacaacatccgccagatccagaaacggtaccacaactcaaaacagcgatcaa
acaatccaggcagcagacccaagctccaaaccataccatacacagaaaagcacaacaaca
gcata----caacgcagacacatcttctctaagtag
>HMPV/B/CHN/MK450184.1/2014
gcaaagatgaaaaaccgtataagaagtagcaagtgctatagaaatgctacactgatcctt
attggattaacagcattaagtatggcacttaatatttttttaatcattgattatgcaaaa
ttaaaaaacatgaccaaagtggaactctgtgtcaacatgccacaggtagaaccaagcagg
aagaccccaatgacctctgcagtagactcaaacactaaactcaatccacagcaagcaaca
cagttgaccacagaggattcaacatctctagcagcaacctcagagaatcatctacacaca
gagacaactccaacaccagatgcaacaatctctcagcaagctacagacgagcacacaaca
ctgctgagatcaatcaacagacaaaccacccaaacaaccacagagaaaaagccaaccgga
gcaacaacc---------a------aa--aaagaaaaagaaa-------cctcaactcga
actacaagcacagctgcaacccaaacactcaacaccaccaaccaaaccagcaacaggaga
gaggcaaccacaacatcagccagatccagaaacggtgccacaactcaaaacaacgatcaa
acaatccaggcagcagacccaagctccaaaccacaccatacacagacaagcacaacaaca
gcata----caacgcagacacatcttctctaagtag
>HMPV/B/USA/MF045425.1/2015
gcaaagatgaaaaaccgtataagaagtagcaagtgctatagaaatgctacactgatcctt
attggattaacagcattaagtatggcacttaatatttttttaatcattgattatgcaaaa
ttaaaaaacatgaccaaagtggaactctgtgtcaacatgccacaggtagaaccaagcagg
aagaccccaatgacctctgcagtagactcaaacactaaactcaatccacagcaggcaaca
cagttgacaacagaggattcaacatctctagcagcaacctcagagaatcatctacacaca
gagacaactccaacaccagatgcaacaatctctcagcaagctacagacgagcacacaaca
ctgctgagatcaatcaacagacaaaccacccaaacaaccacagagaaaaagccaaccaga
gcaacaacc---------a------aa--aaagaaaaagaaa-------cctcaactcga
accacaagcacagctgcaacccaaacactcaacaccaccaatcaaaccagcaacaggaga
gaggcaaccacaacatcagccagatccagaaacggtgccacaactcaaaacaacgatcaa
acaatccaggcagcagacccaagctccaaaccacaccatacacagacaagcacaacaaca
gcata----caacgcagacacatcttctctaagtag
>HMPV/B/CHN/MN944097.1/2019
------------------------------------tatagaaatgctacattgatcctt
attggattaacagcattaagtatggcacttaatatttttttaatcattgattatgcaaaa
ttaaaaaacatgaccaaagtagaactctgtgtcaacatgccacaggtagaaccaagcagg
aagaccccaatgacctctgcagtagactcaaacactaaactcaatccacagcaggcaaca
cagttgaccacagaggattcaacatctctagcagcaacctcagagaatcatctacacaca
gagacaactccaacaccagatgcaacaatctctcagcaagctacagacgagcacacaaca
ctgctgagatcaaccaacagacaaaccacccaaacaaccacagagaaaaagctaaccgga
gcaacaact---------a------aa--aaagaaaaagaaa-------cctcaactcga
actacaagcacagctgcaacccgaacactcaacaccaccaaccaaaccagcaacaggaga
gaggcaatcacaacatcagccagatccagaaacggtgccacaactcaaaacaacgatcaa
acaatccaggcagcagacccaagctccaaaccataccatacacagacaagcacaacaaca
gcata----caacgcagatacatcttctctaagtag
>HMPV/B/AUS/MW221994.1/2020
gcaaagatgaaaaaccgtataagaagtagcaaatgctatagaaatgctacattgatcctt
attggattaacagcattaagtatggcacttaatatttttttaatcattgattatgcaaaa
ttaaaaaacatgaccaaagtagaactctgtgtcaacatgccacaggtagaaccaagcagg
aagaccccaatgacctctgcagtagactcaaacactaaactcaatccacagcaggcaaca
cagttgaccacagaggattcaacatctctagcagcaacctcagagaatcatctacacaca
gagacaactccaacaccagatgcaacaatctctcagcaagctacagacgagcacacaaca
ctgctgagatcaaccaacagacaaaccacccaaacaaccacagagaaaaagctaaccgga
gcaacaacc---------a------aa--aaagaaaaagaaa-------cctcaactcga
actacaagcacagctgcaacccgaacactcaacaccaccaaccaaaccagcaacaggaga
gaggcaatcacaacatcagccagatccagaaacggtgccacaactcaaaacaacgaccaa
acaatccaggcagcagacccaagctccaaaccataccatacacagacaagcacaacaaca
gcata----caacgcagatacatcttctctaagtag
>HMPV/B/ESP/MN617575.1/2017
------------------------------------------------------------
---ggattaacagcattaagtatggcacttaatatttttttaatcattgattatgcaaaa
ttaaaaaacatgaccaaagtagaactctgtgtcaacatgccacaggtagaaccaagcagg
aagaccccaatgacctctgcagtagactcaaacactaaactcaatccacagcaggcaaca
cagttgaccacagaggattcaacatctctagcagcaacctcagagaatcatctacacaca
gagacaactccaacaccagatgcaacaatctctcagcaagctacagacgagcacacaaca
ctgctgagatcaatcaacagacaaaccacccaaacaaccacagagaaaaagccaaccgga
gcaacaacc---------a------aa--aaagaaaaagaaa-------cctcaactcaa
accacaagcacagctgcaacccaaacactcaacaccaccaaccaaaccagcaacaggaga
gaggcaaccacaacatcagccagattcagaaacggtgccacaactcaaaacaacgaccaa
acaatccaggcagcagacccaagctccaaaccataccgcacacagacaagcacaacaaca
gcata----caacgcagacacatcttctctaagtag
>HMPV/B/ESP/MN617522.1/2017
------------------------------------------------------------
---ggattaacagcattaagtatggcacttaatatttttttaatcattgattatgcaaaa
ttaaaaaacatgaccaaagtggaactctgtgtcaacatgccactggtagaaccaagcagg
aagaccccaatgacctctgcagtagattcaaacactaaactcaatccacagcaggcaaca
cagttgaccacagaggattcaacatctctagcagcaacctcagagaatcatctacacaca
gagacaactccaacaccagatgcaacaatctctcagcaagctacagacgagcacacaaca
ctgctgagatcaatcaacagacaaaccacccaaacaaccacagagaaaaagccaaccgga
gcaacaacc---------a------aa--aaagaaaaagaaa-------cctcaactcga
actacaagcacagctgcaacccaaacactcaacaccaccaaccaaaccagcaacaagaga
gaggcaaccacaacatcagccagatccagaaacggtgccacaactcaaaacaacaatcaa
acaatccaggcaacagacccaagctccaaaccataccatacacagacaagcacaacaaca
gcata----caacgcagacacatcttctataagtag
>HMPV/B/ZMB/MT853540.1/2013
---------------------------------------------------------ctt
attggattaacagcattaagtatggcacttaatatttttttaatcattgattatgcaaaa
ttaaaaaacatgaccaaagtggaactctgtgtcaacatgccaccggcagaaccaagcaag
aagaccccaatgacctccgcagcagacccaaacactaaactcaatccacagcaagcaaca
cagttgaccacagaggattcaacatctctagcagcaacctcagagaatcatctacacaca
gagacaactccaacaccagacgcaacaatctcccagcaaaccacagacgagcacacaaca
ctgctgagatcaatcaacagacagaccacccaaacaaccatagagaaaaagccaaccgga
gcaacaacc---------a------aa--aaagaaaaagaaa-------ccataactcga
actacaagcacagctgcaacccaagcactcaacaccaccaaccaaaccaacaatagaaga
gaggcaaccacaacatccgccagatccagaaacggtgccacaactcaaaacagcgatcaa
acaatccaggcagcagacccaagctccaaaccataccatacacagaaaagcacaacaaca
gcata----caacgcagacacatcttctctaagtag
>HMPV/B/JPN/LC192214.1/2013
gcaaagttgaaaaaccgtataagaagtagcaagtgctatagaaatgctacactgatcctt
attggattaacagcattaagtatggcacttaatatttttttaatcattgattatgcaaaa
ttaaaaaacatgaccaaagtggaactctgtgtcaacatgccaccggtagaaccaagcaag
aagactccaatgacctctgcagtagactcaaacaccaaactcaatccacagcaggcaaca
cagctgaccacagaggattcaacatccccagcagcaacctcagagaatcatctacacaca
gagacaactccaacaccagatgcaacaatctctcagcaagccacagacgagcacacaaca
ctgttgagatcaatcaacaggcagaccacccaaacaaccacagagaaaaagccaaccgga
gcaacaacc--------------------aaaaaagaaagaa-------ccacaactcga
accacaagcacagctgcaacccaaacactcaacaccaccaaccaaaccagcaatagaaga
gaggcaaccacaacatccgccagatccagaaacggcgccacaactcaaaacagcgatcaa
acaatccaggcagcagacccaagctccaaaccacaccacacacagaaaagcacaacaaca
gcata----caacgcagacacatcttctctaagtag
>HMPV/B/JPN/LC192217.1/2013
gcaaagatgaaaaaccgtataagaagtagcaagtgctatagaaatgctacactgatcctt
attggattaacagcattaagtatggcacttaatatttttttaatcattgattatgcaaaa
ttaaaaaacatgaccaaagtggaactctgtgtcaacatgccaccggtagaaccaagcaag
aagactccaatgacctctgcagtagactcaaacaccaaactcagtccacagcaggcaaca
cagctgaccacagaggattcaacatccccagcagcaacctcagagaatcatctacacaca
gagacaactccaacaccagacgcaacaatctctcagcaagccacagacgagcacacaaca
ctgctgagatcaatcaacaggcagaccacccaaacaaccacagagaaaaagctaaccgga
gcaacaacc--------------------aaaagagaaagaa-------ccacaactcga
actacaagcacagctgcaacccaaacactcaacaccaccaaccaaaccagcaatagaaga
gaggcaaccacaacatccgccagatccagaaacggtgccacaactcaaaacagcgatcaa
acaatccaggcagcagacccaagctccaaaccataccatacacagaaaagcacaacaaca
gcata----caacgcagatacatcttctctaagtag
>HMPV/B/JPN/LC192218.1/2013
gcaaagatgaaaaaccgtataagaagtagcaagtgctatagaaatgctacactgatcctt
attggattaacagcattaagtatggcacttaatatttttttaatcattgattatgcaaaa
ttaaaaaacatgaccaaagtggaactctgtgtcaacatgccaccggtagaaccaagcaag
aagactccaatgacctctgcagtagactcaaacaccaaactcagtccacagcaggcaaca
cagctgaccacagaggattcaacatccccagcagcaacctcagagaatcatctacacaca
gagacaactccaacaccagacgcaacaatctctcagcaagccacagacgagcacacaaca
ctgctgagatcaatcaacaggcagaccacccaaacaaccacagagaaaaagctaaccgga
gcaacaacc--------------------aaaagagaaagaa-------ccacaactcga
actacaagcacagctgcaacccaaacactcaacaccaccaaccaaaccagcaatagaaga
gaggcaaccacaacatccgccagatccagaaacggtgccacaactcaaaacagcgatcaa
acaatccaggcagcagacccaagctccaaaccataccatacacagaaaagcacaacaaca
gcata----caacgcagatacatcttctctaagtag
>HMPV/B/JPN/LC192220.1/2013
gcaaagatgaaaaaccgtataagaagtagcaagtgctatagaaatgctacactgatcctt
attggattaacagcattaagtatggcacttaatatttttttaatcattgattatgcaaaa
ttaaaaaacatgaccaaagtggaactctgtgtcaacatgccaccggtagaaccaagcaag
aagactccaatgacctctgcagtagactcaaacaccaaactcaatccacagcaggcaaca
cagctgaccacagaggattcaacatccccagcagcaacctcagagaatcatctacacaca
gagacaactccaacaccagacgcaacaatctctcagcaagccacagacgagcacacaaca
ctgctgagatcaatcaacaggcagaccacccaaacaaccacagagaaaaagctaaccgga
gcaacaacc--------------------aaaagagaaagaa-------ccacaactcga
actacaagcacagctgcaacccaaacactcaacaccaccaaccaaaccagcaatagaaga
gaggcaaccacaacatccgccagatccagaaacggtgccacaacccaaaacagcgatcaa
acaatccaggcagcagacccaagctccaaaccataccatacacagaaaagcacaacaaca
gcata----caacgcagatacatcttctctaagtag
>HMPV/B/JPN/LC192219.1/2013
gcaaagatgaaaaaccgtataagaagtagcaagtgctatagaaatgctacactgatcctt
attggattaacagcattaagtatggcacttaatatttttttaatcattgattatgcaaaa
ttaaaaaacatgaccaaagtggaactctgtgtcaacatgccaccggtagaaccaagcaag
aagactccaatgacctctgcagtagactcaaacaccaaactcaatccacagcaggcaaca
cagctgaccacagaggattcaacatccccagcagcaacctcagagaatcatctacataca
gagacaactccaacaccagacgcaacaatctctcagcaagccacagacgagcacacaaca
ctgctgagatcaatcaacaggcagaccacccaaacaaccacagagaaaaagctaaccgga
gcaacaacc--------------------aaaaaagaaagaa-------ccacaactcga
actacaagcacagctgcaacccaaacactcaacaccaccaaccaaaccagcaatagaaga
gaggcaaccacaacatccgccagatccagaaacggtgccacaactcaaaacagcgatcaa
acaatccaggcagcagacccaagctccaaaccataccatacacagaaaagcacaacaaca
gcata----caacgcagacacatcttctctaagtag
>HMPV/B/JPN/LC192233.1/2014
gcaaagatgaaaaaccgtataagaagtagcaagtgctatagaaatgctacactgatcctt
attggattaacagcattaagtatggcacttaatatttttttaatcattgattatgcaaaa
ttaaaaaacatgaccaaagtggaactctgtgtcaacatgccaccggcagaaccaagcaag
aagactccaatgacctctgcagtagactcaaacaccaaactcaatccacagcaggcaaca
cagctgaccacagaggattcaacatccccagcagcaacctcagagaatcatctacacaca
[truncated: 154,876 more chars]
